# Supplementary material for: CCR5+ CD8+ T Cells Are Associated with Poor Response to PD-1 Blockade Therapy
Source: Int J Mol Sci. 2026 May 30;27(11):4963. doi: 10.3390/ijms27114963 (PMC13256934; doi:10.3390/ijms27114963)
Supplement: Supplementary file 1 [file ijms-27-04963-s001.zip › supplementary tables.xlsx]

## Sheet: Index
Table S1	Metadata for every dataset
Table S2	Number of CD8+ T cells for each sample
Table S3	Threshold sensitivity analysis
Table S4	Complete statistical metrics for every chemokine receptor in NSCLC cohort
Table S5	Complete statistical metrics for every chemokine receptor in Melanoma cohort
Table S6	Pseudobulk DGE CCR5pos vs CCR5neg paired
Table S7	GO Upregulated in CCR5pos
Table S8	GO Downregulated in CCR5pos
Table S9	Module score gene sets
Table S10	DEG list for CD8 subset classification
Table S11	CD8+ T subsets paired module score CCR5pos vs CCR5neg
Table S12	cell-cell communication interaction table
Table S13	Patient level CCR5_ligand expression by subsets
Table S14	Patient level compare CCR5 ligands in all subsets
Table S15	Abundance adjusted logistic reg for myeloid cell derived CCR5 ligands
Table S16	Patient level ROC predictor table

## Sheet: Table S1
GEO accession	Publish year	Tumor types	Treatment regimens	Biopsy timing	Number of samples	Number of samples	Number of Total cells	Number of CD8+ T cells	Clinical response definition	Sample inclusion criteria
GSE243013	2025	NSCLC	PD-1 blockade therapy with neoadjucant treatment	post therapy	130 clinical responsive and 112 clinical non-responsive samples	234	989557	293337	Pathological response assessments were performed by pathologists. MPR and pCR patients were grouped into resiponsive group(R), while the non-MPR were included in non-responsive group(NR).	Samples/patients received PD-1/PDL1 treatment and have clear clinical responsive classification
GSE120575	2018	Melanoma	PD-1 blockade therapy	post therapy	23 clinical responsive and 8 clinical non-responsive samples	24	10259	6010	Used categories defined by RECIST criteria: complete response (CR) and partial response (PR) for responders or stable disease (SD) and progressive disease (PD) for non-responders	Samples/patients received PD-1/PDL1 treatment and have clear clinical responsive classification
GSE206325	2023	HCC	PD-1 blockade therapy with neoadjuvant treatment	post therapy	8 clinical responsive and 16 clinical non-responsive samples	24	190846	158089	Pathological response assessments were performed by pathologists. MPR and pCR patients were grouped into resiponsive group(R), while the non-MPR were included in non-responsive group(NR).	Samples/patients received PD-1/PDL1 treatment and have clear clinical responsive classification
GSE205506	2023	CRC	PD-1 blockade therapy	post therapy	10 pathological complete responsive and 3 non-pathological complete responsive samples	13	293060	14578	Pathological complete response(pCR) was defined as tumours without any viable tumour cells in the resected primary tumour sample and all sampled regional lymph nodes	Samples/patients received PD-1/PDL1 treatment and have clear clinical responsive classification

## Sheet: Table S2
sampleID	dataset	response	n_cd8_cells
P1	NSCLC	NR	2504
P10	NSCLC	NR	6
P103	NSCLC	NR	2279
P105	NSCLC	NR	1537
P106	NSCLC	NR	626
P111	NSCLC	NR	538
P120	NSCLC	NR	34
P127	NSCLC	NR	970
P131	NSCLC	NR	2479
P137	NSCLC	NR	1682
P16	NSCLC	NR	2453
P164	NSCLC	NR	587
P179	NSCLC	NR	587
P182	NSCLC	NR	2036
P189	NSCLC	NR	1805
P206	NSCLC	NR	176
P209	NSCLC	NR	1266
P22	NSCLC	NR	1348
P221	NSCLC	NR	630
P223	NSCLC	NR	70
P226	NSCLC	NR	1337
P235	NSCLC	NR	712
P24	NSCLC	NR	2041
P247	NSCLC	NR	142
P259	NSCLC	NR	1450
P26	NSCLC	NR	2256
P261	NSCLC	NR	830
P265	NSCLC	NR	300
P266	NSCLC	NR	568
P270	NSCLC	NR	869
P271	NSCLC	NR	1287
P276	NSCLC	NR	191
P279	NSCLC	NR	307
P280	NSCLC	NR	365
P281	NSCLC	NR	582
P282	NSCLC	NR	504
P285	NSCLC	NR	586
P287	NSCLC	NR	2476
P289	NSCLC	NR	2873
P29	NSCLC	NR	1358
P297	NSCLC	NR	208
P312	NSCLC	NR	1774
P32	NSCLC	NR	1736
P323	NSCLC	NR	967
P328	NSCLC	NR	773
P33	NSCLC	NR	3210
P34	NSCLC	NR	1051
P340	NSCLC	NR	1128
P346	NSCLC	NR	299
P35	NSCLC	NR	1587
P355	NSCLC	NR	80
P371	NSCLC	NR	102
P380	NSCLC	NR	697
P382	NSCLC	NR	1974
P387	NSCLC	NR	451
P39	NSCLC	NR	239
P390	NSCLC	NR	534
P391	NSCLC	NR	1402
P395	NSCLC	NR	635
P402	NSCLC	NR	136
P403	NSCLC	NR	730
P404	NSCLC	NR	1137
P414	NSCLC	NR	713
P416	NSCLC	NR	597
P428	NSCLC	NR	1135
P43	NSCLC	NR	1176
P432	NSCLC	NR	365
P435	NSCLC	NR	1481
P454	NSCLC	NR	671
P459	NSCLC	NR	420
P462	NSCLC	NR	1253
P464	NSCLC	NR	1116
P467	NSCLC	NR	72
P471	NSCLC	NR	1135
P472	NSCLC	NR	1496
P473	NSCLC	NR	1539
P477	NSCLC	NR	356
P481	NSCLC	NR	3035
P482	NSCLC	NR	1136
P483	NSCLC	NR	446
P49	NSCLC	NR	68
P490	NSCLC	NR	113
P491	NSCLC	NR	1313
P495	NSCLC	NR	115
P496	NSCLC	NR	146
P5	NSCLC	NR	2673
P509	NSCLC	NR	1140
P510	NSCLC	NR	1387
P511	NSCLC	NR	1347
P52	NSCLC	NR	781
P520	NSCLC	NR	1637
P523	NSCLC	NR	1932
P524	NSCLC	NR	270
P527	NSCLC	NR	964
P528	NSCLC	NR	956
P540	NSCLC	NR	884
P567	NSCLC	NR	694
P574	NSCLC	NR	1946
P58	NSCLC	NR	1361
P587	NSCLC	NR	2036
P592	NSCLC	NR	1501
P595	NSCLC	NR	649
P63	NSCLC	NR	1715
P64	NSCLC	NR	965
P66	NSCLC	NR	828
P69	NSCLC	NR	1229
P70	NSCLC	NR	1273
P73	NSCLC	NR	956
P90	NSCLC	NR	1796
P94	NSCLC	NR	1581
P96	NSCLC	NR	2428
P97	NSCLC	NR	1298
P102	NSCLC	R	2556
P107	NSCLC	R	2127
P113	NSCLC	R	1214
P114	NSCLC	R	533
P115	NSCLC	R	389
P118	NSCLC	R	791
P119	NSCLC	R	2235
P121	NSCLC	R	2305
P122	NSCLC	R	190
P124	NSCLC	R	2882
P125	NSCLC	R	1328
P130	NSCLC	R	930
P142	NSCLC	R	1694
P146	NSCLC	R	2068
P150	NSCLC	R	508
P156	NSCLC	R	574
P158	NSCLC	R	739
P159	NSCLC	R	37
P160	NSCLC	R	235
P161	NSCLC	R	69
P166	NSCLC	R	821
P168	NSCLC	R	224
P172	NSCLC	R	520
P174	NSCLC	R	776
P18	NSCLC	R	2601
P180	NSCLC	R	2208
P181	NSCLC	R	36
P184	NSCLC	R	692
P185	NSCLC	R	643
P190	NSCLC	R	993
P192	NSCLC	R	946
P199	NSCLC	R	1377
P2	NSCLC	R	2850
P20	NSCLC	R	3168
P200	NSCLC	R	1017
P201	NSCLC	R	2024
P204	NSCLC	R	1387
P205	NSCLC	R	2935
P207	NSCLC	R	276
P213	NSCLC	R	1024
P218	NSCLC	R	797
P224	NSCLC	R	830
P227	NSCLC	R	926
P23	NSCLC	R	2163
P233	NSCLC	R	460
P234	NSCLC	R	979
P243	NSCLC	R	667
P248	NSCLC	R	95
P249	NSCLC	R	419
P257	NSCLC	R	1015
P258	NSCLC	R	1183
P264	NSCLC	R	1001
P267	NSCLC	R	642
P268	NSCLC	R	317
P273	NSCLC	R	919
P277	NSCLC	R	1096
P278	NSCLC	R	784
P286	NSCLC	R	1032
P288	NSCLC	R	821
P290	NSCLC	R	621
P291	NSCLC	R	964
P292	NSCLC	R	727
P293	NSCLC	R	627
P296	NSCLC	R	352
P298	NSCLC	R	1332
P3	NSCLC	R	1772
P303	NSCLC	R	937
P304	NSCLC	R	1100
P309	NSCLC	R	1670
P31	NSCLC	R	3964
P321	NSCLC	R	1595
P322	NSCLC	R	1665
P325	NSCLC	R	2025
P329	NSCLC	R	1227
P334	NSCLC	R	775
P337	NSCLC	R	970
P339	NSCLC	R	253
P347	NSCLC	R	1327
P349	NSCLC	R	957
P36	NSCLC	R	1845
P365	NSCLC	R	1366
P367	NSCLC	R	975
P368	NSCLC	R	1493
P372	NSCLC	R	1382
P377	NSCLC	R	2321
P389	NSCLC	R	2809
P394	NSCLC	R	1208
P399	NSCLC	R	1956
P4	NSCLC	R	2936
P405	NSCLC	R	778
P407	NSCLC	R	845
P412	NSCLC	R	2433
P417	NSCLC	R	530
P418	NSCLC	R	2044
P420	NSCLC	R	1155
P423	NSCLC	R	1862
P427	NSCLC	R	1980
P44	NSCLC	R	1820
P445	NSCLC	R	2053
P45	NSCLC	R	3372
P453	NSCLC	R	2069
P457	NSCLC	R	763
P46	NSCLC	R	2088
P463	NSCLC	R	362
P469	NSCLC	R	2461
P47	NSCLC	R	3297
P470	NSCLC	R	2223
P485	NSCLC	R	1620
P486	NSCLC	R	1307
P488	NSCLC	R	876
P494	NSCLC	R	1130
P498	NSCLC	R	235
P502	NSCLC	R	496
P525	NSCLC	R	830
P53	NSCLC	R	2585
P533	NSCLC	R	1078
P550	NSCLC	R	1361
P57	NSCLC	R	1748
P579	NSCLC	R	1680
P59	NSCLC	R	1786
P6	NSCLC	R	3343
P62	NSCLC	R	726
P67	NSCLC	R	1037
P68	NSCLC	R	1213
P71	NSCLC	R	650
P74	NSCLC	R	512
P84	NSCLC	R	280
P9	NSCLC	R	2535
P92	NSCLC	R	1321
P93	NSCLC	R	2013
P121	CRC	non-pCR	678
P151	CRC	pCR	5304
P171	CRC	pCR	344
P181	CRC	non-pCR	943
P271	CRC	pCR	1170
P281	CRC	pCR	235
P291	CRC	pCR	866
P301	CRC	pCR	435
P303	CRC	pCR	1040
P1	Melanoma	R	189
P1_2	Melanoma	NR	248
P2_1	Melanoma	NR	242
P2	Melanoma	NR	275
P3_0	Melanoma	NR	118
P3	Melanoma	NR	204
P3_2	Melanoma	NR	245
P6	Melanoma	NR	229
P11	Melanoma	NR	201
P12_0	Melanoma	NR	183
P12	Melanoma	NR	261
P14	Melanoma	NR	131
P15_0	Melanoma	NR	153
P15	Melanoma	NR	166
P16	Melanoma	NR	301
P17	Melanoma	R	192
P18	Melanoma	NR	85
P19	Melanoma	R	110
P20_0	Melanoma	NR	194
P20	Melanoma	NR	233
P21	Melanoma	R	48
P22	Melanoma	NR	173
P23	Melanoma	NR	244
P23_2	Melanoma	NR	264
P24	Melanoma	R	216
P25	Melanoma	NR	259
P27	Melanoma	NR	241
P29	Melanoma	R	86
P31	Melanoma	NR	264
P33	Melanoma	R	201
P35	Melanoma	R	54
1001	HCC	NR	5573
1003	HCC	NR	10274
1004	HCC	NR	5875
1005	HCC	NR	7885
1006	HCC	R	10825
1012	HCC	NR	6171
1014	HCC	R	5263
1017	HCC	R	9900
1021	HCC	NR	9936
1023	HCC	R	5007
1025	HCC	NR	5674
1029	HCC	NR	6826
1031	HCC	NR	4358
1032	HCC	NR	8105
1037	HCC	R	9527
1040	HCC	NR	14030
1030	HCC	NR	9507
1041	HCC	R	11627
1039	HCC	NR	2921
57	HCC	NR	1844
104	HCC	NR	1625
124	HCC	NR	2137
106	HCC	R	1273
121	HCC	NR	1926

## Sheet: Table S3  
gene	>0_NR	>0_R	>0.2_NR	>0.2_R	>0.5_NR	>0.5_R	>0.8_NR	>0.8_R	cohort
ACKR1	0.00165847	0.00288175	0.00165847	0.00288175	0.00165847	0.00288175	0.00165252	0.00288175	NSCLC
ACKR2	9.33099e-05	8.07587e-05	9.33099e-05	8.07587e-05	9.33099e-05	8.07587e-05	9.33099e-05	8.07587e-05	NSCLC
ACKR3	0.00440887	0.00237572	0.00440887	0.00237572	0.00440887	0.00237572	0.00440292	0.00237572	NSCLC
ACKR4	0.000928843	0.000440789	0.000928843	0.000440789	0.000928843	0.000440789	0.000928843	0.000440789	NSCLC
CCR1	0.0304631	0.01868	0.0304631	0.01868	0.0304631	0.01868	0.0304358	0.0186739	NSCLC
CCR10	0.00154812	0.00142985	0.00154812	0.00142985	0.00154812	0.00142985	0.0015379	0.00142985	NSCLC
CCR2	0.0145323	0.0157901	0.0145323	0.0157901	0.0145323	0.0157901	0.0144906	0.0157786	NSCLC
CCR3	0.000551163	0.000558936	0.000551163	0.000558936	0.000551163	0.000558936	0.000551163	0.000555452	NSCLC
CCR4	0.036725	0.0365345	0.036725	0.0365345	0.036725	0.0365345	0.036641	0.0364184	NSCLC
CCR5	0.0983406	0.0836695	0.0983406	0.0836695	0.0983406	0.0836695	0.0980984	0.083616	NSCLC
CCR6	0.0405292	0.0487042	0.0405292	0.0487042	0.0405292	0.0487042	0.0402989	0.0486028	NSCLC
CCR7	0.116221	0.0951139	0.116221	0.0951139	0.116221	0.0951139	0.116011	0.0949317	NSCLC
CCR8	0.00225718	0.00170857	0.00225718	0.00170857	0.00225718	0.00170857	0.00225407	0.00168607	NSCLC
CCR9	0.000487477	0.000512074	0.000487477	0.000512074	0.000487477	0.000512074	0.000487477	0.000507496	NSCLC
CCRL2	0.030573	0.0202029	0.030573	0.0202029	0.030573	0.0202029	0.0305597	0.0201445	NSCLC
CX3CR1	0.0236786	0.0577614	0.0236786	0.0577614	0.0236786	0.0577614	0.0236722	0.0577447	NSCLC
CXCR1	0.00187408	0.00419348	0.00187408	0.00419348	0.00187408	0.00419348	0.00187408	0.00419348	NSCLC
CXCR2	0.0032421	0.0067318	0.0032421	0.0067318	0.0032421	0.0067318	0.00323423	0.00672027	NSCLC
CXCR3	0.269381	0.239744	0.269381	0.239744	0.269381	0.239744	0.268956	0.239574	NSCLC
CXCR4	0.837826	0.854667	0.837826	0.854667	0.837826	0.854667	0.837753	0.854634	NSCLC
CXCR5	0.0209984	0.0178841	0.0209984	0.0178841	0.0209984	0.0178841	0.0209467	0.0178296	NSCLC
CXCR6	0.303879	0.280231	0.303879	0.280231	0.303879	0.280231	0.303573	0.280061	NSCLC
TCF7	0.151172	0.175401	0.151172	0.175401	0.151172	0.175401	0.150756	0.175157	NSCLC
XCR1	0.000128182	0.000140146	0.000128182	0.000140146	0.000128182	0.000140146	0.000128182	0.000140146	NSCLC
ACKR2	0.00375345	0.00617252	0.00375345	0.00617252	0.00311924	0.00471903	0.00311924	0.00471903	Melanoma
ACKR3	0.00393189	0.00189112	0.00393189	0.00189112	0.00360062	0.00189112	0.0028954	0.00189112	Melanoma
ACKR4	0.00807466	0.011133	0.00807466	0.011133	0.0075258	0.011133	0.00654426	0.011133	Melanoma
CCR1	0.0617618	0.0371481	0.0613821	0.0371481	0.0600831	0.0364867	0.0565802	0.0308565	Melanoma
CCR10	0.00411057	0.00718037	0.00411057	0.00718037	0.00411057	0.00718037	0.00372767	0.00660167	Melanoma
CCR2	0.0454672	0.0255515	0.0454672	0.0255515	0.0437438	0.0255515	0.039712	0.0235193	Melanoma
CCR3	0.0094038	0.00391658	0.0094038	0.00391658	0.00879299	0.00391658	0.00800593	0.00391658	Melanoma
CCR4	0.042397	0.0659132	0.0422389	0.0659132	0.0383918	0.0652914	0.0352824	0.0602137	Melanoma
CCR5	0.342871	0.211221	0.342366	0.211221	0.337734	0.210064	0.329244	0.204936	Melanoma
CCR6	0.0187641	0.0309723	0.0187641	0.0309723	0.0151217	0.0303936	0.013601	0.0254233	Melanoma
CCR7	0.10043	0.20664	0.10043	0.20664	0.0991203	0.204882	0.0948251	0.193213	Melanoma
CCR8	0.00822511	0.0125788	0.00822511	0.0125788	0.00806701	0.0125788	0.00742538	0.0125788	Melanoma
CCR9	0.0135818	0.0239579	0.0133919	0.0239579	0.0132115	0.0233792	0.0120204	0.020775	Melanoma
CCRL2	0.050845	0.0359944	0.050845	0.0359944	0.0506803	0.035333	0.0492824	0.0334673	Melanoma
CX3CR1	0.0563921	0.0192712	0.0562023	0.0192712	0.0518581	0.0180706	0.0497774	0.0163345	Melanoma
CXCR1	0.00243012	0.00240119	0.00226354	0.00240119	0.00204723	0.00182248	0.00166434	0	Melanoma
CXCR2	0.00183301	0.00376157	0.00183301	0.00376157	0.00183301	0.00376157	0.00016787	0.00318287	Melanoma
CXCR3	0.421641	0.280274	0.421641	0.280274	0.419592	0.280274	0.40935	0.276542	Melanoma
CXCR4	0.869566	0.883869	0.869566	0.883869	0.868277	0.882546	0.861955	0.875567	Melanoma
CXCR5	0.0846759	0.111853	0.0819906	0.111853	0.0715868	0.102512	0.0640171	0.0979272	Melanoma
CXCR6	0.370725	0.178838	0.370725	0.178838	0.367141	0.178176	0.356633	0.171223	Melanoma
TCF7	0.263623	0.370717	0.263096	0.370055	0.255654	0.3653	0.247043	0.351623	Melanoma
XCR1	0.00518538	0.00131242	0.00481733	0.00131242	0.00289412	0.00131242	0.00289412	0.00131242	Melanoma

## Sheet: Table S4 
gene	n_R	n_NR	mean_R	mean_NR	fold_change	log2FC	p_value	confidence_interval	p_adj	direction	Cohort
ACKR1	130	112	0.00288175	0.00165847	0.00122328	0.793417	4.01654e-05	[0, 0.001]	0.000307935	Higher in R	NSCLC
ACKR2	130	112	8.07587e-05	9.33099e-05	-1.25512e-05	-0.18687	0.997167	[0, 0]	0.997167	No significant difference	NSCLC
ACKR3	130	112	0.00237572	0.00440887	-0.00203315	-0.889252	0.00821231	[-0.0013, -1e-04]	0.0236104	Higher in NR	NSCLC
ACKR4	130	112	0.000440789	0.000928843	-0.000488054	-1.05843	0.0155598	[-2e-04, 0]	0.0357875	Higher in NR	NSCLC
CCR1	130	112	0.01868	0.0304631	-0.0117831	-0.705273	4.6164e-07	[-0.014, -0.0062]	5.93165e-06	Higher in NR	NSCLC
CCR10	130	112	0.00142985	0.00154812	-0.000118268	-0.113886	0.477386	[0, 4e-04]	0.645875	No significant difference	NSCLC
CCR2	130	112	0.0157901	0.0145323	0.00125781	0.11968	0.513803	[-0.0016, 0.0033]	0.656526	No significant difference	NSCLC
CCR3	130	112	0.000558936	0.000551163	7.77248e-06	0.0198452	0.705203	[0, 0]	0.772365	No significant difference	NSCLC
CCR4	130	112	0.0365345	0.036725	-0.0001905	-0.00750098	0.993388	[-0.0053, 0.0054]	0.997167	No significant difference	NSCLC
CCR5	130	112	0.0836695	0.0983406	-0.0146711	-0.233059	0.00424763	[-0.0266, -0.005]	0.0162826	Higher in NR	NSCLC
CCR6	130	112	0.0487042	0.0405292	0.00817498	0.265024	0.00303534	[0.0035, 0.0158]	0.0139626	Higher in R	NSCLC
CCR7	130	112	0.0951139	0.116221	-0.0211071	-0.289115	0.00634641	[-0.034, -0.0054]	0.0208525	Higher in NR	NSCLC
CCR8	130	112	0.00170857	0.00225718	-0.000548609	-0.399689	0.550896	[-4e-04, 0]	0.666875	No significant difference	NSCLC
CCR9	130	112	0.000512074	0.000487477	2.45971e-05	0.0696248	0.179037	[0, 0]	0.294132	No significant difference	NSCLC
CCRL2	130	112	0.0202029	0.030573	-0.0103701	-0.597453	5.15796e-07	[-0.0116, -0.0053]	5.93165e-06	Higher in NR	NSCLC
CX3CR1	130	112	0.0577614	0.0236786	0.0340827	1.28616	0.000387509	[0.0035, 0.016]	0.00222818	Higher in R	NSCLC
CXCR1	130	112	0.00419348	0.00187408	0.0023194	1.15772	0.0371096	[0, 8e-04]	0.0711268	Higher in R	NSCLC
CXCR2	130	112	0.0067318	0.0032421	0.0034897	1.05176	0.0106163	[0, 0.0014]	0.0271304	Higher in R	NSCLC
CXCR3	130	112	0.239744	0.269381	-0.029637	-0.168147	0.020666	[-0.0588, -0.0052]	0.0432106	Higher in NR	NSCLC
CXCR4	130	112	0.854667	0.837826	0.0168415	0.0287122	0.2338	[-0.0087, 0.0403]	0.358494	No significant difference	NSCLC
CXCR5	130	112	0.0178841	0.0209984	-0.00311426	-0.231479	0.384677	[-0.0045, 0.0018]	0.552973	No significant difference	NSCLC
CXCR6	130	112	0.280231	0.303879	-0.0236479	-0.116876	0.0893341	[-0.0598, 0.0042]	0.158053	No significant difference	NSCLC
XCR1	130	112	0.000140146	0.000128182	1.19638e-05	0.119794	0.701073	[0, 0]	0.772365	No significant difference	NSCLC

## Sheet: Table S5 
gene	n_R	n_NR	mean_R	mean_NR	fold_change	log2FC	p_value	confidence_interval	p_adj	direction	Cohort
CXCR1	8	23	0.00182248	0.00204723	-0.000224745	-0.166902	0.764926	[-0.0018, 0]	0.879665	No significant difference	Melanoma
CXCR2	8	23	0.00376157	0.00183301	0.00192857	1.0331	0.977542	[0, 0]	0.982362	No significant difference	Melanoma
CXCR3	8	23	0.280274	0.419592	-0.139317	-0.58213	0.0428695	[-0.2553, -0.0026]	0.140857	Higher in NR	Melanoma
CXCR4	8	23	0.882546	0.868277	0.0142689	0.0235156	0.982362	[-0.0825, 0.0782]	0.982362	No significant difference	Melanoma
CXCR5	8	23	0.102512	0.0715868	0.0309251	0.517965	0.343061	[-0.0174, 0.0493]	0.49315	No significant difference	Melanoma
CXCR6	8	23	0.178176	0.367141	-0.188964	-1.04298	0.000827003	[-0.2705, -0.0663]	0.0190211	Higher in NR	Melanoma
CCR1	8	23	0.0364867	0.0600831	-0.0235964	-0.719433	0.299069	[-0.0523, 0.0137]	0.491327	No significant difference	Melanoma
CCR2	8	23	0.0255515	0.0437438	-0.0181923	-0.775437	0.108979	[-0.0403, 0.0024]	0.24948	No significant difference	Melanoma
CCR3	8	23	0.00391658	0.00879299	-0.00487641	-1.16472	0.0614135	[-0.0088, 1e-04]	0.176564	No significant difference	Melanoma
CCR4	8	23	0.0652914	0.0383918	0.0268996	0.765941	0.0263822	[0.0036, 0.0415]	0.121358	Higher in R	Melanoma
CCR5	8	23	0.210064	0.337734	-0.12767	-0.685033	0.0428695	[-0.253, -2e-04]	0.140857	Higher in NR	Melanoma
CCR6	8	23	0.0303936	0.0151217	0.0152719	1.00667	0.0156198	[0.0023, 0.0324]	0.121358	Higher in R	Melanoma
CCR7	8	23	0.204882	0.0991203	0.105761	1.04746	0.017772	[0.0135, 0.177]	0.121358	Higher in R	Melanoma
CCR8	8	23	0.0125788	0.00806701	0.00451183	0.640252	0.195683	[-0.0033, 0.0132]	0.375059	No significant difference	Melanoma
CCR9	8	23	0.0233792	0.0132115	0.0101677	0.822956	0.514998	[-0.0066, 0.0077]	0.696762	No significant difference	Melanoma
CCR10	8	23	0.00718037	0.00411057	0.00306981	0.803224	0.264367	[-0.0035, 0.0092]	0.467726	No significant difference	Melanoma
XCR1	8	23	0.00131242	0.00289412	-0.0015817	-1.13492	0.341263	[-0.004, 1e-04]	0.49315	No significant difference	Melanoma
CX3CR1	8	23	0.0180706	0.0518581	-0.0337875	-1.5204	0.0907982	[-0.0588, 0.0013]	0.23204	No significant difference	Melanoma
ACKR2	8	23	0.00471903	0.00311924	0.00159979	0.595732	0.959861	[-0.0037, 0.0053]	0.982362	No significant difference	Melanoma
ACKR3	8	23	0.00189112	0.00360062	-0.0017095	-0.925395	0.674622	[-0.004, 5e-04]	0.816647	No significant difference	Melanoma
ACKR4	8	23	0.011133	0.0075258	0.00360724	0.564311	0.664173	[-0.0061, 0.0091]	0.816647	No significant difference	Melanoma
CCRL2	8	23	0.035333	0.0506803	-0.0153473	-0.520286	0.119316	[-0.043, 0.0065]	0.24948	No significant difference	Melanoma

## Sheet: Table S6
gene	logFC	AveExpr	t	P.Value	adj.P.Val	B	q_value	direction
CCR5	9.10392	9.09447	256.012	0	0	1123.62	0	Higher_in_CCR5_positive
RPL32	-0.201463	-0.202147	-22.4316	5.11531e-77	1.33714e-73	164.541	1.33714e-73	Higher_in_CCR5_negative
EEF1A1	-0.159617	-0.160188	-21.8872	2.08772e-74	3.6382e-71	158.513	3.6382e-71	Higher_in_CCR5_negative
RPL19	-0.171514	-0.172164	-20.8938	1.20962e-69	1.58098e-66	147.582	1.58098e-66	Higher_in_CCR5_negative
RPS3	-0.167848	-0.168542	-20.7042	9.78632e-69	1.02326e-65	145.491	1.02326e-65	Higher_in_CCR5_negative
RPL8	-0.181354	-0.182269	-20.6791	1.29137e-68	1.12521e-65	145.234	1.12521e-65	Higher_in_CCR5_negative
RPS12	-0.183821	-0.184564	-20.5212	7.35759e-68	5.49507e-65	143.462	5.49507e-65	Higher_in_CCR5_negative
EIF1	-0.167328	-0.168081	-20.5084	8.4689e-68	5.53443e-65	143.346	5.53443e-65	Higher_in_CCR5_negative
RPS14	-0.177877	-0.178673	-20.4281	2.05152e-67	1.1917e-64	142.454	1.1917e-64	Higher_in_CCR5_negative
RPS13	-0.185747	-0.18627	-20.27	1.17005e-66	6.11705e-64	140.731	6.11705e-64	Higher_in_CCR5_negative
RPL11	-0.168599	-0.169419	-20.1853	2.97225e-66	1.41263e-63	139.789	1.41263e-63	Higher_in_CCR5_negative
PTMA	-0.148947	-0.1493	-20.1705	3.50111e-66	1.52531e-63	139.622	1.52531e-63	Higher_in_CCR5_negative
RPS3A	-0.180429	-0.181159	-20.0736	1.01592e-65	4.08557e-63	138.567	4.08557e-63	Higher_in_CCR5_negative
RPS5	-0.198407	-0.199532	-20.0407	1.4595e-65	5.45019e-63	138.226	5.45019e-63	Higher_in_CCR5_negative
RPL34	-0.180175	-0.180911	-19.9319	4.82809e-65	1.68275e-62	137.004	1.68275e-62	Higher_in_CCR5_negative
RPL5	-0.185947	-0.187285	-19.822	1.61626e-64	5.28112e-62	135.827	5.28112e-62	Higher_in_CCR5_negative
RPS28	-0.166782	-0.16745	-19.6426	1.15868e-63	3.56327e-61	133.829	3.56327e-61	Higher_in_CCR5_negative
RPL30	-0.166788	-0.167541	-19.6177	1.52373e-63	4.42559e-61	133.546	4.42559e-61	Higher_in_CCR5_negative
RPS27A	-0.161599	-0.162521	-19.5875	2.12138e-63	5.83715e-61	133.218	5.83715e-61	Higher_in_CCR5_negative
RPL3	-0.168034	-0.168548	-19.5568	2.97103e-63	7.76628e-61	132.903	7.76628e-61	Higher_in_CCR5_negative
RPS18	-0.168798	-0.169456	-19.4204	1.3267e-62	3.30285e-60	131.388	3.30285e-60	Higher_in_CCR5_negative
RPL10	-0.163802	-0.164789	-19.3427	3.10703e-62	7.38343e-60	130.525	7.38343e-60	Higher_in_CCR5_negative
RPL39	-0.168817	-0.169315	-19.2822	6.03151e-62	1.37099e-59	129.883	1.37099e-59	Higher_in_CCR5_negative
RPS8	-0.16134	-0.16176	-19.2015	1.45938e-61	3.17902e-59	129	3.17902e-59	Higher_in_CCR5_negative
TPT1	-0.156461	-0.156896	-19.0182	1.08417e-60	2.26722e-58	126.993	2.26722e-58	Higher_in_CCR5_negative
JUND	-0.200419	-0.201708	-18.9592	2.06657e-60	4.15539e-58	126.368	4.15539e-58	Higher_in_CCR5_negative
RPL18A	-0.165836	-0.166592	-18.8833	4.73412e-60	9.16667e-58	125.532	9.16667e-58	Higher_in_CCR5_negative
JUNB	-0.298793	-0.300855	-18.817	9.76887e-60	1.82399e-57	124.812	1.82399e-57	Higher_in_CCR5_negative
RPL13	-0.153099	-0.154012	-18.7643	1.73455e-59	3.12697e-57	124.215	3.12697e-57	Higher_in_CCR5_negative
RPS23	-0.162992	-0.163803	-18.5755	1.3596e-58	2.36932e-56	122.177	2.36932e-56	Higher_in_CCR5_negative
BTG1	-0.159332	-0.15999	-18.4943	3.29044e-58	5.54917e-56	121.287	5.54917e-56	Higher_in_CCR5_negative
RPL14	-0.157314	-0.15766	-18.4232	7.1369e-58	1.16599e-55	120.534	1.16599e-55	Higher_in_CCR5_negative
RPL22	-0.182813	-0.184022	-17.7446	1.11809e-54	1.77133e-52	113.23	1.77133e-52	Higher_in_CCR5_negative
RPLP2	-0.16152	-0.162212	-17.7252	1.37855e-54	2.11972e-52	112.984	2.11972e-52	Higher_in_CCR5_negative
RPS4X	-0.160923	-0.161628	-17.6579	2.85159e-54	4.25947e-52	112.254	4.25947e-52	Higher_in_CCR5_negative
RPL18	-0.151616	-0.152334	-17.6399	3.46021e-54	5.025e-52	112.062	5.025e-52	Higher_in_CCR5_negative
RPL12	-0.15915	-0.159689	-17.6168	4.43914e-54	6.27239e-52	111.81	6.27239e-52	Higher_in_CCR5_negative
RPS6	-0.159995	-0.160293	-17.601	5.26386e-54	7.24196e-52	111.642	7.24196e-52	Higher_in_CCR5_negative
GZMA	0.21317	0.21361	17.3807	5.6437e-53	7.56546e-51	109.303	7.56546e-51	Higher_in_CCR5_positive
RPL29	-0.153812	-0.154284	-17.1941	4.18642e-52	5.47166e-50	107.278	5.47166e-50	Higher_in_CCR5_negative
RPS15	-0.143563	-0.144267	-17.1791	4.92043e-52	6.27415e-50	107.105	6.27415e-50	Higher_in_CCR5_negative
RPLP1	-0.138354	-0.139064	-17.163	5.84793e-52	7.27928e-50	106.903	7.27928e-50	Higher_in_CCR5_negative
RPL35A	-0.149432	-0.150585	-16.8637	1.43726e-50	1.74744e-48	103.747	1.74744e-48	Higher_in_CCR5_negative
RPL37	-0.151013	-0.151679	-16.8168	2.36983e-50	2.81579e-48	103.246	2.81579e-48	Higher_in_CCR5_negative
RPL21	-0.161617	-0.162303	-16.8091	2.57423e-50	2.99068e-48	103.172	2.99068e-48	Higher_in_CCR5_negative
EEF1B2	-0.192966	-0.195337	-16.8003	2.82562e-50	3.21138e-48	103.119	3.21138e-48	Higher_in_CCR5_negative
FAU	-0.140567	-0.141037	-16.7937	3.0313e-50	3.37184e-48	103	3.37184e-48	Higher_in_CCR5_negative
RPS21	-0.161678	-0.162017	-16.6744	1.08092e-49	1.17731e-47	101.744	1.17731e-47	Higher_in_CCR5_negative
RPS27	-0.132843	-0.133535	-16.6364	1.61957e-49	1.72799e-47	101.294	1.72799e-47	Higher_in_CCR5_negative
RPS25	-0.141081	-0.141783	-16.598	2.4355e-49	2.54656e-47	100.92	2.54656e-47	Higher_in_CCR5_negative
LCP1	0.183711	0.183299	16.3679	2.79948e-48	2.86974e-46	98.5437	2.86974e-46	Higher_in_CCR5_positive
RPL10A	-0.155182	-0.156466	-16.3481	3.45379e-48	3.47239e-46	98.2994	3.47239e-46	Higher_in_CCR5_negative
FTL	-0.176784	-0.177928	-16.2317	1.18169e-47	1.16564e-45	97.0675	1.16564e-45	Higher_in_CCR5_negative
TSC22D3	-0.215029	-0.216481	-16.1465	2.90572e-47	2.81317e-45	96.1681	2.81317e-45	Higher_in_CCR5_negative
RPL36	-0.148966	-0.14959	-16.1429	3.02022e-47	2.87086e-45	96.1248	2.87086e-45	Higher_in_CCR5_negative
RPL9	-0.16142	-0.162434	-16.095	5.00246e-47	4.67016e-45	95.6416	4.67016e-45	Higher_in_CCR5_negative
ZFP36L2	-0.183957	-0.185024	-16.0104	1.21867e-46	1.11776e-44	94.7329	1.11776e-44	Higher_in_CCR5_negative
PNRC1	-0.141397	-0.142534	-15.9094	3.52463e-46	3.17703e-44	93.684	3.17703e-44	Higher_in_CCR5_negative
RPS2	-0.138903	-0.139361	-15.7768	1.41551e-45	1.25429e-43	92.2741	1.25429e-43	Higher_in_CCR5_negative
RPL41	-0.15086	-0.151696	-15.764	1.61931e-45	1.41096e-43	92.1613	1.41096e-43	Higher_in_CCR5_negative
RPL6	-0.135153	-0.135104	-15.7055	2.98604e-45	2.55918e-43	91.5375	2.55918e-43	Higher_in_CCR5_negative
H3F3B	-0.144656	-0.145743	-15.6439	5.68398e-45	4.79288e-43	90.8841	4.79288e-43	Higher_in_CCR5_negative
RPLP0	-0.152329	-0.152804	-15.5743	1.17621e-44	9.76068e-43	90.1804	9.76068e-43	Higher_in_CCR5_negative
GZMH	0.257655	0.256733	15.4783	3.19642e-44	2.61108e-42	89.2453	2.61108e-42	Higher_in_CCR5_positive
RPL7A	-0.126938	-0.127331	-15.4224	5.71866e-44	4.59956e-42	88.587	4.59956e-42	Higher_in_CCR5_negative
RPS7	-0.125589	-0.125872	-15.4084	6.61618e-44	5.24081e-42	88.4392	5.24081e-42	Higher_in_CCR5_negative
FTH1	-0.203617	-0.204913	-15.3799	8.89219e-44	6.93857e-42	88.1508	6.93857e-42	Higher_in_CCR5_negative
NFKBIA	-0.270501	-0.272838	-15.3603	1.09033e-43	8.38268e-42	87.9797	8.38268e-42	Higher_in_CCR5_negative
DUSP1	-0.23058	-0.2319	-15.2497	3.43346e-43	2.60147e-41	86.7979	2.60147e-41	Higher_in_CCR5_negative
ZFP36	-0.211995	-0.212755	-15.1527	9.36974e-43	6.99786e-41	85.8028	6.99786e-41	Higher_in_CCR5_negative
H2AFZ	-0.240648	-0.244795	-15.06	2.43874e-42	1.79573e-40	84.9487	1.79573e-40	Higher_in_CCR5_negative
NACA	-0.134299	-0.135313	-15.0381	3.05523e-42	2.21844e-40	84.6457	2.21844e-40	Higher_in_CCR5_negative
TUBB4B	-0.269582	-0.275239	-15.0035	4.36777e-42	3.12804e-40	84.3961	3.12804e-40	Higher_in_CCR5_negative
SRGN	-0.128431	-0.129175	-14.8493	2.13033e-41	1.50505e-39	82.6949	1.50505e-39	Higher_in_CCR5_negative
RPL35	-0.13859	-0.140036	-14.8432	2.26751e-41	1.5806e-39	82.646	1.5806e-39	Higher_in_CCR5_negative
UBE2S	-0.267302	-0.271277	-14.8117	3.13189e-41	2.15441e-39	82.4013	2.15441e-39	Higher_in_CCR5_negative
MYH9	0.195322	0.197781	14.7169	8.26511e-41	5.61169e-39	81.4222	5.61169e-39	Higher_in_CCR5_positive
RPS24	-0.122912	-0.123787	-14.6901	1.08791e-40	7.2918e-39	81.0594	7.2918e-39	Higher_in_CCR5_negative
JUN	-0.191517	-0.19255	-14.5449	4.77967e-40	3.16305e-38	79.5701	3.16305e-38	Higher_in_CCR5_negative
RNF213	0.206058	0.20686	14.5175	6.32179e-40	4.08983e-38	79.4268	4.08983e-38	Higher_in_CCR5_positive
RPS19	-0.132959	-0.133485	-14.5172	6.33658e-40	4.08983e-38	79.2822	4.08983e-38	Higher_in_CCR5_negative
RPS9	-0.130577	-0.131165	-14.416	1.77276e-39	1.13024e-37	78.2924	1.13024e-37	Higher_in_CCR5_negative
RPL28	-0.113481	-0.114214	-14.3863	2.3963e-39	1.50938e-37	77.9469	1.50938e-37	Higher_in_CCR5_negative
UBB	-0.169661	-0.171422	-14.3657	2.95068e-39	1.83644e-37	77.7897	1.83644e-37	Higher_in_CCR5_negative
RGCC	-0.291062	-0.292017	-14.3234	4.5309e-39	2.78677e-37	77.4102	2.78677e-37	Higher_in_CCR5_negative
ZFAS1	-0.216896	-0.225388	-14.149	2.63402e-38	1.60124e-36	75.7173	1.60124e-36	Higher_in_CCR5_negative
FXYD5	-0.177977	-0.180356	-14.0867	4.9302e-38	2.96265e-36	75.0568	2.96265e-36	Higher_in_CCR5_negative
PABPC1	-0.1597	-0.161358	-14.0734	5.63338e-38	3.34674e-36	74.8867	3.34674e-36	Higher_in_CCR5_negative
IL7R	-0.540743	-0.54816	-14.0816	6.81327e-38	4.00222e-36	74.7724	4.00222e-36	Higher_in_CCR5_negative
RACK1	-0.13235	-0.13306	-13.9672	1.63506e-37	9.49789e-36	73.7953	9.49789e-36	Higher_in_CCR5_negative
RPSA	-0.13079	-0.132042	-13.7827	1.0322e-36	5.93002e-35	71.9617	5.93002e-35	Higher_in_CCR5_negative
RPS16	-0.123191	-0.123632	-13.778	1.08262e-36	6.15209e-35	71.9063	6.15209e-35	Higher_in_CCR5_negative
RPL15	-0.116921	-0.117587	-13.6726	3.08542e-36	1.73447e-34	70.8633	1.73447e-34	Higher_in_CCR5_negative
RPL24	-0.133073	-0.134155	-13.6339	4.53174e-36	2.52042e-34	70.4827	2.52042e-34	Higher_in_CCR5_negative
IKZF3	0.243569	0.246897	13.5984	6.44213e-36	3.54521e-34	70.2957	3.54521e-34	Higher_in_CCR5_positive
XCL1	-0.833519	-0.83833	-13.6045	8.34679e-36	4.54552e-34	70.1738	4.54552e-34	Higher_in_CCR5_negative
SOCS1	-0.288289	-0.295367	-13.5634	9.10588e-36	4.90779e-34	69.9388	4.90779e-34	Higher_in_CCR5_negative
RPL26	-0.127549	-0.128094	-13.4844	1.98813e-35	1.06061e-33	68.9841	1.06061e-33	Higher_in_CCR5_negative
NR4A1	-0.334703	-0.33843	-13.416	3.90072e-35	2.0599e-33	68.4306	2.0599e-33	Higher_in_CCR5_negative
XCL2	-0.710487	-0.705697	-13.301	1.55258e-34	8.1169e-33	67.3068	8.1169e-33	Higher_in_CCR5_negative
PFDN5	-0.146505	-0.148627	-13.1896	3.58908e-34	1.85779e-32	66.1619	1.85779e-32	Higher_in_CCR5_negative
SQSTM1	-0.238521	-0.24223	-13.0564	1.31458e-33	6.73789e-32	64.9196	6.73789e-32	Higher_in_CCR5_negative
RPL38	-0.151027	-0.152895	-13.0503	1.3945e-33	7.07809e-32	64.8106	7.07809e-32	Higher_in_CCR5_negative
SARAF	-0.109454	-0.110017	-13.0053	2.16046e-33	1.08605e-31	64.354	1.08605e-31	Higher_in_CCR5_negative
RPL17	-0.132318	-0.132955	-12.9988	2.30099e-33	1.14568e-31	64.279	1.14568e-31	Higher_in_CCR5_negative
MT-ND2	-0.143983	-0.145947	-12.9943	2.40164e-33	1.18451e-31	64.2645	1.18451e-31	Higher_in_CCR5_negative
NPM1	-0.124044	-0.125212	-12.9917	2.46431e-33	1.20406e-31	64.2395	1.20406e-31	Higher_in_CCR5_negative
SERTAD1	-0.287612	-0.292517	-12.7652	2.19622e-32	1.06313e-30	62.2143	1.06313e-30	Higher_in_CCR5_negative
RPL27	-0.121677	-0.123173	-12.7408	2.7761e-32	1.33151e-30	61.8211	1.33151e-30	Higher_in_CCR5_negative
IER2	-0.218636	-0.221831	-12.6263	8.32168e-32	3.95507e-30	60.7652	3.95507e-30	Higher_in_CCR5_negative
UBA52	-0.121655	-0.122693	-12.6093	9.79347e-32	4.61264e-30	60.5588	4.61264e-30	Higher_in_CCR5_negative
EIF5	-0.161782	-0.16603	-12.6002	1.06788e-31	4.98473e-30	60.522	4.98473e-30	Higher_in_CCR5_negative
TUBA1B	-0.203128	-0.205333	-12.4943	2.93352e-31	1.35721e-29	59.5631	1.35721e-29	Higher_in_CCR5_negative
AREG	-0.577912	-0.590778	-12.4693	4.4613e-31	2.04594e-29	59.3146	2.04594e-29	Higher_in_CCR5_negative
NR4A2	-0.22194	-0.225026	-12.3743	9.16399e-31	4.16603e-29	58.354	4.16603e-29	Higher_in_CCR5_negative
CXCR6	0.327274	0.321295	12.3707	9.48062e-31	4.27282e-29	58.451	4.27282e-29	Higher_in_CCR5_positive
TAGLN2	-0.181025	-0.184498	-12.3373	1.30014e-30	5.8095e-29	58.0416	5.8095e-29	Higher_in_CCR5_negative
MT-CYB	-0.103873	-0.104285	-12.3297	1.39696e-30	6.18926e-29	57.8837	6.18926e-29	Higher_in_CCR5_negative
RPL23A	-0.114051	-0.11459	-12.2874	2.08309e-30	9.15159e-29	57.4915	9.15159e-29	Higher_in_CCR5_negative
TUBA1A	-0.217419	-0.221066	-12.1401	8.32626e-30	3.62748e-28	56.2144	3.62748e-28	Higher_in_CCR5_negative
MT-ND3	-0.120759	-0.12153	-12.1295	9.19521e-30	3.97294e-28	56.0433	3.97294e-28	Higher_in_CCR5_negative
KLF2	-0.454165	-0.454562	-12.0823	1.63637e-29	7.01225e-28	55.5926	7.01225e-28	Higher_in_CCR5_negative
RPL37A	-0.110349	-0.110762	-12.0484	1.9636e-29	8.34608e-28	55.2792	8.34608e-28	Higher_in_CCR5_negative
FOS	-0.275958	-0.278042	-11.997	3.17408e-29	1.33823e-27	54.7769	1.33823e-27	Higher_in_CCR5_negative
RPS15A	-0.100778	-0.101284	-11.8931	8.33815e-29	3.48735e-27	53.7855	3.48735e-27	Higher_in_CCR5_negative
B2M	-0.0637109	-0.0641827	-11.8804	9.38221e-29	3.89287e-27	53.6343	3.89287e-27	Higher_in_CCR5_negative
MT-CO2	-0.0890958	-0.0892843	-11.8558	1.17811e-28	4.84972e-27	53.4565	4.84972e-27	Higher_in_CCR5_negative
MT-ND4L	-0.103668	-0.104165	-11.7851	2.26441e-28	9.2487e-27	52.8416	9.2487e-27	Higher_in_CCR5_negative
HSP90AB1	-0.164015	-0.165303	-11.7788	2.4002e-28	9.72733e-27	52.7582	9.72733e-27	Higher_in_CCR5_negative
MIF	-0.142369	-0.143938	-11.6755	6.21121e-28	2.49786e-26	51.8983	2.49786e-26	Higher_in_CCR5_negative
FOSB	-0.255004	-0.256002	-11.6682	6.6449e-28	2.65187e-26	51.8132	2.65187e-26	Higher_in_CCR5_negative
SFTPC	0.731396	0.723215	11.651	8.27846e-28	3.27877e-26	52.1536	3.27877e-26	Higher_in_CCR5_positive
CD74	0.127474	0.127815	11.5634	1.73396e-27	6.8159e-26	50.7959	6.8159e-26	Higher_in_CCR5_positive
HSPA8	-0.136367	-0.137587	-11.5554	1.86555e-27	7.27844e-26	50.7143	7.27844e-26	Higher_in_CCR5_negative
RPL4	-0.12112	-0.122071	-11.5123	2.76516e-27	1.07083e-25	50.3858	1.07083e-25	Higher_in_CCR5_negative
CD7	-0.173811	-0.178208	-11.487	3.47996e-27	1.33774e-25	50.1776	1.33774e-25	Higher_in_CCR5_negative
SNHG8	-0.210505	-0.217811	-11.4844	3.56384e-27	1.35998e-25	50.2504	1.35998e-25	Higher_in_CCR5_negative
THEMIS	0.189644	0.188439	11.4721	3.98713e-27	1.51049e-25	50.148	1.51049e-25	Higher_in_CCR5_positive
NOP53	-0.157465	-0.161485	-11.4323	5.7247e-27	2.15315e-25	49.7487	2.15315e-25	Higher_in_CCR5_negative
S100A10	-0.170724	-0.174312	-11.3378	1.34683e-26	5.02944e-25	48.85	5.02944e-25	Higher_in_CCR5_negative
CDKN1A	-0.406529	-0.405831	-11.3073	1.77372e-26	6.5766e-25	48.8651	6.5766e-25	Higher_in_CCR5_negative
RPL31	-0.132418	-0.13405	-11.2932	2.01366e-26	7.41368e-25	48.4218	7.41368e-25	Higher_in_CCR5_negative
C12orf57	-0.148941	-0.152666	-11.2288	3.59575e-26	1.31459e-24	47.898	1.31459e-24	Higher_in_CCR5_negative
HIST1H4C	-0.20058	-0.205386	-11.1388	8.05195e-26	2.92331e-24	47.1216	2.92331e-24	Higher_in_CCR5_negative
HSP90AA1	-0.149786	-0.151028	-11.1338	8.42361e-26	3.03715e-24	46.9097	3.03715e-24	Higher_in_CCR5_negative
CAP1	0.146889	0.146343	11.0387	1.96687e-25	7.043e-24	46.2401	7.043e-24	Higher_in_CCR5_positive
CYCS	-0.177834	-0.18147	-11.018	2.36496e-25	8.41091e-24	46.0512	8.41091e-24	Higher_in_CCR5_negative
CALM2	-0.128833	-0.130848	-10.9988	2.80491e-25	9.90816e-24	45.8271	9.90816e-24	Higher_in_CCR5_negative
KIAA1551	0.134805	0.133693	10.9851	3.16662e-25	1.11108e-23	45.7015	1.11108e-23	Higher_in_CCR5_positive
RBM8A	-0.159891	-0.165396	-10.9478	4.40796e-25	1.53632e-23	45.4374	1.53632e-23	Higher_in_CCR5_negative
RPS29	-0.106154	-0.106829	-10.9313	5.1012e-25	1.76616e-23	45.1663	1.76616e-23	Higher_in_CCR5_negative
CD38	0.462808	0.477538	10.8691	8.835e-25	3.03878e-23	45.1477	3.03878e-23	Higher_in_CCR5_positive
RPL7	-0.138515	-0.142886	-10.8525	1.02283e-24	3.49501e-23	44.5471	3.49501e-23	Higher_in_CCR5_negative
CIRBP	-0.136518	-0.139506	-10.8034	1.57547e-24	5.34843e-23	44.1438	5.34843e-23	Higher_in_CCR5_negative
EIF4A3	-0.212573	-0.217942	-10.6328	6.99784e-24	2.3603e-22	42.7524	2.3603e-22	Higher_in_CCR5_negative
CTSC	0.169037	0.166917	10.5812	1.09617e-23	3.67356e-22	42.2423	3.67356e-22	Higher_in_CCR5_positive
GIMAP4	0.194301	0.188842	10.5765	1.141e-23	3.79945e-22	42.2434	3.79945e-22	Higher_in_CCR5_positive
DNAJA1	-0.155157	-0.156652	-10.5725	1.18141e-23	3.90911e-22	42.0559	3.90911e-22	Higher_in_CCR5_negative
MT-ND4	-0.109035	-0.109561	-10.5181	1.89231e-23	6.22201e-22	41.6091	6.22201e-22	Higher_in_CCR5_negative
KLF6	-0.14484	-0.14635	-10.515	1.94379e-23	6.35133e-22	41.5452	6.35133e-22	Higher_in_CCR5_negative
EEF1D	-0.0954612	-0.0965892	-10.5129	1.97948e-23	6.42777e-22	41.5547	6.42777e-22	Higher_in_CCR5_negative
HSPE1	-0.172386	-0.174196	-10.46	3.1229e-23	1.00781e-21	41.1076	1.00781e-21	Higher_in_CCR5_negative
MT-ND1	-0.10448	-0.105171	-10.4436	3.59884e-23	1.15428e-21	40.9594	1.15428e-21	Higher_in_CCR5_negative
SOD1	-0.144169	-0.145894	-10.4318	3.98368e-23	1.26992e-21	40.9172	1.26992e-21	Higher_in_CCR5_negative
PPP1R15A	-0.157881	-0.159874	-10.4285	4.09833e-23	1.29855e-21	40.862	1.29855e-21	Higher_in_CCR5_negative
BTG2	-0.171503	-0.174034	-10.4235	4.27576e-23	1.34661e-21	40.8123	1.34661e-21	Higher_in_CCR5_negative
MT-CO3	-0.0913273	-0.0916098	-10.4065	4.94998e-23	1.54961e-21	40.6057	1.54961e-21	Higher_in_CCR5_negative
RPS20	-0.126012	-0.130884	-10.4052	5.0033e-23	1.55698e-21	40.6941	1.55698e-21	Higher_in_CCR5_negative
H2AFX	-0.26053	-0.268918	-10.3673	6.9282e-23	2.14323e-21	40.5744	2.14323e-21	Higher_in_CCR5_negative
CD55	-0.283719	-0.296144	-10.3255	9.90451e-23	3.04593e-21	40.1864	3.04593e-21	Higher_in_CCR5_negative
ANKRD37	-0.313095	-0.320835	-10.2781	1.48426e-22	4.53785e-21	39.8475	4.53785e-21	Higher_in_CCR5_negative
WNK1	0.170235	0.172216	10.2566	1.78307e-22	5.41969e-21	39.5411	5.41969e-21	Higher_in_CCR5_positive
RPS26	-0.101258	-0.102235	-10.1545	4.23938e-22	1.28113e-20	38.4988	1.28113e-20	Higher_in_CCR5_negative
COX4I1	-0.114181	-0.11618	-10.1244	5.46474e-22	1.64194e-20	38.2856	1.64194e-20	Higher_in_CCR5_negative
TOMM7	-0.11445	-0.116612	-10.0779	8.09186e-22	2.41738e-20	37.9164	2.41738e-20	Higher_in_CCR5_negative
EGR1	-0.278165	-0.281177	-9.9939	1.63705e-21	4.86278e-20	37.2807	4.86278e-20	Higher_in_CCR5_negative
UBC	-0.102086	-0.103112	-9.96868	2.02148e-21	5.95135e-20	36.9179	5.95135e-20	Higher_in_CCR5_negative
RPS11	-0.117041	-0.119813	-9.9684	2.02628e-21	5.95135e-20	36.9968	5.95135e-20	Higher_in_CCR5_negative
MACF1	0.213929	0.2126	9.95759	2.21772e-21	6.47723e-20	37.06	6.47723e-20	Higher_in_CCR5_positive
ANXA1	-0.202546	-0.204851	-9.90598	3.41024e-21	9.90485e-20	36.4532	9.90485e-20	Higher_in_CCR5_negative
TMEM123	-0.270224	-0.260803	-9.84443	5.68674e-21	1.64256e-19	36.3096	1.64256e-19	Higher_in_CCR5_negative
APOBEC3G	0.157512	0.158949	9.8242	6.72436e-21	1.93159e-19	35.8903	1.93159e-19	Higher_in_CCR5_positive
SLFN5	0.192179	0.191236	9.79466	8.58555e-21	2.45275e-19	35.7148	2.45275e-19	Higher_in_CCR5_positive
ATP6V0C	-0.147303	-0.152322	-9.76741	1.07512e-20	3.05474e-19	35.4131	3.05474e-19	Higher_in_CCR5_negative
HSPB1	-0.217819	-0.22236	-9.75711	1.17038e-20	3.30744e-19	35.3396	3.30744e-19	Higher_in_CCR5_negative
HNRNPLL	0.217801	0.218096	9.70807	1.75224e-20	4.92511e-19	35.04	4.92511e-19	Higher_in_CCR5_positive
DNAJB1	-0.159167	-0.160285	-9.67764	2.24925e-20	6.28827e-19	34.5248	6.28827e-19	Higher_in_CCR5_negative
SELENOK	-0.166545	-0.173251	-9.66923	2.40981e-20	6.70132e-19	34.6237	6.70132e-19	Higher_in_CCR5_negative
TUBA4A	-0.156633	-0.159524	-9.66813	2.43169e-20	6.72638e-19	34.5551	6.72638e-19	Higher_in_CCR5_negative
F2R	0.224791	0.225154	9.65277	2.75746e-20	7.58738e-19	34.6608	7.58738e-19	Higher_in_CCR5_positive
RPL22L1	-0.168689	-0.172863	-9.51259	8.63762e-20	2.36427e-18	33.4081	2.36427e-18	Higher_in_CCR5_negative
GPRIN3	0.182247	0.187799	9.4833	1.09498e-19	2.98155e-18	33.2099	2.98155e-18	Higher_in_CCR5_positive
SAP18	-0.152236	-0.156134	-9.47784	1.1444e-19	3.09996e-18	33.0497	3.09996e-18	Higher_in_CCR5_negative
MYADM	-0.195178	-0.198788	-9.46444	1.27524e-19	3.43658e-18	32.9506	3.43658e-18	Higher_in_CCR5_negative
RPL13A	-0.0920276	-0.0927644	-9.45693	1.355e-19	3.6328e-18	32.789	3.6328e-18	Higher_in_CCR5_negative
SNHG15	-0.234496	-0.248015	-9.40839	2.00379e-19	5.34481e-18	32.726	5.34481e-18	Higher_in_CCR5_negative
IER5L	-0.277816	-0.277439	-9.39147	2.29593e-19	6.09294e-18	32.5417	6.09294e-18	Higher_in_CCR5_negative
EEF2	-0.0917147	-0.0926928	-9.38408	2.43644e-19	6.43318e-18	32.2302	6.43318e-18	Higher_in_CCR5_negative
CXCR4	-0.132615	-0.133599	-9.37509	2.61876e-19	6.87983e-18	32.1116	6.87983e-18	Higher_in_CCR5_negative
PTPRC	0.0775626	0.07795	9.3736	2.65018e-19	6.92756e-18	32.1159	6.92756e-18	Higher_in_CCR5_positive
MARCKSL1	-0.283555	-0.2896	-9.37054	2.71622e-19	7.06486e-18	32.4892	7.06486e-18	Higher_in_CCR5_negative
FAM177A1	-0.198125	-0.209191	-9.34494	3.33498e-19	8.63133e-18	32.0894	8.63133e-18	Higher_in_CCR5_negative
TOB1	-0.21421	-0.218448	-9.28781	5.26519e-19	1.35598e-17	31.6382	1.35598e-17	Higher_in_CCR5_negative
BTF3	-0.0904239	-0.0924796	-9.23437	8.05699e-19	2.0648e-17	31.0493	2.0648e-17	Higher_in_CCR5_negative
GADD45B	-0.208471	-0.216038	-9.20181	1.04329e-18	2.66064e-17	30.8603	2.66064e-17	Higher_in_CCR5_negative
GZMK	0.263364	0.261591	9.18969	1.14838e-18	2.91444e-17	30.7124	2.91444e-17	Higher_in_CCR5_positive
IQGAP1	0.115729	0.117046	9.16107	1.44024e-18	3.63748e-17	30.5425	3.63748e-17	Higher_in_CCR5_positive
YBX1	-0.111899	-0.11464	-9.14182	1.67671e-18	4.21434e-17	30.3681	4.21434e-17	Higher_in_CCR5_negative
ACTR2	0.130065	0.126438	9.13183	1.81413e-18	4.53794e-17	30.3476	4.53794e-17	Higher_in_CCR5_positive
ENC1	0.491021	0.504937	9.08019	2.72381e-18	6.78098e-17	30.438	6.78098e-17	Higher_in_CCR5_positive
NXT1	-0.257179	-0.274201	-9.07721	2.78816e-18	6.9083e-17	30.2381	6.9083e-17	Higher_in_CCR5_negative
DUSP2	-0.141118	-0.142168	-9.06378	3.09821e-18	7.64031e-17	29.6722	7.64031e-17	Higher_in_CCR5_negative
RPL36AL	-0.103248	-0.105974	-9.05106	3.4232e-18	8.40211e-17	29.6336	8.40211e-17	Higher_in_CCR5_negative
DYNLL1	-0.155075	-0.160773	-9.01558	4.51866e-18	1.10391e-16	29.4142	1.10391e-16	Higher_in_CCR5_negative
CITED2	-0.171052	-0.175395	-9.00398	4.94759e-18	1.20307e-16	29.2919	1.20307e-16	Higher_in_CCR5_negative
MT-ATP8	-0.0860591	-0.0867205	-8.989	5.56109e-18	1.34599e-16	29.1144	1.34599e-16	Higher_in_CCR5_negative
KDM5D	0.429323	0.441116	8.98288	5.83271e-18	1.40523e-16	29.6543	1.40523e-16	Higher_in_CCR5_positive
PLEK	0.348543	0.377381	8.95526	7.23304e-18	1.7346e-16	29.3561	1.7346e-16	Higher_in_CCR5_positive
GPX4	-0.162019	-0.161782	-8.8528	1.60004e-17	3.81963e-16	28.2701	3.81963e-16	Higher_in_CCR5_negative
SKP1	-0.102531	-0.104064	-8.84821	1.65771e-17	3.93931e-16	28.1081	3.93931e-16	Higher_in_CCR5_negative
LMNA	-0.357717	-0.37659	-8.84715	1.67688e-17	3.96685e-16	28.3292	3.96685e-16	Higher_in_CCR5_negative
NR3C1	-0.158722	-0.165372	-8.82037	2.05429e-17	4.83777e-16	27.9802	4.83777e-16	Higher_in_CCR5_negative
ZFP36L1	-0.149672	-0.150606	-8.78998	2.59506e-17	6.08385e-16	27.6391	6.08385e-16	Higher_in_CCR5_negative
CD69	-0.124915	-0.126615	-8.75392	3.42173e-17	7.98607e-16	27.2909	7.98607e-16	Higher_in_CCR5_negative
CSRNP1	-0.182778	-0.182191	-8.75005	3.52477e-17	8.19e-16	27.4914	8.19e-16	Higher_in_CCR5_negative
COTL1	0.109307	0.108527	8.71321	4.67099e-17	1.08053e-15	27.0473	1.08053e-15	Higher_in_CCR5_positive
SERP1	-0.121836	-0.127117	-8.70681	4.90473e-17	1.1296e-15	27.0728	1.1296e-15	Higher_in_CCR5_negative
HSPA1A	-0.205765	-0.206399	-8.70086	5.13254e-17	1.17688e-15	26.862	1.17688e-15	Higher_in_CCR5_negative
TRBV9	-0.760454	-0.788767	-8.63931	8.78017e-17	2.00449e-15	26.9031	2.00449e-15	Higher_in_CCR5_negative
CALM1	-0.072211	-0.0732751	-8.59301	1.16378e-16	2.64533e-15	26.0993	2.64533e-15	Higher_in_CCR5_negative
TUBB2A	-0.356875	-0.364668	-8.56172	1.47381e-16	3.33552e-15	26.372	3.33552e-15	Higher_in_CCR5_negative
CRIP1	-0.13436	-0.136125	-8.54945	1.6166e-16	3.64293e-15	25.7874	3.64293e-15	Higher_in_CCR5_negative
RPL36A	-0.137799	-0.137824	-8.52664	1.91924e-16	4.30636e-15	25.7745	4.30636e-15	Higher_in_CCR5_negative
TCF7	-0.426431	-0.413389	-8.51285	2.12875e-16	4.75604e-15	26.0819	4.75604e-15	Higher_in_CCR5_negative
CD2	0.0924436	0.091243	8.49459	2.44126e-16	5.43102e-15	25.4054	5.43102e-15	Higher_in_CCR5_positive
APOL6	0.189659	0.188113	8.47218	2.88731e-16	6.39614e-15	25.5396	6.39614e-15	Higher_in_CCR5_positive
GTF2B	-0.151384	-0.153352	-8.47153	2.90133e-16	6.40007e-15	25.396	6.40007e-15	Higher_in_CCR5_negative
TLN1	0.131644	0.132042	8.4414	3.63376e-16	7.98206e-15	25.1199	7.98206e-15	Higher_in_CCR5_positive
TPI1	-0.115992	-0.114981	-8.42036	4.2511e-16	9.29905e-15	24.915	9.29905e-15	Higher_in_CCR5_negative
IFITM2	-0.120406	-0.123683	-8.40533	4.75421e-16	1.03562e-14	24.7464	1.03562e-14	Higher_in_CCR5_negative
NKG7	0.118207	0.117683	8.39523	5.12497e-16	1.11176e-14	24.6226	1.11176e-14	Higher_in_CCR5_positive
IER5	-0.217139	-0.235714	-8.37266	6.06004e-16	1.30917e-14	24.7268	1.30917e-14	Higher_in_CCR5_negative
HLA-DRB1	0.123772	0.12155	8.36405	6.45951e-16	1.38972e-14	24.4435	1.38972e-14	Higher_in_CCR5_positive
RHOB	-0.240376	-0.244197	-8.34654	7.35443e-16	1.57578e-14	24.4847	1.57578e-14	Higher_in_CCR5_negative
S100A4	-0.117858	-0.120469	-8.32261	8.77776e-16	1.87307e-14	24.1236	1.87307e-14	Higher_in_CCR5_negative
CD83	-0.347025	-0.363785	-8.29094	1.10873e-15	2.35628e-14	24.2961	2.35628e-14	Higher_in_CCR5_negative
TGFB1	-0.124408	-0.129107	-8.24267	1.58096e-15	3.34626e-14	23.6194	3.34626e-14	Higher_in_CCR5_negative
PDCD1	0.201402	0.204483	8.23774	1.63912e-15	3.45537e-14	23.7266	3.45537e-14	Higher_in_CCR5_positive
PRDM1	0.15667	0.155961	8.22981	1.7372e-15	3.64741e-14	23.568	3.64741e-14	Higher_in_CCR5_positive
COMMD6	-0.10157	-0.10335	-8.21688	1.90968e-15	3.99352e-14	23.4157	3.99352e-14	Higher_in_CCR5_negative
MT-ATP6	-0.0779442	-0.0789476	-8.18809	2.35704e-15	4.90941e-14	23.1354	4.90941e-14	Higher_in_CCR5_negative
ID2	-0.137703	-0.139902	-8.16072	2.87755e-15	5.96977e-14	23	5.96977e-14	Higher_in_CCR5_negative
DDX6	0.122667	0.123783	8.15851	2.92421e-15	6.04259e-14	23.0926	6.04259e-14	Higher_in_CCR5_positive
PPIA	-0.0823907	-0.0837358	-8.13985	3.34931e-15	6.89377e-14	22.7982	6.89377e-14	Higher_in_CCR5_negative
ZNF331	-0.169515	-0.17498	-8.13326	3.51355e-15	7.20346e-14	22.8176	7.20346e-14	Higher_in_CCR5_negative
GBP5	0.135338	0.13564	8.11526	4.00382e-15	8.17655e-14	22.7272	8.17655e-14	Higher_in_CCR5_positive
ITGA1	0.218179	0.233536	8.08235	5.08119e-15	1.03364e-13	22.6907	1.03364e-13	Higher_in_CCR5_positive
BIRC3	-0.190619	-0.200187	-8.06181	5.89412e-15	1.19436e-13	22.4551	1.19436e-13	Higher_in_CCR5_negative
RBKS	-0.267437	-0.275323	-8.05884	6.02157e-15	1.21547e-13	22.6141	1.21547e-13	Higher_in_CCR5_negative
HSPA1B	-0.182257	-0.183359	-8.05331	6.26664e-15	1.26008e-13	22.1239	1.26008e-13	Higher_in_CCR5_negative
FUS	-0.103318	-0.103764	-8.0491	6.45997e-15	1.29397e-13	22.2034	1.29397e-13	Higher_in_CCR5_negative
TMSB10	-0.0822881	-0.0830088	-8.03176	7.3189e-15	1.46043e-13	21.9769	1.46043e-13	Higher_in_CCR5_negative
TRMT112	-0.114241	-0.11995	-8.02902	7.46484e-15	1.48388e-13	22.1411	1.48388e-13	Higher_in_CCR5_negative
GIMAP7	0.143283	0.143141	8.02273	7.81046e-15	1.54671e-13	22.0628	1.54671e-13	Higher_in_CCR5_positive
TMA7	-0.085059	-0.0868029	-8.01744	8.11309e-15	1.60058e-13	21.9575	1.60058e-13	Higher_in_CCR5_negative
MAF	0.26784	0.274596	8.01043	8.53245e-15	1.67698e-13	22.3305	1.67698e-13	Higher_in_CCR5_positive
DDIT3	-0.204493	-0.217059	-7.99868	9.28302e-15	1.81766e-13	22.0498	1.81766e-13	Higher_in_CCR5_negative
ITGAL	0.165279	0.161202	7.95827	1.23987e-14	2.41866e-13	21.7848	2.41866e-13	Higher_in_CCR5_positive
UTY	0.362731	0.358668	7.94148	1.39781e-14	2.71664e-13	21.914	2.71664e-13	Higher_in_CCR5_positive
CTSW	-0.214846	-0.218465	-7.88737	2.05465e-14	3.97841e-13	21.1277	3.97841e-13	Higher_in_CCR5_negative
CORO1A	0.0788371	0.0777744	7.88246	2.12759e-14	4.10444e-13	20.9761	4.10444e-13	Higher_in_CCR5_positive
ARL4A	-0.249623	-0.269395	-7.88167	2.13956e-14	4.11237e-13	21.3636	4.11237e-13	Higher_in_CCR5_negative
REL	-0.141654	-0.146864	-7.81554	3.41596e-14	6.54162e-13	20.6197	6.54162e-13	Higher_in_CCR5_negative
SBDS	-0.139237	-0.140277	-7.77139	4.66066e-14	8.89268e-13	20.3671	8.89268e-13	Higher_in_CCR5_negative
GNLY	-0.586873	-0.621606	-7.76498	5.10872e-14	9.71214e-13	20.3002	9.71214e-13	Higher_in_CCR5_negative
SF1	-0.104879	-0.105579	-7.75614	5.18705e-14	9.82533e-13	20.2046	9.82533e-13	Higher_in_CCR5_negative
SASH3	0.178825	0.180866	7.74816	5.48553e-14	1.03532e-12	20.3482	1.03532e-12	Higher_in_CCR5_positive
RASGRP1	0.161517	0.155431	7.74478	5.61685e-14	1.05629e-12	20.275	1.05629e-12	Higher_in_CCR5_positive
YPEL5	-0.132354	-0.137028	-7.69855	7.75934e-14	1.45397e-12	19.7595	1.45397e-12	Higher_in_CCR5_negative
RPL23	-0.10331	-0.10864	-7.68758	8.37587e-14	1.56389e-12	19.7168	1.56389e-12	Higher_in_CCR5_negative
EIF3K	-0.0929681	-0.0961839	-7.66709	9.65979e-14	1.7972e-12	19.5562	1.7972e-12	Higher_in_CCR5_negative
NME2	-0.164997	-0.174945	-7.6588	1.02325e-13	1.897e-12	19.6142	1.897e-12	Higher_in_CCR5_negative
BCAS2	-0.145269	-0.147521	-7.63673	1.19258e-13	2.20311e-12	19.4769	2.20311e-12	Higher_in_CCR5_negative
ACTN4	0.120254	0.114488	7.63574	1.20082e-13	2.21053e-12	19.4298	2.21053e-12	Higher_in_CCR5_positive
SELENOM	-0.262664	-0.271822	-7.61185	1.41677e-13	2.59891e-12	19.5843	2.59891e-12	Higher_in_CCR5_negative
SNHG12	-0.152872	-0.159364	-7.59294	1.61446e-13	2.95118e-12	19.2176	2.95118e-12	Higher_in_CCR5_negative
ATP6V1G1	-0.112103	-0.117441	-7.58956	1.65248e-13	3.01017e-12	19.0988	3.01017e-12	Higher_in_CCR5_negative
ACTR3	0.104241	0.100797	7.56668	1.93472e-13	3.51206e-12	18.9108	3.51206e-12	Higher_in_CCR5_positive
UXT	-0.124146	-0.126539	-7.56369	1.97491e-13	3.5726e-12	18.9572	3.5726e-12	Higher_in_CCR5_negative
SYNE1	0.148491	0.146125	7.54802	2.19961e-13	3.96537e-12	18.9215	3.96537e-12	Higher_in_CCR5_positive
SLF1	0.184357	0.185116	7.5344	2.41514e-13	4.33896e-12	18.8648	4.33896e-12	Higher_in_CCR5_positive
HLA-B	-0.0414242	-0.0417349	-7.51534	2.75228e-13	4.92772e-12	18.3779	4.92772e-12	Higher_in_CCR5_negative
DTHD1	0.237153	0.241037	7.5085	2.88413e-13	5.14615e-12	18.79	5.14615e-12	Higher_in_CCR5_positive
CCNI	-0.0814337	-0.0834804	-7.49457	3.17246e-13	5.64137e-12	18.3619	5.64137e-12	Higher_in_CCR5_negative
HAVCR2	0.321828	0.317803	7.46306	3.93334e-13	6.97068e-12	18.6307	6.97068e-12	Higher_in_CCR5_positive
MT2A	-0.242797	-0.24547	-7.45178	4.31911e-13	7.62848e-12	18.0374	7.62848e-12	Higher_in_CCR5_negative
TGIF1	-0.217619	-0.223777	-7.44453	4.46185e-13	7.85406e-12	18.3737	7.85406e-12	Higher_in_CCR5_negative
CAB39	0.175515	0.171515	7.43919	4.62693e-13	8.11731e-12	18.3004	8.11731e-12	Higher_in_CCR5_positive
HNRNPA0	-0.114765	-0.122471	-7.43389	4.7964e-13	8.38648e-12	18.0429	8.38648e-12	Higher_in_CCR5_negative
CNN2	0.108498	0.106724	7.42456	5.10991e-13	8.90487e-12	17.9451	8.90487e-12	Higher_in_CCR5_positive
NSF	0.227677	0.232301	7.37889	6.96088e-13	1.20902e-11	18.0123	1.20902e-11	Higher_in_CCR5_positive
MYLIP	-0.153002	-0.165546	-7.36081	7.86397e-13	1.36135e-11	17.6241	1.36135e-11	Higher_in_CCR5_negative
DEDD2	-0.168545	-0.176531	-7.3461	8.68279e-13	1.49814e-11	17.6453	1.49814e-11	Higher_in_CCR5_negative
NCKAP1L	0.187291	0.18214	7.32386	1.00835e-12	1.7341e-11	17.5422	1.7341e-11	Higher_in_CCR5_positive
ARHGAP30	0.150486	0.146718	7.30661	1.13202e-12	1.94039e-11	17.3352	1.94039e-11	Higher_in_CCR5_positive
ITGA4	0.126278	0.123789	7.28155	1.33878e-12	2.2873e-11	17.0238	2.2873e-11	Higher_in_CCR5_positive
PDE4DIP	0.211664	0.200227	7.2748	1.40047e-12	2.38491e-11	17.2739	2.38491e-11	Higher_in_CCR5_positive
IER3	-0.358366	-0.345368	-7.27254	1.42179e-12	2.41335e-11	17.418	2.41335e-11	Higher_in_CCR5_negative
H3F3A	-0.0735863	-0.0731306	-7.26814	1.46416e-12	2.47723e-11	16.8311	2.47723e-11	Higher_in_CCR5_negative
DOCK2	0.17714	0.166934	7.25983	1.5477e-12	2.61012e-11	17.1182	2.61012e-11	Higher_in_CCR5_positive
SRSF2	-0.104238	-0.10814	-7.25806	1.56601e-12	2.6325e-11	16.8038	2.6325e-11	Higher_in_CCR5_negative
GPR174	0.14718	0.146789	7.24314	1.72966e-12	2.89829e-11	16.8642	2.89829e-11	Higher_in_CCR5_positive
COX7C	-0.080617	-0.0822464	-7.23281	1.85271e-12	3.09457e-11	16.6152	3.09457e-11	Higher_in_CCR5_negative
ID3	-0.387873	-0.367619	-7.21839	2.03907e-12	3.39499e-11	17.0692	3.39499e-11	Higher_in_CCR5_negative
PRR5L	0.316188	0.330323	7.21346	2.10685e-12	3.4967e-11	17.087	3.4967e-11	Higher_in_CCR5_positive
SNRPD2	-0.0947374	-0.0991146	-7.18375	2.56522e-12	4.24397e-11	16.3326	4.24397e-11	Higher_in_CCR5_negative
NUCB2	-0.164878	-0.163171	-7.17475	2.7226e-12	4.49014e-11	16.5195	4.49014e-11	Higher_in_CCR5_negative
SERF2	-0.0662507	-0.0669645	-7.15213	3.1609e-12	5.1966e-11	16.0535	5.1966e-11	Higher_in_CCR5_negative
TRBV19	-0.602967	-0.618641	-7.15597	3.19002e-12	5.22804e-11	16.6028	5.22804e-11	Higher_in_CCR5_negative
RGS16	-0.364065	-0.367531	-7.1067	4.26142e-12	6.96209e-11	16.3212	6.96209e-11	Higher_in_CCR5_negative
TTTY15	0.342597	0.348068	7.09974	4.4605e-12	7.26464e-11	16.2756	7.26464e-11	Higher_in_CCR5_positive
MIDN	-0.182848	-0.18289	-7.06662	5.54006e-12	8.97802e-11	15.8267	8.97802e-11	Higher_in_CCR5_negative
HSPA6	-0.494377	-0.501587	-7.07152	5.54686e-12	8.97802e-11	15.7143	8.97802e-11	Higher_in_CCR5_negative
CCDC59	-0.146427	-0.165116	-7.05177	6.10349e-12	9.84847e-11	15.6703	9.84847e-11	Higher_in_CCR5_negative
GLUL	-0.228124	-0.216486	-7.04291	6.46657e-12	1.04022e-10	15.6724	1.04022e-10	Higher_in_CCR5_negative
TXNIP	-0.101987	-0.104751	-7.03527	6.79631e-12	1.08991e-10	15.2996	1.08991e-10	Higher_in_CCR5_negative
PARP9	0.226891	0.236713	7.02338	7.3428e-12	1.17395e-10	15.7495	1.17395e-10	Higher_in_CCR5_positive
SLC25A3	-0.09505	-0.0992454	-7.01782	7.61302e-12	1.21344e-10	15.2692	1.21344e-10	Higher_in_CCR5_negative
DDX3Y	0.304741	0.304577	6.99935	8.7151e-12	1.38488e-10	15.348	1.38488e-10	Higher_in_CCR5_positive
AKNA	0.113158	0.109153	6.99622	8.75827e-12	1.38752e-10	15.2138	1.38752e-10	Higher_in_CCR5_positive
PRF1	0.136937	0.138269	6.98756	9.26335e-12	1.46311e-10	15.0982	1.46311e-10	Higher_in_CCR5_positive
SLC25A5	-0.10628	-0.109474	-6.98469	9.43753e-12	1.48613e-10	15.0889	1.48613e-10	Higher_in_CCR5_negative
HSPD1	-0.137812	-0.140413	-6.97727	9.90138e-12	1.55449e-10	14.9496	1.55449e-10	Higher_in_CCR5_negative
USP28	0.262405	0.265868	6.93257	1.32104e-11	2.06779e-10	15.2297	2.06779e-10	Higher_in_CCR5_positive
ILF2	-0.145853	-0.154638	-6.91324	1.49587e-11	2.33445e-10	14.8178	2.33445e-10	Higher_in_CCR5_negative
ITM2C	0.164091	0.158724	6.91244	1.50353e-11	2.33564e-10	14.7264	2.33564e-10	Higher_in_CCR5_positive
OGA	0.122047	0.120836	6.91223	1.50557e-11	2.33564e-10	14.7439	2.33564e-10	Higher_in_CCR5_positive
STK10	0.130526	0.129942	6.90696	1.5573e-11	2.40874e-10	14.7101	2.40874e-10	Higher_in_CCR5_positive
NEU1	-0.16707	-0.171022	-6.90609	1.56603e-11	2.4151e-10	14.6313	2.4151e-10	Higher_in_CCR5_negative
PER1	-0.198901	-0.208819	-6.89597	1.67109e-11	2.56954e-10	14.7992	2.56954e-10	Higher_in_CCR5_negative
TRANK1	0.197347	0.214067	6.86075	2.09314e-11	3.20908e-10	14.6601	3.20908e-10	Higher_in_CCR5_positive
PSD4	0.19421	0.210546	6.85535	2.16649e-11	3.31181e-10	14.6632	3.31181e-10	Higher_in_CCR5_positive
SNU13	-0.107453	-0.110971	-6.84736	2.27978e-11	3.47483e-10	14.2784	3.47483e-10	Higher_in_CCR5_negative
APOBEC3C	0.177717	0.166563	6.84629	2.29533e-11	3.48836e-10	14.4172	3.48836e-10	Higher_in_CCR5_positive
GNA13	0.148485	0.147922	6.82923	2.55862e-11	3.87724e-10	14.3221	3.87724e-10	Higher_in_CCR5_positive
ANXA6	0.107679	0.113271	6.7929	3.22215e-11	4.86862e-10	13.9325	4.86862e-10	Higher_in_CCR5_positive
EIF3L	-0.124246	-0.129942	-6.78832	3.31683e-11	4.99723e-10	13.9627	4.99723e-10	Higher_in_CCR5_negative
RPL27A	-0.0812537	-0.0844201	-6.78389	3.41105e-11	5.12441e-10	13.7313	5.12441e-10	Higher_in_CCR5_negative
DDX24	-0.0850861	-0.0867132	-6.77046	3.71327e-11	5.56246e-10	13.6822	5.56246e-10	Higher_in_CCR5_negative
PARP14	0.17996	0.19469	6.75809	4.01495e-11	5.99718e-10	13.9351	5.99718e-10	Higher_in_CCR5_positive
APRT	-0.0999484	-0.103785	-6.74901	4.25143e-11	6.33233e-10	13.6453	6.33233e-10	Higher_in_CCR5_negative
HNRNPA1	-0.0619969	-0.0632944	-6.74794	4.28009e-11	6.35691e-10	13.4971	6.35691e-10	Higher_in_CCR5_negative
CNBP	-0.0731556	-0.0762282	-6.74084	4.47594e-11	6.62895e-10	13.4996	6.62895e-10	Higher_in_CCR5_negative
DDX5	-0.0611379	-0.062431	-6.73696	4.58642e-11	6.77339e-10	13.4005	6.77339e-10	Higher_in_CCR5_negative
TRBV7-9	-0.562067	-0.640308	-6.73619	4.7387e-11	6.97857e-10	13.7862	6.97857e-10	Higher_in_CCR5_negative
SYNE2	0.121038	0.122316	6.72953	4.80582e-11	7.05753e-10	13.5022	7.05753e-10	Higher_in_CCR5_positive
PIM3	-0.165071	-0.164575	-6.72507	4.94232e-11	7.23766e-10	13.6262	7.23766e-10	Higher_in_CCR5_negative
PIP4K2A	0.109317	0.110021	6.70895	5.4686e-11	7.98599e-10	13.4276	7.98599e-10	Higher_in_CCR5_positive
NDFIP1	-0.130426	-0.132204	-6.68602	6.31325e-11	9.19378e-10	13.3438	9.19378e-10	Higher_in_CCR5_negative
SLC25A6	-0.0839816	-0.0897267	-6.67955	6.57377e-11	9.54658e-10	13.1371	9.54658e-10	Higher_in_CCR5_negative
KLRD1	-0.221614	-0.228218	-6.67623	6.71158e-11	9.71971e-10	13.2625	9.71971e-10	Higher_in_CCR5_negative
KMT2A	0.0984443	0.0988724	6.67557	6.73925e-11	9.72541e-10	13.1818	9.72541e-10	Higher_in_CCR5_positive
GRPEL1	-0.175086	-0.182759	-6.67525	6.75272e-11	9.72541e-10	13.4776	9.72541e-10	Higher_in_CCR5_negative
RAPGEF1	0.188288	0.179994	6.64903	7.9524e-11	1.14217e-09	13.309	1.14217e-09	Higher_in_CCR5_positive
RPS10	-0.123203	-0.124203	-6.6436	8.2256e-11	1.17818e-09	13.0413	1.17818e-09	Higher_in_CCR5_negative
CKS2	-0.171911	-0.175612	-6.62791	9.06849e-11	1.29536e-09	12.9947	1.29536e-09	Higher_in_CCR5_negative
RGS2	-0.145544	-0.151071	-6.62217	9.39755e-11	1.3387e-09	12.8053	1.3387e-09	Higher_in_CCR5_negative
C19orf53	-0.113479	-0.120526	-6.61254	9.97563e-11	1.41719e-09	12.8715	1.41719e-09	Higher_in_CCR5_negative
RPS17	-0.125431	-0.134763	-6.59903	1.08466e-10	1.53675e-09	12.7556	1.53675e-09	Higher_in_CCR5_negative
CXCR3	0.142992	0.1366	6.59372	1.12084e-10	1.58372e-09	12.7846	1.58372e-09	Higher_in_CCR5_positive
MT1X	-0.226495	-0.231464	-6.59265	1.13228e-10	1.59557e-09	12.6737	1.59557e-09	Higher_in_CCR5_negative
UBE2B	-0.10649	-0.108703	-6.58987	1.14789e-10	1.61322e-09	12.6799	1.61322e-09	Higher_in_CCR5_negative
HOOK2	-0.211238	-0.214384	-6.57862	1.23049e-10	1.72467e-09	12.842	1.72467e-09	Higher_in_CCR5_negative
AHNAK	0.103037	0.104563	6.56321	1.35323e-10	1.88741e-09	12.4286	1.88741e-09	Higher_in_CCR5_positive
HSPH1	-0.120093	-0.122079	-6.56313	1.35382e-10	1.88741e-09	12.3684	1.88741e-09	Higher_in_CCR5_negative
SLAMF7	0.19655	0.19403	6.56172	1.36564e-10	1.89881e-09	12.7628	1.89881e-09	Higher_in_CCR5_positive
ARHGAP25	0.166732	0.171519	6.55936	1.38563e-10	1.92151e-09	12.7263	1.92151e-09	Higher_in_CCR5_positive
LNPEP	0.134333	0.133338	6.55327	1.43864e-10	1.98974e-09	12.5431	1.98974e-09	Higher_in_CCR5_positive
BRD2	-0.0930372	-0.0932663	-6.54367	1.52613e-10	2.10518e-09	12.3086	2.10518e-09	Higher_in_CCR5_negative
TRBV7-2	-0.709574	-0.674221	-6.54629	1.5398e-10	2.11844e-09	12.8018	2.11844e-09	Higher_in_CCR5_negative
PDE7A	0.120914	0.117719	6.5399	1.56188e-10	2.14317e-09	12.4263	2.14317e-09	Higher_in_CCR5_positive
CRTAM	-0.199129	-0.206658	-6.53361	1.6234e-10	2.22177e-09	12.3407	2.22177e-09	Higher_in_CCR5_negative
CAPZA1	0.107212	0.105542	6.524	1.72208e-10	2.35067e-09	12.3177	2.35067e-09	Higher_in_CCR5_positive
ADAR	0.107865	0.109585	6.50805	1.89883e-10	2.58518e-09	12.2502	2.58518e-09	Higher_in_CCR5_positive
LEPROTL1	-0.0954336	-0.100438	-6.5052	1.9323e-10	2.62391e-09	12.0908	2.62391e-09	Higher_in_CCR5_negative
CAMLG	-0.154049	-0.167855	-6.50117	1.98045e-10	2.68234e-09	12.3528	2.68234e-09	Higher_in_CCR5_negative
LINC00426	0.233075	0.242751	6.4996	1.99963e-10	2.7013e-09	12.5549	2.7013e-09	Higher_in_CCR5_positive
CASP1	0.15804	0.15961	6.4978	2.02171e-10	2.7241e-09	12.3494	2.7241e-09	Higher_in_CCR5_positive
PPP1R16B	0.147806	0.143353	6.49381	2.07168e-10	2.78425e-09	12.2449	2.78425e-09	Higher_in_CCR5_positive
ZNF683	-0.293401	-0.285624	-6.49261	2.10806e-10	2.82588e-09	12.2739	2.82588e-09	Higher_in_CCR5_negative
ANXA5	0.114204	0.107857	6.48792	2.14755e-10	2.87145e-09	12.0598	2.87145e-09	Higher_in_CCR5_positive
CHFR	0.217308	0.234852	6.4863	2.16884e-10	2.89252e-09	12.4748	2.89252e-09	Higher_in_CCR5_positive
OSER1	-0.156203	-0.162478	-6.48211	2.22507e-10	2.95996e-09	12.2489	2.95996e-09	Higher_in_CCR5_negative
PEBP1	-0.112698	-0.113113	-6.4626	2.50593e-10	3.32512e-09	11.9702	3.32512e-09	Higher_in_CCR5_negative
CCDC141	0.293277	0.276321	6.45976	2.54972e-10	3.37466e-09	12.3804	3.37466e-09	Higher_in_CCR5_positive
TUBA1C	-0.165499	-0.16981	-6.45912	2.55955e-10	3.37912e-09	12.0456	3.37912e-09	Higher_in_CCR5_negative
HLA-DRB5	0.171322	0.179925	6.45346	2.64925e-10	3.48874e-09	12.0107	3.48874e-09	Higher_in_CCR5_positive
LINC02446	-0.235123	-0.258413	-6.43978	2.89288e-10	3.79999e-09	11.8002	3.79999e-09	Higher_in_CCR5_negative
RAN	-0.0877877	-0.0919094	-6.43742	2.92044e-10	3.82658e-09	11.7005	3.82658e-09	Higher_in_CCR5_negative
EIF1B	-0.124981	-0.129459	-6.42188	3.20893e-10	4.19407e-09	11.7714	4.19407e-09	Higher_in_CCR5_negative
ATF3	-0.178506	-0.183004	-6.41838	3.27763e-10	4.27317e-09	11.566	4.27317e-09	Higher_in_CCR5_negative
HLA-DMB	0.229104	0.25038	6.41647	3.31564e-10	4.31199e-09	12.0588	4.31199e-09	Higher_in_CCR5_positive
ZC3H12A	-0.203296	-0.204856	-6.40797	3.49068e-10	4.52835e-09	11.7909	4.52835e-09	Higher_in_CCR5_negative
TBC1D2B	0.166724	0.174922	6.39864	3.69307e-10	4.77906e-09	11.7873	4.77906e-09	Higher_in_CCR5_positive
IFRD1	-0.134434	-0.142755	-6.39413	3.79509e-10	4.89895e-09	11.5479	4.89895e-09	Higher_in_CCR5_negative
CHMP1B	-0.194768	-0.21528	-6.39356	3.80797e-10	4.90347e-09	11.7174	4.90347e-09	Higher_in_CCR5_negative
SLFN12L	0.143966	0.15416	6.39213	3.84099e-10	4.93384e-09	11.6778	4.93384e-09	Higher_in_CCR5_positive
BIRC6	0.143806	0.137653	6.39003	3.89011e-10	4.98468e-09	11.6587	4.98468e-09	Higher_in_CCR5_positive
FAM120A	0.178082	0.180885	6.3815	4.09533e-10	5.23481e-09	11.7679	5.23481e-09	Higher_in_CCR5_positive
EIF1AX	-0.140179	-0.14858	-6.38082	4.11227e-10	5.24365e-09	11.5557	5.24365e-09	Higher_in_CCR5_negative
MIR4435-2HG	0.177862	0.177109	6.37803	4.18181e-10	5.31935e-09	11.5903	5.31935e-09	Higher_in_CCR5_positive
ERF	-0.237061	-0.244866	-6.36	4.66113e-10	5.91466e-09	11.6988	5.91466e-09	Higher_in_CCR5_negative
SIVA1	-0.136112	-0.14795	-6.35509	4.80064e-10	6.07693e-09	11.4501	6.07693e-09	Higher_in_CCR5_negative
GADD45A	-0.197959	-0.213248	-6.34514	5.09606e-10	6.43532e-09	11.4963	6.43532e-09	Higher_in_CCR5_negative
LDHA	-0.0847515	-0.0874194	-6.32913	5.60899e-10	7.06597e-09	11.0273	7.06597e-09	Higher_in_CCR5_negative
MT-CO1	-0.0447781	-0.0450048	-6.32209	5.85043e-10	7.35242e-09	10.8423	7.35242e-09	Higher_in_CCR5_negative
DENND2D	0.114334	0.11548	6.31068	6.26327e-10	7.85237e-09	11.1003	7.85237e-09	Higher_in_CCR5_positive
GOLGB1	0.121604	0.125571	6.30752	6.38246e-10	7.96887e-09	11.0768	7.96887e-09	Higher_in_CCR5_positive
DIAPH1	0.11881	0.110805	6.30741	6.38668e-10	7.96887e-09	11.0928	7.96887e-09	Higher_in_CCR5_positive
CANX	0.11781	0.116711	6.30277	6.56592e-10	8.173e-09	11.034	8.173e-09	Higher_in_CCR5_positive
KDM6B	-0.210031	-0.224997	-6.3008	6.64359e-10	8.25005e-09	11.2174	8.25005e-09	Higher_in_CCR5_negative
CD37	-0.07194	-0.0753167	-6.29086	7.04904e-10	8.73279e-09	10.8055	8.73279e-09	Higher_in_CCR5_negative
TAOK1	0.22474	0.218338	6.28487	7.30522e-10	9.02877e-09	11.2704	9.02877e-09	Higher_in_CCR5_positive
WDR1	0.104244	0.105612	6.28124	7.46482e-10	9.18375e-09	10.8802	9.18375e-09	Higher_in_CCR5_positive
SSR4	-0.0765243	-0.0805094	-6.28122	7.46575e-10	9.18375e-09	10.7779	9.18375e-09	Higher_in_CCR5_negative
EOMES	0.201426	0.215106	6.27817	7.60211e-10	9.32954e-09	11.0343	9.32954e-09	Higher_in_CCR5_positive
DDIT4	-0.10906	-0.110114	-6.26332	8.30368e-10	1.01667e-08	10.6279	1.01667e-08	Higher_in_CCR5_negative
SLC2A3	-0.111687	-0.114967	-6.2627	8.33408e-10	1.0177e-08	10.6441	1.0177e-08	Higher_in_CCR5_negative
EEF1G	-0.119311	-0.119725	-6.26236	8.35103e-10	1.0177e-08	10.6709	1.0177e-08	Higher_in_CCR5_negative
CDK6	0.187382	0.209375	6.25907	8.51564e-10	1.03534e-08	11.0146	1.03534e-08	Higher_in_CCR5_positive
CEBPB	-0.156619	-0.158062	-6.24138	9.45678e-10	1.1471e-08	10.766	1.1471e-08	Higher_in_CCR5_negative
HOPX	-0.205006	-0.199136	-6.23849	9.61984e-10	1.16418e-08	10.7541	1.16418e-08	Higher_in_CCR5_negative
SAT1	-0.120593	-0.124608	-6.23322	9.92455e-10	1.19828e-08	10.4481	1.19828e-08	Higher_in_CCR5_negative
HLA-DRA	0.131378	0.129612	6.21573	1.10046e-09	1.32562e-08	10.3927	1.32562e-08	Higher_in_CCR5_positive
HLA-DPA1	0.0879373	0.0874049	6.21107	1.1311e-09	1.35882e-08	10.3414	1.35882e-08	Higher_in_CCR5_positive
SNX9	-0.222529	-0.237131	-6.21075	1.13322e-09	1.35882e-08	10.7596	1.35882e-08	Higher_in_CCR5_negative
CD3G	0.0731153	0.0738412	6.20902	1.14483e-09	1.36961e-08	10.3368	1.36961e-08	Higher_in_CCR5_positive
GADD45G	-0.327055	-0.340792	-6.20806	1.15134e-09	1.37425e-08	10.8678	1.37425e-08	Higher_in_CCR5_negative
ADCY7	0.21085	0.227473	6.20266	1.18856e-09	1.41544e-08	10.8119	1.41544e-08	Higher_in_CCR5_positive
SOCS3	-0.213905	-0.245759	-6.19565	1.23862e-09	1.47171e-08	10.6008	1.47171e-08	Higher_in_CCR5_negative
CREM	-0.129064	-0.131985	-6.19081	1.27441e-09	1.51079e-08	10.2558	1.51079e-08	Higher_in_CCR5_negative
FASLG	0.206786	0.204614	6.18293	1.33481e-09	1.57882e-08	10.5382	1.57882e-08	Higher_in_CCR5_positive
PTGDR	0.306568	0.297863	6.17541	1.39509e-09	1.64639e-08	10.7456	1.64639e-08	Higher_in_CCR5_positive
GYG1	0.152204	0.150886	6.16697	1.46588e-09	1.72604e-08	10.3318	1.72604e-08	Higher_in_CCR5_positive
DPP7	-0.118301	-0.117948	-6.16169	1.51195e-09	1.77628e-08	10.2758	1.77628e-08	Higher_in_CCR5_negative
ZBTB38	0.115284	0.114246	6.13325	1.78548e-09	2.09294e-08	10.0416	2.09294e-08	Higher_in_CCR5_positive
IMPDH2	-0.195389	-0.199164	-6.13275	1.79074e-09	2.09441e-08	10.3692	2.09441e-08	Higher_in_CCR5_negative
SRSF7	-0.0702787	-0.0720746	-6.12897	1.83061e-09	2.13626e-08	9.81041	2.13626e-08	Higher_in_CCR5_negative
TGFBR2	0.11332	0.1156	6.12417	1.88261e-09	2.19204e-08	9.99245	2.19204e-08	Higher_in_CCR5_positive
VIM	-0.0735452	-0.074296	-6.12139	1.91336e-09	2.2229e-08	9.74189	2.2229e-08	Higher_in_CCR5_negative
APOBEC3H	0.211692	0.207464	6.11621	1.97196e-09	2.2859e-08	10.2709	2.2859e-08	Higher_in_CCR5_positive
ITGB2	0.0789616	0.0769469	6.10962	2.04905e-09	2.37001e-08	9.77511	2.37001e-08	Higher_in_CCR5_positive
MSN	0.076659	0.0738445	6.10749	2.07466e-09	2.39433e-08	9.77251	2.39433e-08	Higher_in_CCR5_positive
IGLV2-14	0.370244	0.396775	6.10386	2.11894e-09	2.44005e-08	10.3678	2.44005e-08	Higher_in_CCR5_positive
LRBA	0.153585	0.163924	6.10166	2.14615e-09	2.46595e-08	10.0254	2.46595e-08	Higher_in_CCR5_positive
HNRNPAB	-0.119334	-0.126387	-6.09514	2.22908e-09	2.55562e-08	9.87592	2.55562e-08	Higher_in_CCR5_negative
ATF4	-0.132528	-0.139593	-6.06563	2.6448e-09	3.02561e-08	9.74587	3.02561e-08	Higher_in_CCR5_negative
WIPF1	0.075345	0.0727692	6.06003	2.73184e-09	3.11835e-08	9.50312	3.11835e-08	Higher_in_CCR5_positive
HNRNPA3	0.0789033	0.0783613	6.05963	2.73807e-09	3.11866e-08	9.50858	3.11866e-08	Higher_in_CCR5_positive
EZR	-0.0816268	-0.0832141	-6.05126	2.87372e-09	3.26003e-08	9.40038	3.26003e-08	Higher_in_CCR5_negative
GBP4	0.163327	0.158248	6.05121	2.87466e-09	3.26003e-08	9.74815	3.26003e-08	Higher_in_CCR5_positive
RNF139	-0.178782	-0.201377	-6.03954	3.07472e-09	3.47485e-08	9.75084	3.47485e-08	Higher_in_CCR5_negative
GZMM	-0.0953609	-0.0973563	-6.03939	3.07738e-09	3.47485e-08	9.43473	3.47485e-08	Higher_in_CCR5_negative
ATP2B4	0.131396	0.129576	6.03792	3.10362e-09	3.49692e-08	9.56028	3.49692e-08	Higher_in_CCR5_positive
FRMD4B	0.278058	0.286757	6.03745	3.11194e-09	3.49876e-08	9.87468	3.49876e-08	Higher_in_CCR5_positive
DDX17	0.0884469	0.0890854	6.02644	3.31564e-09	3.71978e-08	9.35512	3.71978e-08	Higher_in_CCR5_positive
OAT	-0.181382	-0.18282	-6.0253	3.33748e-09	3.73626e-08	9.69469	3.73626e-08	Higher_in_CCR5_negative
ANKRD44	0.0864596	0.0835958	6.01841	3.47237e-09	3.87896e-08	9.35842	3.87896e-08	Higher_in_CCR5_positive
CHCHD2	-0.0671971	-0.0697136	-6.00883	3.66873e-09	4.08958e-08	9.17646	4.08958e-08	Higher_in_CCR5_negative
XRN1	0.117744	0.119624	5.99454	3.98222e-09	4.42958e-08	9.32337	4.42958e-08	Higher_in_CCR5_positive
ARAP2	0.118282	0.122079	5.96974	4.58887e-09	5.09355e-08	9.1195	5.09355e-08	Higher_in_CCR5_positive
GABARAPL1	-0.121533	-0.122835	-5.96754	4.64697e-09	5.14711e-08	9.13049	5.14711e-08	Higher_in_CCR5_negative
POLR2K	-0.129449	-0.137571	-5.96619	4.68294e-09	5.17598e-08	9.21768	5.17598e-08	Higher_in_CCR5_negative
PPP1R18	0.102121	0.0959147	5.96239	4.7856e-09	5.2783e-08	9.07614	5.2783e-08	Higher_in_CCR5_positive
NIN	0.135835	0.134095	5.95549	4.97753e-09	5.47843e-08	9.14802	5.47843e-08	Higher_in_CCR5_positive
HLA-DPB1	0.0812667	0.0783874	5.95349	5.03469e-09	5.52969e-08	8.88677	5.52969e-08	Higher_in_CCR5_positive
REX1BD	-0.114711	-0.126617	-5.95205	5.07614e-09	5.55319e-08	9.053	5.55319e-08	Higher_in_CCR5_negative
EIF1AY	0.294561	0.294747	5.95201	5.07732e-09	5.55319e-08	9.37937	5.55319e-08	Higher_in_CCR5_positive
GABARAP	-0.0758333	-0.0784635	-5.94376	5.32139e-09	5.80798e-08	8.8855	5.80798e-08	Higher_in_CCR5_negative
XBP1	-0.118733	-0.12513	-5.92521	5.91291e-09	6.44015e-08	8.88386	6.44015e-08	Higher_in_CCR5_negative
PTBP3	0.118023	0.116957	5.90529	6.61954e-09	7.1948e-08	8.82103	7.1948e-08	Higher_in_CCR5_positive
TRBV20-1	-0.461274	-0.491114	-5.90377	6.79165e-09	7.36655e-08	8.91213	7.36655e-08	Higher_in_CCR5_negative
HELB	0.165501	0.163933	5.89838	6.88334e-09	7.45054e-08	8.98993	7.45054e-08	Higher_in_CCR5_positive
SYNRG	0.100775	0.103285	5.88887	7.26318e-09	7.84543e-08	8.66822	7.84543e-08	Higher_in_CCR5_positive
CLIC5	0.260696	0.265386	5.87269	7.95731e-09	8.57748e-08	9.02922	8.57748e-08	Higher_in_CCR5_positive
PIK3CG	0.188476	0.183308	5.87108	8.02978e-09	8.6378e-08	8.87163	8.6378e-08	Higher_in_CCR5_positive
SKA2	0.204069	0.215799	5.86939	8.10644e-09	8.70235e-08	8.93477	8.70235e-08	Higher_in_CCR5_positive
GSR	0.211373	0.223528	5.86878	8.13458e-09	8.71467e-08	8.95006	8.71467e-08	Higher_in_CCR5_positive
PPP1R2	-0.0944554	-0.0974431	-5.86683	8.2243e-09	8.79277e-08	8.44192	8.79277e-08	Higher_in_CCR5_negative
CREBZF	0.149572	0.149734	5.86641	8.24359e-09	8.79541e-08	8.75249	8.79541e-08	Higher_in_CCR5_positive
CD28	0.227469	0.215813	5.85028	9.02644e-09	9.61104e-08	8.76715	9.61104e-08	Higher_in_CCR5_positive
SNHG7	-0.133011	-0.135031	-5.84502	9.29708e-09	9.87909e-08	8.53421	9.87909e-08	Higher_in_CCR5_negative
CD5	0.13659	0.13153	5.84297	9.40451e-09	9.97298e-08	8.49416	9.97298e-08	Higher_in_CCR5_positive
TRBV6-5	-0.544965	-0.556858	-5.8432	9.54791e-09	1.01046e-07	8.77202	1.01046e-07	Higher_in_CCR5_negative
MIAT	0.229118	0.229915	5.83572	9.79475e-09	1.03448e-07	8.77585	1.03448e-07	Higher_in_CCR5_positive
ROCK1	0.0947389	0.089351	5.82695	1.02877e-08	1.08436e-07	8.32047	1.08436e-07	Higher_in_CCR5_positive
OST4	-0.0666169	-0.0682556	-5.81892	1.07607e-08	1.13193e-07	8.1483	1.13193e-07	Higher_in_CCR5_negative
EMD	-0.106342	-0.103621	-5.815	1.09988e-08	1.15466e-07	8.3044	1.15466e-07	Higher_in_CCR5_negative
TRBV28	-0.479246	-0.531924	-5.8155	1.1147e-08	1.16786e-07	8.5365	1.16786e-07	Higher_in_CCR5_negative
ETS1	0.0707116	0.0701032	5.80711	1.14945e-08	1.20046e-07	8.0649	1.20046e-07	Higher_in_CCR5_positive
C1QBP	-0.145965	-0.1567	-5.80696	1.1504e-08	1.20046e-07	8.41562	1.20046e-07	Higher_in_CCR5_negative
ADAM19	0.27934	0.273268	5.79613	1.22208e-08	1.27271e-07	8.61043	1.27271e-07	Higher_in_CCR5_positive
CD101	0.289624	0.289456	5.79574	1.22471e-08	1.27292e-07	8.60976	1.27292e-07	Higher_in_CCR5_positive
DCP2	0.124463	0.120339	5.79192	1.25109e-08	1.29776e-07	8.2621	1.29776e-07	Higher_in_CCR5_positive
BTN3A1	0.131013	0.141166	5.78832	1.27642e-08	1.32141e-07	8.27043	1.32141e-07	Higher_in_CCR5_positive
EIF3E	-0.0977793	-0.104181	-5.77962	1.3397e-08	1.38246e-07	8.04314	1.38246e-07	Higher_in_CCR5_negative
CDKN2A	0.228645	0.245619	5.77949	1.34068e-08	1.38246e-07	8.48034	1.38246e-07	Higher_in_CCR5_positive
GBP1	0.156889	0.171046	5.77908	1.34371e-08	1.38286e-07	8.21865	1.38286e-07	Higher_in_CCR5_positive
ASB2	0.246878	0.247335	5.77482	1.37595e-08	1.41326e-07	8.48398	1.41326e-07	Higher_in_CCR5_positive
JAK3	0.130797	0.130124	5.76819	1.42754e-08	1.46096e-07	8.14964	1.46096e-07	Higher_in_CCR5_positive
TET2	0.235943	0.237225	5.76814	1.42799e-08	1.46096e-07	8.43163	1.46096e-07	Higher_in_CCR5_positive
GOLIM4	0.287066	0.308471	5.76521	1.45136e-08	1.47995e-07	8.47755	1.47995e-07	Higher_in_CCR5_positive
SMDT1	-0.106365	-0.11857	-5.7651	1.45221e-08	1.47995e-07	8.0249	1.47995e-07	Higher_in_CCR5_negative
PPDPF	-0.0654342	-0.0682448	-5.76444	1.45755e-08	1.48251e-07	7.83124	1.48251e-07	Higher_in_CCR5_negative
CDKN2D	-0.226794	-0.215567	-5.7604	1.49059e-08	1.51316e-07	8.35301	1.51316e-07	Higher_in_CCR5_negative
SELPLG	0.11276	0.115153	5.7593	1.4997e-08	1.51947e-07	7.97564	1.51947e-07	Higher_in_CCR5_positive
OTULIN	0.145406	0.146467	5.75631	1.52477e-08	1.54188e-07	8.15198	1.54188e-07	Higher_in_CCR5_positive
CAPG	-0.217296	-0.214933	-5.75271	1.55553e-08	1.56995e-07	8.13335	1.56995e-07	Higher_in_CCR5_negative
SF3B5	-0.108617	-0.117583	-5.75233	1.55884e-08	1.57025e-07	7.93357	1.57025e-07	Higher_in_CCR5_negative
EP300	0.142086	0.141259	5.74916	1.58643e-08	1.59497e-07	8.10966	1.59497e-07	Higher_in_CCR5_positive
RGS10	-0.11233	-0.117174	-5.7443	1.62967e-08	1.6353e-07	7.91549	1.6353e-07	Higher_in_CCR5_negative
TRIM22	0.103806	0.104353	5.73495	1.71612e-08	1.71875e-07	7.84002	1.71875e-07	Higher_in_CCR5_positive
INPP5D	0.135425	0.135972	5.72861	1.77727e-08	1.77659e-07	7.9718	1.77659e-07	Higher_in_CCR5_positive
HNRNPDL	-0.0600502	-0.061052	-5.72199	1.84343e-08	1.83921e-07	7.61583	1.83921e-07	Higher_in_CCR5_negative
COX7B	-0.0943485	-0.0984599	-5.71218	1.94582e-08	1.93767e-07	7.70361	1.93767e-07	Higher_in_CCR5_negative
EIF4A2	-0.0691902	-0.0705259	-5.70432	2.0318e-08	2.01944e-07	7.52676	2.01944e-07	Higher_in_CCR5_negative
MCUB	-0.163306	-0.165006	-5.70145	2.06421e-08	2.04776e-07	7.86639	2.04776e-07	Higher_in_CCR5_negative
ATP5MG	-0.064281	-0.0664015	-5.70043	2.07572e-08	2.05527e-07	7.48161	2.05527e-07	Higher_in_CCR5_negative
YBX3	-0.203111	-0.212698	-5.69252	2.16799e-08	2.14258e-07	7.80962	2.14258e-07	Higher_in_CCR5_negative
RELB	-0.162006	-0.154774	-5.68208	2.29586e-08	2.26467e-07	7.70939	2.26467e-07	Higher_in_CCR5_negative
TRBV4-1	-0.577264	-0.637722	-5.68097	2.34427e-08	2.30807e-07	7.87454	2.30807e-07	Higher_in_CCR5_negative
NFATC2	0.108181	0.111828	5.67594	2.37438e-08	2.33331e-07	7.53318	2.33331e-07	Higher_in_CCR5_positive
IGF2R	0.152908	0.154062	5.67249	2.41973e-08	2.37328e-07	7.69924	2.37328e-07	Higher_in_CCR5_positive
PREX1	0.116659	0.118671	5.67216	2.42412e-08	2.37328e-07	7.54842	2.37328e-07	Higher_in_CCR5_positive
DCXR	-0.125148	-0.138411	-5.6635	2.54171e-08	2.48375e-07	7.61199	2.48375e-07	Higher_in_CCR5_negative
ST8SIA4	0.144053	0.145519	5.66019	2.58811e-08	2.52437e-07	7.60813	2.52437e-07	Higher_in_CCR5_positive
RSL24D1	-0.103938	-0.109002	-5.65802	2.61897e-08	2.54972e-07	7.44463	2.54972e-07	Higher_in_CCR5_negative
TMEM147	-0.184676	-0.19944	-5.65452	2.66952e-08	2.5941e-07	7.69913	2.5941e-07	Higher_in_CCR5_negative
SRSF3	-0.0735647	-0.0772803	-5.64879	2.75443e-08	2.67164e-07	7.24778	2.67164e-07	Higher_in_CCR5_negative
PRDX1	-0.103225	-0.110006	-5.64263	2.84851e-08	2.75589e-07	7.30392	2.75589e-07	Higher_in_CCR5_negative
GGA2	0.144266	0.143873	5.64242	2.85183e-08	2.75589e-07	7.52346	2.75589e-07	Higher_in_CCR5_positive
ABHD5	-0.213158	-0.247435	-5.63926	2.90139e-08	2.79861e-07	7.66458	2.79861e-07	Higher_in_CCR5_negative
PITHD1	-0.135078	-0.149547	-5.63324	2.99812e-08	2.88659e-07	7.44504	2.88659e-07	Higher_in_CCR5_negative
ETNK1	0.125287	0.123672	5.62793	3.08594e-08	2.96567e-07	7.3974	2.96567e-07	Higher_in_CCR5_positive
PRKCH	0.0931443	0.0941661	5.62267	3.17548e-08	3.04613e-07	7.21252	3.04613e-07	Higher_in_CCR5_positive
AUTS2	0.169621	0.166034	5.61418	3.32549e-08	3.18419e-07	7.36584	3.18419e-07	Higher_in_CCR5_positive
SCML4	-0.144694	-0.154876	-5.61362	3.33548e-08	3.18545e-07	7.32231	3.18545e-07	Higher_in_CCR5_negative
SEC61B	-0.090461	-0.0887402	-5.61343	3.33899e-08	3.18545e-07	7.14212	3.18545e-07	Higher_in_CCR5_negative
GCHFR	-0.184395	-0.202203	-5.60379	3.51824e-08	3.35034e-07	7.4312	3.35034e-07	Higher_in_CCR5_negative
LBR	0.130123	0.124285	5.59517	3.68643e-08	3.50412e-07	7.20206	3.50412e-07	Higher_in_CCR5_positive
NCOR1	0.0903499	0.0873318	5.58346	3.92746e-08	3.72646e-07	6.97915	3.72646e-07	Higher_in_CCR5_positive
DNAJB9	-0.134876	-0.136754	-5.58145	3.97049e-08	3.76046e-07	7.15304	3.76046e-07	Higher_in_CCR5_negative
PHLDA1	-0.160755	-0.162252	-5.57615	4.08587e-08	3.86274e-07	6.96264	3.86274e-07	Higher_in_CCR5_negative
ATP2A3	0.138966	0.136249	5.57254	4.16607e-08	3.93145e-07	7.17739	3.93145e-07	Higher_in_CCR5_positive
SPN	0.125924	0.115158	5.56703	4.29188e-08	4.03718e-07	7.05392	4.03718e-07	Higher_in_CCR5_positive
RALGAPB	0.192051	0.194574	5.56696	4.29355e-08	4.03718e-07	7.31373	4.03718e-07	Higher_in_CCR5_positive
ATF7IP	0.0932188	0.0890484	5.56552	4.32699e-08	4.06131e-07	6.89956	4.06131e-07	Higher_in_CCR5_positive
C6orf48	-0.160144	-0.178046	-5.55545	4.56812e-08	4.27995e-07	7.13808	4.27995e-07	Higher_in_CCR5_negative
UQCRB	-0.0699514	-0.0724291	-5.55342	4.61821e-08	4.31914e-07	6.72562	4.31914e-07	Higher_in_CCR5_negative
MAFF	-0.222319	-0.217562	-5.5501	4.70168e-08	4.38936e-07	7.23332	4.38936e-07	Higher_in_CCR5_negative
HLA-DQA1	0.124641	0.121327	5.54965	4.71291e-08	4.39199e-07	6.80087	4.39199e-07	Higher_in_CCR5_positive
TMEM30A	0.175276	0.174294	5.54461	4.84232e-08	4.50456e-07	7.14258	4.50456e-07	Higher_in_CCR5_positive
CCR7	-0.317106	-0.304494	-5.54057	4.94873e-08	4.59537e-07	7.2516	4.59537e-07	Higher_in_CCR5_negative
TRBV11-2	-0.600413	-0.600041	-5.54222	4.97164e-08	4.60847e-07	7.23617	4.60847e-07	Higher_in_CCR5_negative
DZIP3	0.206015	0.220419	5.52502	5.37925e-08	4.97747e-07	7.10427	4.97747e-07	Higher_in_CCR5_positive
MRPL18	-0.13065	-0.132256	-5.5138	5.7122e-08	5.27622e-07	6.69225	5.27622e-07	Higher_in_CCR5_negative
HUWE1	0.145832	0.138754	5.50756	5.90588e-08	5.44549e-07	6.82694	5.44549e-07	Higher_in_CCR5_positive
CPNE7	0.229849	0.236459	5.49608	6.27928e-08	5.77959e-07	6.96732	5.77959e-07	Higher_in_CCR5_positive
APOBEC3D	0.221843	0.223634	5.48953	6.50252e-08	5.97454e-07	6.96331	5.97454e-07	Higher_in_CCR5_positive
IFITM1	-0.0620412	-0.0629809	-5.47536	7.01206e-08	6.43141e-07	6.25118	6.43141e-07	Higher_in_CCR5_negative
CLTC	0.143185	0.142249	5.45167	7.95221e-08	7.28094e-07	6.53146	7.28094e-07	Higher_in_CCR5_positive
HMGN3	-0.140485	-0.142333	-5.44813	8.10237e-08	7.40546e-07	6.53076	7.40546e-07	Higher_in_CCR5_negative
STK17B	0.0643332	0.063552	5.44712	8.14589e-08	7.43223e-07	6.15796	7.43223e-07	Higher_in_CCR5_positive
GYPC	-0.0925877	-0.10184	-5.44631	8.18105e-08	7.45131e-07	6.25456	7.45131e-07	Higher_in_CCR5_negative
CACYBP	-0.095314	-0.0997886	-5.44516	8.23086e-08	7.48365e-07	6.19737	7.48365e-07	Higher_in_CCR5_negative
PNPLA2	-0.117437	-0.119925	-5.43782	8.55707e-08	7.76673e-07	6.42434	7.76673e-07	Higher_in_CCR5_negative
BCL7B	-0.145781	-0.152477	-5.42278	9.26444e-08	8.39419e-07	6.42293	8.39419e-07	Higher_in_CCR5_negative
ARL4D	-0.294962	-0.288914	-5.41904	9.44905e-08	8.54023e-07	6.61096	8.54023e-07	Higher_in_CCR5_negative
EDF1	-0.0736494	-0.0750394	-5.41863	9.46986e-08	8.54023e-07	6.08564	8.54023e-07	Higher_in_CCR5_negative
PHC3	0.124826	0.121828	5.41853	9.47463e-08	8.54023e-07	6.3226	8.54023e-07	Higher_in_CCR5_positive
GATD3B	0.267077	0.274942	5.4167	9.56641e-08	8.59901e-07	6.62936	8.59901e-07	Higher_in_CCR5_positive
RBM15	0.211852	0.215579	5.41658	9.57273e-08	8.59901e-07	6.58102	8.59901e-07	Higher_in_CCR5_positive
ATP5MC2	-0.0610072	-0.0637302	-5.4155	9.62704e-08	8.63296e-07	5.99418	8.63296e-07	Higher_in_CCR5_negative
SNRPN	-0.121937	-0.131195	-5.40556	1.01448e-07	9.08166e-07	6.25488	9.08166e-07	Higher_in_CCR5_negative
POLR2L	-0.0912482	-0.0951657	-5.39842	1.0533e-07	9.41304e-07	6.03974	9.41304e-07	Higher_in_CCR5_negative
PTK2B	0.135817	0.128316	5.39147	1.09248e-07	9.74655e-07	6.23204	9.74655e-07	Higher_in_CCR5_positive
CUTA	-0.093843	-0.0971577	-5.37639	1.18234e-07	1.05303e-06	5.95785	1.05303e-06	Higher_in_CCR5_negative
OAZ1	-0.0534938	-0.055094	-5.36687	1.24277e-07	1.10496e-06	5.72523	1.10496e-06	Higher_in_CCR5_negative
FAM160B1	0.162328	0.163029	5.3661	1.24781e-07	1.10757e-06	6.13648	1.10757e-06	Higher_in_CCR5_positive
MYO9B	0.125464	0.134092	5.36559	1.25116e-07	1.10865e-06	6.04425	1.10865e-06	Higher_in_CCR5_positive
CD27	0.108498	0.112265	5.36474	1.25672e-07	1.1117e-06	5.85822	1.1117e-06	Higher_in_CCR5_positive
NANS	-0.201535	-0.205981	-5.35516	1.3212e-07	1.16677e-06	6.2319	1.16677e-06	Higher_in_CCR5_negative
RABGAP1L	0.0919319	0.0900802	5.34834	1.36913e-07	1.20705e-06	5.81301	1.20705e-06	Higher_in_CCR5_positive
SAMD9L	0.147813	0.146697	5.34135	1.41989e-07	1.2497e-06	6.00049	1.2497e-06	Higher_in_CCR5_positive
IFI16	0.0811681	0.0746529	5.33052	1.5023e-07	1.31809e-06	5.67138	1.31809e-06	Higher_in_CCR5_positive
RAC2	0.050964	0.0516506	5.33047	1.50264e-07	1.31809e-06	5.53458	1.31809e-06	Higher_in_CCR5_positive
TBCA	-0.104518	-0.110565	-5.30583	1.70779e-07	1.49553e-06	5.65441	1.49553e-06	Higher_in_CCR5_negative
JMY	-0.138902	-0.144859	-5.30481	1.71681e-07	1.50092e-06	5.77957	1.50092e-06	Higher_in_CCR5_negative
SMAP2	-0.0837807	-0.0844961	-5.30373	1.72643e-07	1.50681e-06	5.5298	1.50681e-06	Higher_in_CCR5_negative
MPC2	-0.11856	-0.118708	-5.29724	1.78544e-07	1.55572e-06	5.69245	1.55572e-06	Higher_in_CCR5_negative
NSA2	-0.10539	-0.115943	-5.29553	1.80134e-07	1.56696e-06	5.57232	1.56696e-06	Higher_in_CCR5_negative
WSB1	-0.0853471	-0.083483	-5.29	1.85359e-07	1.60973e-06	5.49641	1.60973e-06	Higher_in_CCR5_negative
RSL1D1	-0.0982993	-0.105085	-5.28767	1.87596e-07	1.62646e-06	5.53124	1.62646e-06	Higher_in_CCR5_negative
TNFAIP3	-0.0804591	-0.0823848	-5.28426	1.90939e-07	1.6527e-06	5.26902	1.6527e-06	Higher_in_CCR5_negative
KLRB1	-0.249092	-0.264699	-5.28451	1.92026e-07	1.65936e-06	5.62819	1.65936e-06	Higher_in_CCR5_negative
AC026979.2	-0.213252	-0.208355	-5.27598	1.99269e-07	1.7191e-06	5.88562	1.7191e-06	Higher_in_CCR5_negative
NOSIP	-0.146976	-0.172552	-5.25899	2.17495e-07	1.87325e-06	5.60733	1.87325e-06	Higher_in_CCR5_negative
TRA2B	-0.0819111	-0.0862343	-5.25669	2.20083e-07	1.89242e-06	5.28162	1.89242e-06	Higher_in_CCR5_negative
CKAP2	0.153577	0.136238	5.25415	2.2298e-07	1.91419e-06	5.56141	1.91419e-06	Higher_in_CCR5_positive
SH2D1A	0.10511	0.105353	5.25119	2.26389e-07	1.94027e-06	5.30491	1.94027e-06	Higher_in_CCR5_positive
SRRM1	-0.0690725	-0.0724198	-5.24391	2.35017e-07	2.01091e-06	5.19059	2.01091e-06	Higher_in_CCR5_negative
CCND3	-0.101852	-0.115836	-5.24223	2.37052e-07	2.02501e-06	5.28793	2.02501e-06	Higher_in_CCR5_negative
ANKRD17	0.16342	0.14741	5.22429	2.59869e-07	2.21631e-06	5.50816	2.21631e-06	Higher_in_CCR5_positive
TUT7	0.135168	0.1328	5.22393	2.60344e-07	2.21674e-06	5.40092	2.21674e-06	Higher_in_CCR5_positive
TOX2	0.253303	0.250646	5.22188	2.63095e-07	2.2336e-06	5.63229	2.2336e-06	Higher_in_CCR5_positive
UHMK1	0.128445	0.144724	5.22182	2.63179e-07	2.2336e-06	5.34639	2.2336e-06	Higher_in_CCR5_positive
PGK1	-0.0626474	-0.0628947	-5.21923	2.66681e-07	2.25966e-06	5.03592	2.25966e-06	Higher_in_CCR5_negative
ABI3	0.111287	0.108638	5.20259	2.90321e-07	2.45599e-06	5.15279	2.45599e-06	Higher_in_CCR5_positive
TRBV27	-0.4125	-0.464497	-5.20309	2.92666e-07	2.47182e-06	5.38856	2.47182e-06	Higher_in_CCR5_negative
ICAM2	-0.249709	-0.24073	-5.19431	3.02839e-07	2.55362e-06	5.49401	2.55362e-06	Higher_in_CCR5_negative
PTP4A1	-0.111925	-0.116855	-5.19051	3.08753e-07	2.59705e-06	5.08379	2.59705e-06	Higher_in_CCR5_negative
NLRC3	0.158232	0.14933	5.19036	3.08983e-07	2.59705e-06	5.31508	2.59705e-06	Higher_in_CCR5_positive
GRAP2	0.132614	0.133183	5.17564	3.32985e-07	2.7943e-06	5.13063	2.7943e-06	Higher_in_CCR5_positive
SRP14	-0.0532295	-0.0542034	-5.1729	3.37655e-07	2.82894e-06	4.78497	2.82894e-06	Higher_in_CCR5_negative
UBALD2	-0.090042	-0.0968226	-5.16929	3.43881e-07	2.87222e-06	4.88	2.87222e-06	Higher_in_CCR5_negative
INPP4B	0.12382	0.134187	5.16927	3.4392e-07	2.87222e-06	5.05915	2.87222e-06	Higher_in_CCR5_positive
ODC1	-0.102736	-0.106557	-5.16417	3.52935e-07	2.94281e-06	4.87411	2.94281e-06	Higher_in_CCR5_negative
CEP350	0.11506	0.105019	5.16102	3.58602e-07	2.98531e-06	4.98127	2.98531e-06	Higher_in_CCR5_positive
IKZF1	0.0796082	0.0752216	5.16047	3.59616e-07	2.98899e-06	4.82074	2.98899e-06	Higher_in_CCR5_positive
TRBV5-1	-0.495137	-0.483585	-5.15911	3.65847e-07	3.03595e-06	5.22152	3.03595e-06	Higher_in_CCR5_negative
IDH2	0.101455	0.102329	5.15503	3.69654e-07	3.06268e-06	4.86577	3.06268e-06	Higher_in_CCR5_positive
ARF4	-0.0882614	-0.0949437	-5.15153	3.76245e-07	3.11236e-06	4.81828	3.11236e-06	Higher_in_CCR5_negative
TRGV2	-0.220574	-0.224714	-5.15021	3.78764e-07	3.12824e-06	5.14371	3.12824e-06	Higher_in_CCR5_negative
TOMM5	-0.11422	-0.124018	-5.14948	3.8016e-07	3.13482e-06	4.93259	3.13482e-06	Higher_in_CCR5_negative
RFFL	0.149218	0.163859	5.14017	3.98476e-07	3.27797e-06	5.10016	3.27797e-06	Higher_in_CCR5_positive
CD48	-0.0726259	-0.0765848	-5.14002	3.98774e-07	3.27797e-06	4.67864	3.27797e-06	Higher_in_CCR5_negative
JTB	-0.0887472	-0.0990295	-5.12968	4.20124e-07	3.44805e-06	4.74826	3.44805e-06	Higher_in_CCR5_negative
CD3E	-0.0422435	-0.0436801	-5.12881	4.21969e-07	3.45776e-06	4.51635	3.45776e-06	Higher_in_CCR5_negative
BCL2A1	-0.217179	-0.216099	-5.12653	4.26843e-07	3.49223e-06	5.09842	3.49223e-06	Higher_in_CCR5_negative
GALM	0.126383	0.125645	5.1225	4.35578e-07	3.55812e-06	4.84967	3.55812e-06	Higher_in_CCR5_positive
TRIB2	0.205122	0.212122	5.12178	4.37164e-07	3.56551e-06	5.11377	3.56551e-06	Higher_in_CCR5_positive
BCL2L1	0.196822	0.216626	5.11976	4.41638e-07	3.59639e-06	5.09202	3.59639e-06	Higher_in_CCR5_positive
METRNL	-0.12745	-0.12777	-5.1172	4.47358e-07	3.63731e-06	4.70178	3.63731e-06	Higher_in_CCR5_negative
KLF10	-0.18615	-0.199042	-5.11651	4.48921e-07	3.64435e-06	4.97208	3.64435e-06	Higher_in_CCR5_negative
CPD	0.136042	0.139073	5.11389	4.54852e-07	3.68677e-06	4.86325	3.68677e-06	Higher_in_CCR5_positive
CCNL1	-0.0667916	-0.0699431	-5.11216	4.5884e-07	3.71333e-06	4.51421	3.71333e-06	Higher_in_CCR5_negative
RASA1	0.18208	0.17632	5.11114	4.61193e-07	3.72661e-06	4.99916	3.72661e-06	Higher_in_CCR5_positive
TC2N	0.112745	0.112159	5.10787	4.68837e-07	3.78253e-06	4.64423	3.78253e-06	Higher_in_CCR5_positive
SETX	0.116516	0.114067	5.09965	4.88562e-07	3.93559e-06	4.7032	3.93559e-06	Higher_in_CCR5_positive
C12orf75	0.103645	0.0958194	5.0983	4.91893e-07	3.95633e-06	4.61197	3.95633e-06	Higher_in_CCR5_positive
ATG101	-0.17277	-0.194324	-5.0937	5.03347e-07	4.04224e-06	4.88863	4.04224e-06	Higher_in_CCR5_negative
DDX21	-0.095922	-0.100135	-5.09273	5.05809e-07	4.05578e-06	4.57015	4.05578e-06	Higher_in_CCR5_negative
S100PBP	0.150419	0.158278	5.07401	5.55453e-07	4.44703e-06	4.74422	4.44703e-06	Higher_in_CCR5_positive
ESYT2	-0.164138	-0.177585	-5.07328	5.57475e-07	4.45639e-06	4.75863	4.45639e-06	Higher_in_CCR5_negative
TM9SF3	0.122377	0.13405	5.07147	5.62529e-07	4.48992e-06	4.62211	4.48992e-06	Higher_in_CCR5_positive
RPRD2	0.182551	0.207031	5.04868	6.30158e-07	5.02206e-06	4.73232	5.02206e-06	Higher_in_CCR5_positive
ERAP2	0.156031	0.142306	5.04582	6.3917e-07	5.08612e-06	4.5376	5.08612e-06	Higher_in_CCR5_positive
SAMD3	0.119629	0.1164	5.04214	6.50965e-07	5.17211e-06	4.38928	5.17211e-06	Higher_in_CCR5_positive
KPNA2	-0.133171	-0.148584	-5.04067	6.55758e-07	5.20228e-06	4.39694	5.20228e-06	Higher_in_CCR5_negative
TSPYL2	-0.100285	-0.10214	-5.02688	7.0218e-07	5.56212e-06	4.13114	5.56212e-06	Higher_in_CCR5_negative
DTX3L	0.178223	0.1608	5.02555	7.06821e-07	5.59041e-06	4.60246	5.59041e-06	Higher_in_CCR5_positive
AC243960.1	-0.175111	-0.193193	-5.02164	7.20611e-07	5.69087e-06	4.49131	5.69087e-06	Higher_in_CCR5_negative
DSTN	-0.133579	-0.128839	-5.01397	7.48475e-07	5.902e-06	4.41927	5.902e-06	Higher_in_CCR5_negative
PPIL2	0.186107	0.195467	5.01302	7.52007e-07	5.92092e-06	4.58679	5.92092e-06	Higher_in_CCR5_positive
RBL2	0.0967852	0.0902743	5.00382	7.86968e-07	6.18687e-06	4.14089	6.18687e-06	Higher_in_CCR5_positive
OAS2	0.185302	0.182916	4.99921	8.05063e-07	6.31962e-06	4.46754	6.31962e-06	Higher_in_CCR5_positive
EIF3F	-0.0677185	-0.0739559	-4.9966	8.15524e-07	6.39214e-06	3.9896	6.39214e-06	Higher_in_CCR5_negative
KIAA1468	0.162494	0.170913	4.9904	8.40778e-07	6.58022e-06	4.41943	6.58022e-06	Higher_in_CCR5_positive
SMG1	0.115039	0.112538	4.98949	8.44593e-07	6.6002e-06	4.16372	6.6002e-06	Higher_in_CCR5_positive
ST13	-0.08361	-0.0900553	-4.98624	8.58194e-07	6.69647e-06	4.04327	6.69647e-06	Higher_in_CCR5_negative
ZFAND5	-0.0936649	-0.0929283	-4.98143	8.78728e-07	6.84648e-06	3.99071	6.84648e-06	Higher_in_CCR5_negative
COX6A1	-0.0625167	-0.0634956	-4.97456	9.08893e-07	7.07097e-06	3.86965	7.07097e-06	Higher_in_CCR5_negative
TGOLN2	0.0983655	0.0961407	4.97326	9.1474e-07	7.10588e-06	4.04314	7.10588e-06	Higher_in_CCR5_positive
PTGER4	-0.103583	-0.110002	-4.97193	9.20736e-07	7.14185e-06	3.90967	7.14185e-06	Higher_in_CCR5_negative
GTF2I	0.127879	0.127391	4.96602	9.47814e-07	7.34099e-06	4.16223	7.34099e-06	Higher_in_CCR5_positive
FAM49B	0.0915625	0.0877881	4.9622	9.65755e-07	7.46888e-06	3.98219	7.46888e-06	Higher_in_CCR5_positive
NAP1L1	-0.0797874	-0.0816845	-4.9605	9.73806e-07	7.52003e-06	3.8874	7.52003e-06	Higher_in_CCR5_negative
TAGAP	-0.0796096	-0.0799032	-4.95527	9.99069e-07	7.70374e-06	3.72455	7.70374e-06	Higher_in_CCR5_negative
PTPRJ	0.133968	0.128932	4.9545	1.00286e-06	7.72157e-06	4.10105	7.72157e-06	Higher_in_CCR5_positive
COX7A2	-0.0698484	-0.0740457	-4.94827	1.0339e-06	7.94884e-06	3.78275	7.94884e-06	Higher_in_CCR5_negative
MORF4L1	-0.0670698	-0.0708557	-4.94271	1.06234e-06	8.15554e-06	3.76112	8.15554e-06	Higher_in_CCR5_negative
PLK3	-0.139115	-0.143376	-4.93786	1.08782e-06	8.33891e-06	3.95287	8.33891e-06	Higher_in_CCR5_negative
LSR	-0.261939	-0.260081	-4.93506	1.1028e-06	8.44138e-06	4.2667	8.44138e-06	Higher_in_CCR5_negative
TMEM243	-0.124059	-0.122701	-4.93385	1.10933e-06	8.47893e-06	3.98202	8.47893e-06	Higher_in_CCR5_negative
NME3	-0.110117	-0.0990381	-4.93319	1.1129e-06	8.49375e-06	3.94893	8.49375e-06	Higher_in_CCR5_negative
CLPP	-0.113938	-0.114235	-4.92785	1.14223e-06	8.70496e-06	3.96334	8.70496e-06	Higher_in_CCR5_negative
ZC3H15	-0.092206	-0.10072	-4.92372	1.16543e-06	8.86882e-06	3.77274	8.86882e-06	Higher_in_CCR5_negative
SMIM26	-0.114404	-0.113791	-4.92205	1.17495e-06	8.92827e-06	3.88256	8.92827e-06	Higher_in_CCR5_negative
SIK3	0.124074	0.133843	4.91959	1.18914e-06	9.02297e-06	3.8871	9.02297e-06	Higher_in_CCR5_positive
PTGES3	-0.0614424	-0.0631757	-4.91542	1.21345e-06	9.19411e-06	3.58502	9.19411e-06	Higher_in_CCR5_negative
PRRC2B	0.104728	0.104664	4.9099	1.24648e-06	9.43071e-06	3.80507	9.43071e-06	Higher_in_CCR5_positive
PARP1	0.10339	0.101834	4.9056	1.27278e-06	9.61576e-06	3.75819	9.61576e-06	Higher_in_CCR5_positive
WSB2	0.187068	0.19447	4.8999	1.30844e-06	9.87091e-06	4.06878	9.87091e-06	Higher_in_CCR5_positive
RBMX	-0.0882262	-0.0919128	-4.89476	1.34146e-06	1.01054e-05	3.60128	1.01054e-05	Higher_in_CCR5_negative
PIM2	-0.125405	-0.14143	-4.88788	1.38693e-06	1.04329e-05	3.66869	1.04329e-05	Higher_in_CCR5_negative
SGK1	-0.21252	-0.225778	-4.88395	1.41352e-06	1.06177e-05	3.8424	1.06177e-05	Higher_in_CCR5_negative
MZT2B	-0.0687758	-0.0728591	-4.87922	1.44626e-06	1.0848e-05	3.44743	1.0848e-05	Higher_in_CCR5_negative
NORAD	0.126763	0.117748	4.87552	1.47232e-06	1.10276e-05	3.75362	1.10276e-05	Higher_in_CCR5_positive
FAM53B	0.190552	0.183961	4.8708	1.50628e-06	1.12658e-05	3.90623	1.12658e-05	Higher_in_CCR5_positive
ACTB	0.0374156	0.0368011	4.86503	1.54873e-06	1.15668e-05	3.184	1.15668e-05	Higher_in_CCR5_positive
BAG3	-0.169491	-0.173108	-4.85615	1.61643e-06	1.20552e-05	3.48083	1.20552e-05	Higher_in_CCR5_negative
MYO1G	0.110186	0.100817	4.85182	1.65047e-06	1.22915e-05	3.5533	1.22915e-05	Higher_in_CCR5_positive
FAM192A	0.159489	0.16574	4.85066	1.65974e-06	1.2343e-05	3.7751	1.2343e-05	Higher_in_CCR5_positive
BBC3	-0.196709	-0.200429	-4.84949	1.66907e-06	1.23947e-05	3.78393	1.23947e-05	Higher_in_CCR5_negative
NDUFV2	-0.0959086	-0.0953033	-4.84245	1.72647e-06	1.28028e-05	3.39533	1.28028e-05	Higher_in_CCR5_negative
RASAL3	0.085847	0.0884169	4.84022	1.74507e-06	1.29224e-05	3.35864	1.29224e-05	Higher_in_CCR5_positive
ENY2	-0.103537	-0.1061	-4.83884	1.75669e-06	1.29901e-05	3.44068	1.29901e-05	Higher_in_CCR5_negative
PQBP1	-0.134301	-0.124873	-4.83815	1.76252e-06	1.30147e-05	3.62748	1.30147e-05	Higher_in_CCR5_negative
BUD23	-0.13246	-0.142328	-4.83588	1.78178e-06	1.31385e-05	3.58464	1.31385e-05	Higher_in_CCR5_negative
SPATA13	0.128786	0.126422	4.83359	1.80151e-06	1.32652e-05	3.56294	1.32652e-05	Higher_in_CCR5_positive
MAP1LC3B	-0.0648771	-0.0684217	-4.8317	1.81789e-06	1.3367e-05	3.21776	1.3367e-05	Higher_in_CCR5_negative
PLEC	0.139102	0.134968	4.82966	1.83575e-06	1.34793e-05	3.55066	1.34793e-05	Higher_in_CCR5_positive
IGHG1	0.271902	0.273739	4.82781	1.85202e-06	1.35798e-05	3.80518	1.35798e-05	Higher_in_CCR5_positive
DENND1B	0.141432	0.134928	4.82714	1.85801e-06	1.36046e-05	3.5504	1.36046e-05	Higher_in_CCR5_positive
HPCAL1	-0.150241	-0.141317	-4.82619	1.86647e-06	1.36474e-05	3.62174	1.36474e-05	Higher_in_CCR5_negative
SMC1A	0.133704	0.127092	4.82307	1.89456e-06	1.38335e-05	3.51522	1.38335e-05	Higher_in_CCR5_positive
SNRPG	-0.0796379	-0.0829754	-4.81914	1.93056e-06	1.40767e-05	3.25878	1.40767e-05	Higher_in_CCR5_negative
BZW1	-0.0702367	-0.0734446	-4.81848	1.93667e-06	1.40855e-05	3.18932	1.40855e-05	Higher_in_CCR5_negative
MICAL2	0.214509	0.212841	4.81826	1.93871e-06	1.40855e-05	3.70152	1.40855e-05	Higher_in_CCR5_positive
FKBP1A	0.0953992	0.0916428	4.81813	1.93985e-06	1.40855e-05	3.31534	1.40855e-05	Higher_in_CCR5_positive
HINT1	-0.0556464	-0.0578418	-4.81088	2.00828e-06	1.45621e-05	3.06423	1.45621e-05	Higher_in_CCR5_negative
KAT6A	0.129415	0.12952	4.80877	2.02864e-06	1.46894e-05	3.43609	1.46894e-05	Higher_in_CCR5_positive
LAMP2	0.177427	0.176539	4.80487	2.0667e-06	1.49443e-05	3.563	1.49443e-05	Higher_in_CCR5_positive
MOB1A	0.0884454	0.083781	4.79956	2.11975e-06	1.53067e-05	3.19986	1.53067e-05	Higher_in_CCR5_positive
RAB8B	0.0920779	0.0940887	4.79678	2.14793e-06	1.54888e-05	3.18453	1.54888e-05	Higher_in_CCR5_positive
MT-ND5	-0.0478209	-0.0484522	-4.79536	2.16258e-06	1.55729e-05	2.94754	1.55729e-05	Higher_in_CCR5_negative
GIMAP5	0.182808	0.179197	4.78943	2.22451e-06	1.59969e-05	3.50346	1.59969e-05	Higher_in_CCR5_positive
RBBP6	-0.0911569	-0.0924012	-4.77676	2.36253e-06	1.6966e-05	3.07751	1.6966e-05	Higher_in_CCR5_negative
PUM2	0.116749	0.126143	4.77395	2.39423e-06	1.71701e-05	3.27918	1.71701e-05	Higher_in_CCR5_positive
ITM2B	-0.0445199	-0.0454752	-4.77205	2.41589e-06	1.73017e-05	2.85661	1.73017e-05	Higher_in_CCR5_negative
RUNX1	0.145017	0.152643	4.76562	2.4907e-06	1.78131e-05	3.31316	1.78131e-05	Higher_in_CCR5_positive
ALDOA	-0.0618866	-0.0627037	-4.76404	2.5094e-06	1.79223e-05	2.90054	1.79223e-05	Higher_in_CCR5_negative
GPR25	0.277236	0.283238	4.76301	2.52175e-06	1.79859e-05	3.47238	1.79859e-05	Higher_in_CCR5_positive
CHMP7	0.172854	0.182875	4.75439	2.62667e-06	1.87088e-05	3.37074	1.87088e-05	Higher_in_CCR5_positive
FRYL	0.114523	0.120119	4.74951	2.68801e-06	1.91196e-05	3.08651	1.91196e-05	Higher_in_CCR5_positive
FAM214A	0.137412	0.129186	4.74899	2.69463e-06	1.91407e-05	3.19834	1.91407e-05	Higher_in_CCR5_positive
UQCRH	-0.071239	-0.0750554	-4.7483	2.70343e-06	1.91771e-05	2.87476	1.91771e-05	Higher_in_CCR5_negative
CFLAR	0.0752469	0.0712596	4.74355	2.76465e-06	1.95848e-05	2.86644	1.95848e-05	Higher_in_CCR5_positive
LDHB	-0.0691248	-0.075861	-4.73489	2.87993e-06	2.03738e-05	2.78115	2.03738e-05	Higher_in_CCR5_negative
ZFAND2A	-0.128435	-0.136812	-4.72991	2.94832e-06	2.08295e-05	2.85623	2.08295e-05	Higher_in_CCR5_negative
APBB1IP	0.0683332	0.0641219	4.72908	2.95978e-06	2.08822e-05	2.76552	2.08822e-05	Higher_in_CCR5_positive
TOMM20	-0.0782055	-0.0835916	-4.72788	2.97659e-06	2.09725e-05	2.82998	2.09725e-05	Higher_in_CCR5_negative
ORMDL3	0.118504	0.117033	4.7206	3.08031e-06	2.16741e-05	3.03526	2.16741e-05	Higher_in_CCR5_positive
AAED1	-0.18856	-0.187687	-4.71837	3.11279e-06	2.18732e-05	3.19997	2.18732e-05	Higher_in_CCR5_negative
PFDN2	-0.105359	-0.110327	-4.71478	3.16561e-06	2.22145e-05	2.95512	2.22145e-05	Higher_in_CCR5_negative
HERPUD1	-0.0747419	-0.0817599	-4.7116	3.21334e-06	2.25192e-05	2.64972	2.25192e-05	Higher_in_CCR5_negative
SS18L2	-0.120513	-0.132902	-4.71098	3.22259e-06	2.25538e-05	2.90593	2.25538e-05	Higher_in_CCR5_negative
UAP1	-0.192367	-0.185587	-4.70208	3.36e-06	2.34841e-05	3.13264	2.34841e-05	Higher_in_CCR5_negative
LSP1	0.0491067	0.0481891	4.6994	3.40236e-06	2.37484e-05	2.53948	2.37484e-05	Higher_in_CCR5_positive
CCL5	0.0407445	0.0401853	4.69885	3.41125e-06	2.37787e-05	2.43013	2.37787e-05	Higher_in_CCR5_positive
AC025164.1	-0.148994	-0.149323	-4.69013	3.55321e-06	2.47352e-05	2.92346	2.47352e-05	Higher_in_CCR5_negative
UBASH3A	0.140387	0.167911	4.67778	3.76423e-06	2.61694e-05	2.89981	2.61694e-05	Higher_in_CCR5_positive
EMB	0.0789302	0.0720579	4.6712	3.88149e-06	2.69488e-05	2.5281	2.69488e-05	Higher_in_CCR5_positive
RASD1	-0.258532	-0.253595	-4.66623	3.97235e-06	2.7543e-05	3.02393	2.7543e-05	Higher_in_CCR5_negative
DMTF1	0.145051	0.140011	4.6653	3.98953e-06	2.76255e-05	2.89883	2.76255e-05	Higher_in_CCR5_positive
GLG1	0.102497	0.101628	4.66487	3.99758e-06	2.76447e-05	2.69331	2.76447e-05	Higher_in_CCR5_positive
MAP3K5	0.160326	0.162256	4.66255	4.04089e-06	2.79072e-05	2.8963	2.79072e-05	Higher_in_CCR5_positive
NCL	-0.0524736	-0.0545318	-4.65657	4.15497e-06	2.86572e-05	2.35662	2.86572e-05	Higher_in_CCR5_negative
ZYX	0.0704553	0.0725086	4.65628	4.16054e-06	2.86578e-05	2.45021	2.86578e-05	Higher_in_CCR5_positive
GAB3	0.177433	0.181258	4.64729	4.33776e-06	2.98021e-05	2.90279	2.98021e-05	Higher_in_CCR5_positive
NUMA1	0.124001	0.127519	4.64728	4.33806e-06	2.98021e-05	2.72462	2.98021e-05	Higher_in_CCR5_positive
ELOC	-0.0898457	-0.0981104	-4.64555	4.37288e-06	3.00019e-05	2.55086	3.00019e-05	Higher_in_CCR5_negative
HLA-DMA	0.120104	0.128249	4.64384	4.40776e-06	3.02015e-05	2.57295	3.02015e-05	Higher_in_CCR5_positive
YME1L1	-0.09026	-0.0984703	-4.64082	4.46998e-06	3.05878e-05	2.49381	3.05878e-05	Higher_in_CCR5_negative
CBL	0.18121	0.18035	4.63858	4.51663e-06	3.08666e-05	2.85901	3.08666e-05	Higher_in_CCR5_positive
POLR2F	-0.135339	-0.153462	-4.63565	4.57822e-06	3.12467e-05	2.68508	3.12467e-05	Higher_in_CCR5_negative
EVL	0.0525589	0.0513131	4.63424	4.60831e-06	3.1411e-05	2.25913	3.1411e-05	Higher_in_CCR5_positive
ACD	-0.161228	-0.16188	-4.63288	4.6374e-06	3.15682e-05	2.8028	3.15682e-05	Higher_in_CCR5_negative
NFE2L2	-0.104789	-0.108097	-4.62767	4.75036e-06	3.22951e-05	2.45644	3.22951e-05	Higher_in_CCR5_negative
MT1E	-0.232609	-0.250341	-4.62718	4.78804e-06	3.25089e-05	2.50788	3.25089e-05	Higher_in_CCR5_negative
ZNHIT3	-0.144359	-0.163647	-4.61625	5.00768e-06	3.39159e-05	2.61794	3.39159e-05	Higher_in_CCR5_negative
CDC37	-0.0685577	-0.0717246	-4.61622	5.00824e-06	3.39159e-05	2.30473	3.39159e-05	Higher_in_CCR5_negative
MCTP2	0.179626	0.187984	4.61292	5.08509e-06	3.43918e-05	2.72098	3.43918e-05	Higher_in_CCR5_positive
BARD1	0.200851	0.20742	4.61236	5.09818e-06	3.44358e-05	2.77266	3.44358e-05	Higher_in_CCR5_positive
FBXO32	-0.155199	-0.160528	-4.60925	5.17178e-06	3.48878e-05	2.63299	3.48878e-05	Higher_in_CCR5_negative
ARPC5	0.0784104	0.0829608	4.60814	5.19848e-06	3.50228e-05	2.28219	3.50228e-05	Higher_in_CCR5_positive
NEK7	0.123658	0.123628	4.60692	5.22775e-06	3.51746e-05	2.5051	3.51746e-05	Higher_in_CCR5_positive
TRBV7-6	-0.464514	-0.433796	-4.60605	5.28445e-06	3.55104e-05	2.72804	3.55104e-05	Higher_in_CCR5_negative
FLNA	0.0857662	0.0822736	4.6017	5.35484e-06	3.59372e-05	2.26802	3.59372e-05	Higher_in_CCR5_positive
EIF3G	-0.0677692	-0.0725927	-4.59997	5.39767e-06	3.61782e-05	2.20698	3.61782e-05	Higher_in_CCR5_negative
HERC4	0.13664	0.14894	4.59495	5.52359e-06	3.69748e-05	2.58043	3.69748e-05	Higher_in_CCR5_positive
STK39	0.131355	0.129148	4.59405	5.5465e-06	3.70807e-05	2.50824	3.70807e-05	Higher_in_CCR5_positive
LAG3	0.0919409	0.0884398	4.58466	5.79077e-06	3.86643e-05	2.14069	3.86643e-05	Higher_in_CCR5_positive
ZNF101	0.165219	0.162231	4.57485	6.05707e-06	4.03907e-05	2.53619	4.03907e-05	Higher_in_CCR5_positive
NASP	-0.0983619	-0.114477	-4.5724	6.12546e-06	4.07948e-05	2.19805	4.07948e-05	Higher_in_CCR5_negative
LTB	-0.153833	-0.162364	-4.57156	6.14895e-06	4.08991e-05	2.18256	4.08991e-05	Higher_in_CCR5_negative
OGT	0.0986703	0.0934031	4.5709	6.16757e-06	4.09709e-05	2.21686	4.09709e-05	Higher_in_CCR5_positive
AP2B1	0.114408	0.110405	4.56923	6.21503e-06	4.12337e-05	2.35049	4.12337e-05	Higher_in_CCR5_positive
VPS13C	0.0895641	0.0838367	4.56835	6.24004e-06	4.13472e-05	2.18041	4.13472e-05	Higher_in_CCR5_positive
AOAH	0.108117	0.106173	4.56721	6.27244e-06	4.15092e-05	2.17537	4.15092e-05	Higher_in_CCR5_positive
MTFP1	-0.13937	-0.130459	-4.56485	6.34063e-06	4.19075e-05	2.39178	4.19075e-05	Higher_in_CCR5_negative
TTN	0.166905	0.169571	4.56355	6.37833e-06	4.21034e-05	2.41979	4.21034e-05	Higher_in_CCR5_positive
FOSL2	-0.118674	-0.130208	-4.56283	6.39936e-06	4.2189e-05	2.23611	4.2189e-05	Higher_in_CCR5_negative
SMC4	0.135583	0.137823	4.56139	6.4416e-06	4.2414e-05	2.30846	4.2414e-05	Higher_in_CCR5_positive
KLRC4	0.220184	0.240671	4.55383	6.66773e-06	4.38477e-05	2.55059	4.38477e-05	Higher_in_CCR5_positive
TPM4	0.106452	0.107296	4.54973	6.79367e-06	4.46197e-05	2.09033	4.46197e-05	Higher_in_CCR5_positive
S100A6	-0.0578332	-0.0591206	-4.54392	6.97574e-06	4.5758e-05	1.84401	4.5758e-05	Higher_in_CCR5_negative
CCL4	-0.115194	-0.116979	-4.53628	7.22249e-06	4.73172e-05	1.73307	4.73172e-05	Higher_in_CCR5_negative
RBM39	-0.0500369	-0.0524221	-4.53458	7.27863e-06	4.76254e-05	1.83566	4.76254e-05	Higher_in_CCR5_negative
IDS	-0.0684913	-0.069973	-4.52662	7.54643e-06	4.93159e-05	1.87561	4.93159e-05	Higher_in_CCR5_negative
IKZF2	-0.235527	-0.227128	-4.51253	8.04414e-06	5.25028e-05	2.35524	5.25028e-05	Higher_in_CCR5_negative
RICTOR	0.123318	0.124951	4.5112	8.09241e-06	5.2752e-05	2.14407	5.2752e-05	Higher_in_CCR5_positive
SEC62	-0.0769435	-0.0829232	-4.50699	8.24813e-06	5.37002e-05	1.85451	5.37002e-05	Higher_in_CCR5_negative
SEMA4D	0.0828998	0.087741	4.50483	8.32892e-06	5.41587e-05	1.91562	5.41587e-05	Higher_in_CCR5_positive
SIT1	0.0961382	0.0976049	4.50069	8.48627e-06	5.51133e-05	1.89465	5.51133e-05	Higher_in_CCR5_positive
CCT2	-0.0901101	-0.0999021	-4.49995	8.51465e-06	5.5229e-05	1.88727	5.5229e-05	Higher_in_CCR5_negative
PPP6R1	0.10767	0.112959	4.49351	8.76565e-06	5.67866e-05	1.97427	5.67866e-05	Higher_in_CCR5_positive
ISG20	-0.0650147	-0.0668092	-4.48778	8.99527e-06	5.82021e-05	1.66899	5.82021e-05	Higher_in_CCR5_negative
EIF3I	-0.0933921	-0.0955372	-4.48681	9.03455e-06	5.83776e-05	1.86287	5.83776e-05	Higher_in_CCR5_negative
TBL1XR1	0.120859	0.119343	4.48656	9.04473e-06	5.83776e-05	2.02259	5.83776e-05	Higher_in_CCR5_positive
SLC9A9	0.194478	0.198868	4.48398	9.15031e-06	5.89862e-05	2.19478	5.89862e-05	Higher_in_CCR5_positive
NDUFA1	-0.0696068	-0.0760197	-4.4828	9.19914e-06	5.9228e-05	1.71658	5.9228e-05	Higher_in_CCR5_negative
MINOS1	-0.092868	-0.0906341	-4.47367	9.58458e-06	6.16337e-05	1.80068	6.16337e-05	Higher_in_CCR5_negative
PAG1	0.0968165	0.0886922	4.47198	9.65765e-06	6.20041e-05	1.78165	6.20041e-05	Higher_in_CCR5_positive
NELFCD	0.126406	0.120952	4.47179	9.66591e-06	6.20041e-05	1.97728	6.20041e-05	Higher_in_CCR5_positive
ALG13	-0.123172	-0.134993	-4.46776	9.84254e-06	6.30598e-05	1.85543	6.30598e-05	Higher_in_CCR5_negative
RPRD1B	0.168783	0.175359	4.46079	1.01553e-05	6.4984e-05	2.10277	6.4984e-05	Higher_in_CCR5_positive
PLCB2	0.16075	0.172958	4.45867	1.02519e-05	6.55221e-05	2.04551	6.55221e-05	Higher_in_CCR5_positive
ASH1L	0.095503	0.0939001	4.45015	1.06506e-05	6.7987e-05	1.7371	6.7987e-05	Higher_in_CCR5_positive
HAX1	-0.120698	-0.13725	-4.43626	1.13326e-05	7.22522e-05	1.776	7.22522e-05	Higher_in_CCR5_negative
PSMB10	0.07355	0.0713242	4.43525	1.13837e-05	7.24897e-05	1.52118	7.24897e-05	Higher_in_CCR5_positive
CKAP5	0.156285	0.170458	4.4348	1.14064e-05	7.2546e-05	1.94308	7.2546e-05	Higher_in_CCR5_positive
EZH2	0.184715	0.188654	4.43422	1.1436e-05	7.26454e-05	1.97057	7.26454e-05	Higher_in_CCR5_positive
HCLS1	0.0569168	0.0539245	4.43259	1.15193e-05	7.30293e-05	1.43783	7.30293e-05	Higher_in_CCR5_positive
LINC01943	0.206994	0.20905	4.4323	1.15343e-05	7.30293e-05	1.97597	7.30293e-05	Higher_in_CCR5_positive
PRMT1	-0.119847	-0.124437	-4.43222	1.15383e-05	7.30293e-05	1.76093	7.30293e-05	Higher_in_CCR5_negative
LMNB1	0.150978	0.152035	4.43041	1.1632e-05	7.35335e-05	1.83138	7.35335e-05	Higher_in_CCR5_positive
ISCA1	-0.105679	-0.106778	-4.42596	1.18647e-05	7.49136e-05	1.69259	7.49136e-05	Higher_in_CCR5_negative
RPS4Y1	0.19244	0.191272	4.42595	1.19283e-05	7.52247e-05	1.42556	7.52247e-05	Higher_in_CCR5_positive
SLC3A2	-0.0869618	-0.0914103	-4.42343	1.19994e-05	7.55817e-05	1.5232	7.55817e-05	Higher_in_CCR5_negative
TSTD1	-0.0986425	-0.104677	-4.42115	1.21214e-05	7.62584e-05	1.60834	7.62584e-05	Higher_in_CCR5_negative
TARSL2	-0.14029	-0.147527	-4.41964	1.22034e-05	7.6682e-05	1.77825	7.6682e-05	Higher_in_CCR5_negative
ITGB2-AS1	0.196804	0.201414	4.41918	1.22284e-05	7.67467e-05	1.92912	7.67467e-05	Higher_in_CCR5_positive
STAT1	0.0970274	0.105495	4.41326	1.25542e-05	7.8697e-05	1.46182	7.8697e-05	Higher_in_CCR5_positive
RWDD1	-0.0820988	-0.0789985	-4.41183	1.26344e-05	7.91047e-05	1.49438	7.91047e-05	Higher_in_CCR5_negative
SCAMP2	0.092166	0.0842145	4.41101	1.26805e-05	7.92985e-05	1.55874	7.92985e-05	Higher_in_CCR5_positive
SEL1L	0.132695	0.142798	4.3987	1.33921e-05	8.36488e-05	1.70626	8.36488e-05	Higher_in_CCR5_positive
ATP8B2	0.174537	0.18331	4.39086	1.38647e-05	8.64969e-05	1.79122	8.64969e-05	Higher_in_CCR5_positive
TIFA	-0.190151	-0.190633	-4.38492	1.42339e-05	8.86949e-05	1.70328	8.86949e-05	Higher_in_CCR5_negative
TRAF3IP3	0.0833414	0.0796217	4.38406	1.42879e-05	8.88515e-05	1.3479	8.88515e-05	Higher_in_CCR5_positive
SNAPC1	-0.207128	-0.211287	-4.38398	1.42931e-05	8.88515e-05	1.78977	8.88515e-05	Higher_in_CCR5_negative
SAMD9	0.115303	0.104651	4.37889	1.46179e-05	9.07627e-05	1.49671	9.07627e-05	Higher_in_CCR5_positive
KLRC1	-0.23633	-0.208271	-4.37881	1.46493e-05	9.08498e-05	1.65362	9.08498e-05	Higher_in_CCR5_negative
TRPC4AP	0.115094	0.111636	4.37597	1.48076e-05	9.17226e-05	1.5114	9.17226e-05	Higher_in_CCR5_positive
EIF5A	-0.0862313	-0.0885006	-4.37476	1.48867e-05	9.21035e-05	1.34079	9.21035e-05	Higher_in_CCR5_negative
PLCG1	0.123704	0.12215	4.37224	1.50533e-05	9.30241e-05	1.51655	9.30241e-05	Higher_in_CCR5_positive
CD164	0.0772702	0.0784071	4.36889	1.52769e-05	9.42949e-05	1.2932	9.42949e-05	Higher_in_CCR5_positive
RGS3	0.178024	0.180085	4.36283	1.56897e-05	9.67282e-05	1.6989	9.67282e-05	Higher_in_CCR5_positive
UHRF2	0.114803	0.114692	4.36238	1.57213e-05	9.68091e-05	1.475	9.68091e-05	Higher_in_CCR5_positive
SENP7	0.114141	0.107618	4.35778	1.6042e-05	9.86679e-05	1.45009	9.86679e-05	Higher_in_CCR5_positive
VIRMA	0.154378	0.157834	4.35695	1.61008e-05	9.89129e-05	1.60694	9.89129e-05	Higher_in_CCR5_positive
IDI1	-0.0880912	-0.0924009	-4.35238	1.64273e-05	0.0001008	1.25303	0.0001008	Higher_in_CCR5_negative
DAZAP2	-0.0489084	-0.051413	-4.35106	1.65224e-05	0.000101265	1.08071	0.000101265	Higher_in_CCR5_negative
PNP	-0.110738	-0.114362	-4.34	1.73439e-05	0.000106176	1.27231	0.000106176	Higher_in_CCR5_negative
LAT	0.066525	0.0633966	4.33516	1.77156e-05	0.000108324	1.08836	0.000108324	Higher_in_CCR5_positive
NBEAL2	0.149343	0.153194	4.33429	1.77826e-05	0.000108607	1.50972	0.000108607	Higher_in_CCR5_positive
TRAV13-1	-0.293609	-0.31742	-4.33453	1.78401e-05	0.000108831	1.55337	0.000108831	Higher_in_CCR5_negative
VHL	0.143676	0.133461	4.32984	1.81326e-05	0.000110486	1.48092	0.000110486	Higher_in_CCR5_positive
SPPL2A	0.113751	0.114065	4.3289	1.82071e-05	0.000110811	1.32574	0.000110811	Higher_in_CCR5_positive
CCT4	-0.0704557	-0.0742765	-4.32458	1.85542e-05	0.000112792	1.02846	0.000112792	Higher_in_CCR5_negative
MYO1F	0.123773	0.124031	4.31665	1.92074e-05	0.000116627	1.28001	0.000116627	Higher_in_CCR5_positive
AHI1	-0.156711	-0.154828	-4.31233	1.95719e-05	0.000118703	1.37398	0.000118703	Higher_in_CCR5_negative
GAPDH	-0.0446715	-0.0447908	-4.30906	1.98526e-05	0.000120266	0.785954	0.000120266	Higher_in_CCR5_negative
NCOA3	0.128498	0.135577	4.30686	2.00437e-05	0.000121283	1.30338	0.000121283	Higher_in_CCR5_positive
NRDC	0.101119	0.108811	4.30199	2.04731e-05	0.000123738	1.13684	0.000123738	Higher_in_CCR5_positive
NSD1	0.119374	0.116367	4.29834	2.08002e-05	0.00012557	1.19714	0.00012557	Higher_in_CCR5_positive
NPC2	-0.146597	-0.160849	-4.29518	2.10881e-05	0.000127161	1.31692	0.000127161	Higher_in_CCR5_negative
ELK4	0.145855	0.128457	4.29461	2.11402e-05	0.000127329	1.2857	0.000127329	Higher_in_CCR5_positive
CYTOR	0.0679395	0.0667433	4.28857	2.17016e-05	0.000130559	0.846479	0.000130559	Higher_in_CCR5_positive
VSIR	-0.112535	-0.112474	-4.28685	2.18645e-05	0.000131388	1.12003	0.000131388	Higher_in_CCR5_negative
HIPK1	0.123418	0.121188	4.28535	2.20067e-05	0.000132091	1.17503	0.000132091	Higher_in_CCR5_positive
PLIN2	-0.128175	-0.140893	-4.28335	2.2198e-05	0.000133086	0.983997	0.000133086	Higher_in_CCR5_negative
SNRNP200	0.0900417	0.0964814	4.27678	2.28391e-05	0.000136773	1.02322	0.000136773	Higher_in_CCR5_positive
ELL2	-0.133405	-0.148116	-4.26893	2.36272e-05	0.000141331	1.08686	0.000141331	Higher_in_CCR5_negative
CD84	0.115446	0.109043	4.26737	2.37867e-05	0.000142012	1.00238	0.000142012	Higher_in_CCR5_positive
CCDC88C	0.0880398	0.0914086	4.26729	2.37954e-05	0.000142012	0.935555	0.000142012	Higher_in_CCR5_positive
SPTBN1	0.162807	0.161311	4.26321	2.42179e-05	0.000144368	1.19202	0.000144368	Higher_in_CCR5_positive
REEP5	0.0698438	0.0698487	4.2616	2.43868e-05	0.00014521	0.814235	0.00014521	Higher_in_CCR5_positive
GOLGA3	0.171142	0.171759	4.25992	2.45643e-05	0.0001461	1.23574	0.0001461	Higher_in_CCR5_positive
NFKB1	-0.111143	-0.122284	-4.25932	2.46271e-05	0.000146307	0.888874	0.000146307	Higher_in_CCR5_negative
ARHGAP26	0.111768	0.116198	4.24718	2.59491e-05	0.000153986	0.956067	0.000153986	Higher_in_CCR5_positive
AL365205.1	0.231331	0.227608	4.24486	2.62097e-05	0.000155356	1.23503	0.000155356	Higher_in_CCR5_positive
NDUFB2	-0.0827926	-0.0951578	-4.23999	2.67643e-05	0.000158464	0.745496	0.000158464	Higher_in_CCR5_negative
ARHGAP18	0.117462	0.122052	4.23879	2.69028e-05	0.000159104	0.93816	0.000159104	Higher_in_CCR5_positive
PPP1R12A	0.0656214	0.0658388	4.23248	2.76402e-05	0.00016328	0.660093	0.00016328	Higher_in_CCR5_positive
CENPX	-0.141262	-0.14725	-4.23081	2.78396e-05	0.000164272	1.02999	0.000164272	Higher_in_CCR5_negative
RAB10	0.0985632	0.100202	4.22861	2.81036e-05	0.000165643	0.874018	0.000165643	Higher_in_CCR5_positive
KRT10	-0.0791705	-0.0902457	-4.22701	2.82965e-05	0.000166593	0.70535	0.000166593	Higher_in_CCR5_negative
DNAJB4	-0.120213	-0.123573	-4.22425	2.86331e-05	0.000168384	0.778315	0.000168384	Higher_in_CCR5_negative
TNKS2	0.0909068	0.0925643	4.22351	2.87241e-05	0.00016873	0.771753	0.00016873	Higher_in_CCR5_positive
MAGOH	-0.0894609	-0.098508	-4.22283	2.88078e-05	0.000168932	0.746077	0.000168932	Higher_in_CCR5_negative
ZNF296	-0.200628	-0.203358	-4.2227	2.88231e-05	0.000168932	1.10402	0.000168932	Higher_in_CCR5_negative
NDUFB9	-0.0824832	-0.0890196	-4.21674	2.95681e-05	0.000173104	0.693662	0.000173104	Higher_in_CCR5_negative
DDX18	-0.0847025	-0.09191	-4.21397	2.99196e-05	0.000174966	0.692962	0.000174966	Higher_in_CCR5_negative
SEL1L3	0.120614	0.119821	4.21094	3.031e-05	0.000177051	0.894606	0.000177051	Higher_in_CCR5_positive
CDC42	0.0506455	0.049326	4.2076	3.07448e-05	0.00017939	0.484534	0.00017939	Higher_in_CCR5_positive
CDK2AP2	-0.0872542	-0.0974159	-4.20168	3.15313e-05	0.000183775	0.629599	0.000183775	Higher_in_CCR5_negative
NINJ1	-0.148718	-0.13573	-4.20134	3.15769e-05	0.000183835	0.920743	0.000183835	Higher_in_CCR5_negative
EMSY	0.14395	0.147187	4.19956	3.1817e-05	0.000185027	0.967216	0.000185027	Higher_in_CCR5_positive
ZFYVE28	0.108696	0.124114	4.19734	3.21202e-05	0.000186583	0.819016	0.000186583	Higher_in_CCR5_positive
RARA	-0.187565	-0.195332	-4.18911	3.3265e-05	0.000193018	0.945719	0.000193018	Higher_in_CCR5_negative
NELL2	-0.147279	-0.164468	-4.18241	3.42254e-05	0.000198371	0.728066	0.000198371	Higher_in_CCR5_negative
KCNAB2	0.108633	0.112883	4.18191	3.42973e-05	0.000198568	0.733895	0.000198568	Higher_in_CCR5_positive
PRMT9	-0.136862	-0.155451	-4.17817	3.48465e-05	0.000201524	0.798201	0.000201524	Higher_in_CCR5_negative
DNAAF2	-0.142667	-0.149076	-4.17665	3.50723e-05	0.000202606	0.822495	0.000202606	Higher_in_CCR5_negative
SF3B3	0.121211	0.123529	4.17601	3.51682e-05	0.000202935	0.756668	0.000202935	Higher_in_CCR5_positive
SLC25A36	-0.12606	-0.133803	-4.16903	3.6224e-05	0.000208797	0.742311	0.000208797	Higher_in_CCR5_negative
GIMAP6	0.144463	0.139433	4.1684	3.63204e-05	0.000209122	0.787044	0.000209122	Higher_in_CCR5_positive
FMNL3	0.166181	0.172142	4.16731	3.64879e-05	0.000209856	0.861272	0.000209856	Higher_in_CCR5_positive
N4BP1	0.0905329	0.088005	4.16599	3.66933e-05	0.000210805	0.536514	0.000210805	Higher_in_CCR5_positive
INPP4A	0.120434	0.114611	4.16372	3.70473e-05	0.000212605	0.7083	0.000212605	Higher_in_CCR5_positive
GTF3A	-0.0747519	-0.0775192	-4.16266	3.72135e-05	0.000213325	0.44757	0.000213325	Higher_in_CCR5_negative
FBL	-0.11414	-0.120681	-4.15525	3.83972e-05	0.000219869	0.567686	0.000219869	Higher_in_CCR5_negative
KMT2C	0.0928451	0.0930847	4.13618	4.16103e-05	0.000238007	0.48065	0.000238007	Higher_in_CCR5_positive
LASP1	0.101358	0.093586	4.13204	4.23408e-05	0.000241862	0.496921	0.000241862	Higher_in_CCR5_positive
CD244	0.160127	0.156365	4.13184	4.23768e-05	0.000241862	0.708869	0.000241862	Higher_in_CCR5_positive
MARK3	0.101256	0.102244	4.12774	4.31132e-05	0.000245797	0.497422	0.000245797	Higher_in_CCR5_positive
ERBIN	0.126875	0.12352	4.12608	4.34144e-05	0.000247245	0.591754	0.000247245	Higher_in_CCR5_positive
PLEKHF1	0.131867	0.145388	4.12043	4.44558e-05	0.0002529	0.532333	0.0002529	Higher_in_CCR5_positive
MAF1	-0.0981875	-0.110195	-4.11199	4.60556e-05	0.000261716	0.416037	0.000261716	Higher_in_CCR5_negative
PHF1	-0.0983951	-0.105121	-4.10889	4.66582e-05	0.000264853	0.404356	0.000264853	Higher_in_CCR5_negative
DDX60	0.158208	0.151939	4.10838	4.67581e-05	0.000265131	0.594196	0.000265131	Higher_in_CCR5_positive
BCL3	-0.125924	-0.13729	-4.1057	4.72844e-05	0.000267825	0.351544	0.000267825	Higher_in_CCR5_negative
MATK	-0.114629	-0.110646	-4.10117	4.81872e-05	0.000272644	0.327687	0.000272644	Higher_in_CCR5_negative
OCIAD2	-0.0838511	-0.0922114	-4.1005	4.83231e-05	0.000273117	0.251961	0.000273117	Higher_in_CCR5_negative
NCOA2	0.12076	0.104961	4.09941	4.85439e-05	0.000274069	0.453048	0.000274069	Higher_in_CCR5_positive
PDS5A	0.0822597	0.0894763	4.09821	4.87865e-05	0.000275141	0.311431	0.000275141	Higher_in_CCR5_positive
KLRC3	-0.197446	-0.173636	-4.09766	4.88994e-05	0.000275481	0.573967	0.000275481	Higher_in_CCR5_negative
TPP1	0.127606	0.12547	4.09549	4.93453e-05	0.000277693	0.474274	0.000277693	Higher_in_CCR5_positive
ZNF10	-0.13308	-0.138358	-4.09462	4.95244e-05	0.000278402	0.441865	0.000278402	Higher_in_CCR5_negative
SH3KBP1	0.0687556	0.0602075	4.09313	4.98315e-05	0.000279827	0.107083	0.000279827	Higher_in_CCR5_positive
IL2RB	0.0836783	0.0865183	4.08671	5.11829e-05	0.000287107	0.15959	0.000287107	Higher_in_CCR5_positive
NPC1	0.153645	0.15841	4.08345	5.18835e-05	0.000290678	0.500894	0.000290678	Higher_in_CCR5_positive
TLE4	-0.114966	-0.109103	-4.08323	5.19306e-05	0.000290678	0.34882	0.000290678	Higher_in_CCR5_negative
C7orf50	-0.120461	-0.12909	-4.08212	5.21711e-05	0.000291712	0.421691	0.000291712	Higher_in_CCR5_negative
CASP3	0.114069	0.113877	4.08059	5.25041e-05	0.00029326	0.31856	0.00029326	Higher_in_CCR5_positive
YWHAQ	-0.066873	-0.075017	-4.07819	5.30303e-05	0.000295883	0.059363	0.000295883	Higher_in_CCR5_negative
LPCAT1	0.148592	0.148729	4.07654	5.3396e-05	0.000297606	0.49387	0.000297606	Higher_in_CCR5_positive
ITK	0.0606377	0.0582733	4.07368	5.40332e-05	0.000300837	0.00112	0.000300837	Higher_in_CCR5_positive
POLE3	-0.123109	-0.120042	-4.07054	5.47437e-05	0.000304368	0.358594	0.000304368	Higher_in_CCR5_negative
TAPBP	0.0646094	0.0617849	4.07036	5.4784e-05	0.000304368	0.0174925	0.000304368	Higher_in_CCR5_positive
TOB2	-0.148789	-0.152009	-4.06801	5.53214e-05	0.000307028	0.384708	0.000307028	Higher_in_CCR5_negative
RASGEF1B	-0.132917	-0.122663	-4.06728	5.54879e-05	0.000307625	0.244654	0.000307625	Higher_in_CCR5_negative
NAF1	-0.149271	-0.148039	-4.06336	5.63965e-05	0.000312332	0.363848	0.000312332	Higher_in_CCR5_negative
MAP4	0.0859322	0.0831735	4.0605	5.70689e-05	0.000315721	0.116035	0.000315721	Higher_in_CCR5_positive
SYTL2	0.0876117	0.0793036	4.06005	5.7176e-05	0.000315979	0.105342	0.000315979	Higher_in_CCR5_positive
PURA	-0.100403	-0.0946729	-4.05763	5.77524e-05	0.000318828	0.196786	0.000318828	Higher_in_CCR5_negative
SNHG9	-0.143362	-0.137041	-4.05696	5.7912e-05	0.000319371	0.400241	0.000319371	Higher_in_CCR5_negative
MXI1	-0.179464	-0.166087	-4.05511	5.83585e-05	0.000321494	0.447605	0.000321494	Higher_in_CCR5_negative
TMEM230	-0.0908687	-0.0825716	-4.04517	6.08048e-05	0.000334618	0.109756	0.000334618	Higher_in_CCR5_negative
SS18	0.1098	0.107915	4.03604	6.31377e-05	0.000347091	0.229227	0.000347091	Higher_in_CCR5_positive
FAM91A1	0.16003	0.157942	4.03489	6.34385e-05	0.000348379	0.359892	0.000348379	Higher_in_CCR5_positive
ST6GALNAC6	0.165462	0.176838	4.03371	6.3749e-05	0.000349716	0.366534	0.000349716	Higher_in_CCR5_positive
MYO5A	0.152103	0.1388	4.03277	6.39937e-05	0.000350691	0.307734	0.000350691	Higher_in_CCR5_positive
DDX39A	-0.0953237	-0.0996726	-4.03243	6.40849e-05	0.000350823	0.0612937	0.000350823	Higher_in_CCR5_negative
EIF3H	-0.0594791	-0.0626989	-4.03185	6.42377e-05	0.000351205	-0.16228	0.000351205	Higher_in_CCR5_negative
MAN2A1	0.12054	0.115028	4.03166	6.4289e-05	0.000351205	0.184632	0.000351205	Higher_in_CCR5_positive
STX5	-0.11796	-0.129736	-4.02406	6.63299e-05	0.000361976	0.180245	0.000361976	Higher_in_CCR5_negative
ESCO1	0.107003	0.0989349	4.01885	6.77651e-05	0.000369422	0.12282	0.000369422	Higher_in_CCR5_positive
MAP2K3	-0.109641	-0.0935994	-4.01618	6.85131e-05	0.000373111	0.119972	0.000373111	Higher_in_CCR5_negative
TRAPPC6A	-0.139617	-0.153824	-4.01498	6.88504e-05	0.000374557	0.180871	0.000374557	Higher_in_CCR5_negative
IGKV3-20	0.234408	0.241681	4.01218	6.96458e-05	0.000378491	0.308775	0.000378491	Higher_in_CCR5_positive
KDM5A	0.0856361	0.087921	4.00649	7.12889e-05	0.000387018	-0.107601	0.000387018	Higher_in_CCR5_positive
FLT3LG	-0.117442	-0.121886	-4.0046	7.18439e-05	0.000389627	0.0727094	0.000389627	Higher_in_CCR5_negative
LMO4	-0.129228	-0.137396	-3.9986	7.3628e-05	0.000398888	0.0749438	0.000398888	Higher_in_CCR5_negative
NSMCE3	-0.0823662	-0.0877855	-3.99661	7.42299e-05	0.000401733	-0.17139	0.000401733	Higher_in_CCR5_negative
ZBP1	0.133435	0.126604	3.99451	7.48694e-05	0.000404775	0.102582	0.000404775	Higher_in_CCR5_positive
HDAC1	0.0940966	0.100626	3.9919	7.56711e-05	0.000408687	-0.0823593	0.000408687	Higher_in_CCR5_positive
NDUFS5	-0.0564552	-0.055349	-3.9886	7.66972e-05	0.000413801	-0.344309	0.000413801	Higher_in_CCR5_negative
AC020916.1	-0.13819	-0.137487	-3.98627	7.74295e-05	0.000417321	0.00461742	0.000417321	Higher_in_CCR5_negative
SNRPF	-0.0908905	-0.100829	-3.98407	7.81287e-05	0.000420656	-0.168865	0.000420656	Higher_in_CCR5_negative
SLC38A2	-0.081255	-0.0881923	-3.98119	7.90497e-05	0.000424873	-0.344861	0.000424873	Higher_in_CCR5_negative
CDKN2AIP	-0.116187	-0.143153	-3.98112	7.90744e-05	0.000424873	-0.0507391	0.000424873	Higher_in_CCR5_negative
ARL6IP4	-0.0626272	-0.0595876	-3.97923	7.96827e-05	0.000427702	-0.305333	0.000427702	Higher_in_CCR5_negative
VAPA	-0.0764691	-0.0775573	-3.97671	8.05066e-05	0.000431681	-0.265283	0.000431681	Higher_in_CCR5_negative
NFIL3	-0.14357	-0.138202	-3.97529	8.09726e-05	0.000433734	0.0382493	0.000433734	Higher_in_CCR5_negative
PRNP	-0.102776	-0.100121	-3.97496	8.10805e-05	0.000433868	-0.172653	0.000433868	Higher_in_CCR5_negative
IRF2BPL	-0.177917	-0.193007	-3.97324	8.16497e-05	0.000436467	0.120151	0.000436467	Higher_in_CCR5_negative
KAT2B	0.171862	0.172369	3.96899	8.30737e-05	0.000443625	0.106926	0.000443625	Higher_in_CCR5_positive
EPB41L4A-AS1	-0.123423	-0.131119	-3.95741	8.70717e-05	0.000464501	-0.0751651	0.000464501	Higher_in_CCR5_negative
PLEKHA2	0.106953	0.108142	3.94895	9.01058e-05	0.000480197	-0.196135	0.000480197	Higher_in_CCR5_positive
CAPRIN1	0.0983332	0.0827976	3.94819	9.03833e-05	0.0004807	-0.268862	0.0004807	Higher_in_CCR5_positive
EXOC5	0.153118	0.164538	3.94819	9.03841e-05	0.0004807	-0.0150587	0.0004807	Higher_in_CCR5_positive
ERAP1	0.135996	0.143692	3.94734	9.06961e-05	0.000481869	-0.0802019	0.000481869	Higher_in_CCR5_positive
PAFAH1B1	0.0721833	0.0752868	3.94678	9.08996e-05	0.00048246	-0.353506	0.00048246	Higher_in_CCR5_positive
ZNRD1	-0.0948209	-0.0947539	-3.9331	9.60654e-05	0.000509361	-0.317077	0.000509361	Higher_in_CCR5_negative
BRWD1	0.0991695	0.0947557	3.92966	9.7405e-05	0.00051594	-0.278923	0.00051594	Higher_in_CCR5_positive
ATP2B1	-0.127982	-0.141379	-3.92928	9.75565e-05	0.00051622	-0.262443	0.00051622	Higher_in_CCR5_negative
AUP1	-0.0778929	-0.0797144	-3.92845	9.78812e-05	0.000517415	-0.396593	0.000517415	Higher_in_CCR5_negative
IRF1	-0.0585633	-0.0613595	-3.92567	9.89828e-05	0.000522709	-0.659876	0.000522709	Higher_in_CCR5_negative
SNRPB	-0.067421	-0.0694793	-3.92316	9.99898e-05	0.000527494	-0.535021	0.000527494	Higher_in_CCR5_negative
WTAP	-0.0645656	-0.0665089	-3.92268	0.000100182	0.000527975	-0.538924	0.000527975	Higher_in_CCR5_negative
SOD2	-0.0996828	-0.10563	-3.92227	0.000100347	0.00052831	-0.350273	0.00052831	Higher_in_CCR5_negative
MDM2	0.127304	0.136859	3.9184	0.000101921	0.000536062	-0.211285	0.000536062	Higher_in_CCR5_positive
SLIRP	-0.108534	-0.109062	-3.91714	0.000102438	0.000538238	-0.269259	0.000538238	Higher_in_CCR5_negative
GATA3	-0.0933197	-0.107978	-3.90432	0.000107849	0.000565563	-0.530854	0.000565563	Higher_in_CCR5_negative
CAMK2D	0.128305	0.118856	3.90414	0.000107925	0.000565563	-0.231198	0.000565563	Higher_in_CCR5_positive
C19orf12	0.152871	0.149144	3.90385	0.000108052	0.000565563	-0.157136	0.000565563	Higher_in_CCR5_positive
MDM4	0.111237	0.0877998	3.9038	0.000108071	0.000565563	-0.338187	0.000565563	Higher_in_CCR5_positive
GEM	-0.259234	-0.247618	-3.89846	0.000110706	0.000578769	-0.170905	0.000578769	Higher_in_CCR5_negative
PCBP2	-0.0779346	-0.0833726	-3.89648	0.000111286	0.000581223	-0.54258	0.000581223	Higher_in_CCR5_negative
TRAV21	-0.318419	-0.317688	-3.89668	0.000111594	0.00058225	-0.204211	0.00058225	Higher_in_CCR5_negative
PDCL3	-0.0992121	-0.109626	-3.89231	0.000113158	0.000589823	-0.520305	0.000589823	Higher_in_CCR5_negative
CHMP1A	0.123509	0.124386	3.88797	0.000115141	0.000599557	-0.282349	0.000599557	Higher_in_CCR5_positive
CD200R1	0.169865	0.179185	3.88704	0.000115568	0.000601182	-0.20374	0.000601182	Higher_in_CCR5_positive
TAP1	0.0680289	0.0630477	3.88383	0.000117056	0.000608318	-0.666422	0.000608318	Higher_in_CCR5_positive
PLP2	-0.0677698	-0.0759033	-3.88025	0.000118743	0.000616472	-0.725173	0.000616472	Higher_in_CCR5_negative
TATDN1	-0.161179	-0.168417	-3.87926	0.000119212	0.000618293	-0.251865	0.000618293	Higher_in_CCR5_negative
TRBV3-1	-0.392248	-0.401005	-3.87701	0.000120715	0.00062547	-0.219168	0.00062547	Higher_in_CCR5_negative
ENTPD4	0.149238	0.154267	3.87545	0.000121036	0.00062651	-0.25985	0.00062651	Higher_in_CCR5_positive
RPS6KA1	0.132113	0.134912	3.8746	0.000121444	0.000628	-0.316974	0.000628	Higher_in_CCR5_positive
APEX1	-0.107989	-0.117701	-3.87331	0.00012207	0.000630476	-0.420875	0.000630476	Higher_in_CCR5_negative
TGFBR1	0.16282	0.16986	3.87312	0.000122164	0.000630476	-0.258238	0.000630476	Higher_in_CCR5_positive
VDAC2	-0.0680691	-0.0724263	-3.87131	0.000123045	0.000634399	-0.656338	0.000634399	Higher_in_CCR5_negative
ATP5F1D	-0.0609308	-0.0631653	-3.86479	0.000126278	0.000650425	-0.78748	0.000650425	Higher_in_CCR5_negative
H2AFV	-0.0663188	-0.0722021	-3.86316	0.000127097	0.000653997	-0.750626	0.000653997	Higher_in_CCR5_negative
YIF1A	-0.135435	-0.155934	-3.86277	0.000127295	0.000654372	-0.392045	0.000654372	Higher_in_CCR5_negative
CRKL	0.136084	0.149726	3.85908	0.000129174	0.000663378	-0.357467	0.000663378	Higher_in_CCR5_positive
HK1	0.120672	0.112858	3.85855	0.000129447	0.000664129	-0.425893	0.000664129	Higher_in_CCR5_positive
NEAT1	0.0715219	0.068293	3.85603	0.000130747	0.000670106	-0.874319	0.000670106	Higher_in_CCR5_positive
CDC34	-0.122649	-0.120194	-3.8558	0.000130868	0.000670106	-0.445327	0.000670106	Higher_in_CCR5_negative
ERP29	-0.0639934	-0.0651246	-3.85487	0.00013135	0.000671729	-0.791703	0.000671729	Higher_in_CCR5_negative
PAFAH1B2	0.15288	0.162215	3.85469	0.000131442	0.000671729	-0.339315	0.000671729	Higher_in_CCR5_positive
CERS5	0.15684	0.164195	3.84999	0.000133915	0.000683698	-0.34984	0.000683698	Higher_in_CCR5_positive
SYPL1	-0.137893	-0.127846	-3.84882	0.000134536	0.000686198	-0.433493	0.000686198	Higher_in_CCR5_negative
CAMTA1	-0.12328	-0.128498	-3.8472	0.000135402	0.000689942	-0.451087	0.000689942	Higher_in_CCR5_negative
ATG16L1	0.145138	0.147797	3.84464	0.000136782	0.000696297	-0.396678	0.000696297	Higher_in_CCR5_positive
KLF3	0.225245	0.228795	3.84417	0.000137036	0.000696912	-0.304657	0.000696912	Higher_in_CCR5_positive
SPAG9	0.101862	0.105256	3.84198	0.000138229	0.000702296	-0.61897	0.000702296	Higher_in_CCR5_positive
NBEAL1	-0.139141	-0.14056	-3.83737	0.00014077	0.000714508	-0.455459	0.000714508	Higher_in_CCR5_negative
CWC25	-0.0941917	-0.105728	-3.8354	0.000141871	0.0007194	-0.635513	0.0007194	Higher_in_CCR5_negative
TM9SF2	0.0914307	0.0979888	3.83036	0.000144721	0.000733139	-0.700889	0.000733139	Higher_in_CCR5_positive
SGMS1	0.125167	0.12036	3.82838	0.000145853	0.000738159	-0.57055	0.000738159	Higher_in_CCR5_positive
C19orf70	-0.0954278	-0.101457	-3.82705	0.000146621	0.00074133	-0.689567	0.00074133	Higher_in_CCR5_negative
WDR82	0.0937738	0.0939146	3.82537	0.000147597	0.000745541	-0.677266	0.000745541	Higher_in_CCR5_positive
COX5B	-0.0561156	-0.0614408	-3.82171	0.00014974	0.000755639	-0.962023	0.000755639	Higher_in_CCR5_negative
TRAPPC10	0.0912352	0.0982992	3.81996	0.000150773	0.000760117	-0.736084	0.000760117	Higher_in_CCR5_positive
SP140	0.0759273	0.0776236	3.81907	0.0001513	0.000761777	-0.855611	0.000761777	Higher_in_CCR5_positive
KIAA2026	0.155616	0.14863	3.81891	0.000151394	0.000761777	-0.486015	0.000761777	Higher_in_CCR5_positive
TP53INP1	0.160168	0.158479	3.81301	0.000154949	0.000778915	-0.520075	0.000778915	Higher_in_CCR5_positive
HPGD	0.223968	0.239746	3.81001	0.000156788	0.000787404	-0.442257	0.000787404	Higher_in_CCR5_positive
FAM126B	0.154585	0.154088	3.80642	0.000159012	0.000797809	-0.526111	0.000797809	Higher_in_CCR5_positive
SPRY1	-0.21945	-0.213915	-3.80628	0.00015927	0.000797862	-0.543719	0.000797862	Higher_in_CCR5_negative
SLC30A9	0.117637	0.110089	3.80591	0.000159328	0.000797862	-0.608321	0.000797862	Higher_in_CCR5_positive
TENT5C	0.0777259	0.0742492	3.8046	0.000160154	0.000801229	-1.01356	0.000801229	Higher_in_CCR5_positive
PAF1	-0.0978218	-0.102376	-3.80219	0.00016167	0.000808039	-0.778609	0.000808039	Higher_in_CCR5_negative
NFKBID	-0.187162	-0.177268	-3.79944	0.000163425	0.000815853	-0.544225	0.000815853	Higher_in_CCR5_negative
ARRDC3	0.0997392	0.0918223	3.79925	0.000163545	0.000815853	-0.785423	0.000815853	Higher_in_CCR5_positive
YTHDF3	0.120016	0.115406	3.79876	0.00016386	0.000816644	-0.667332	0.000816644	Higher_in_CCR5_positive
FYB1	0.0391048	0.038439	3.7971	0.00016493	0.000820983	-1.16308	0.000820983	Higher_in_CCR5_positive
SELENOH	-0.0742381	-0.0792543	-3.79692	0.000165045	0.000820983	-0.95029	0.000820983	Higher_in_CCR5_negative
UPP1	-0.120709	-0.138141	-3.79488	0.000166367	0.000826773	-0.723278	0.000826773	Higher_in_CCR5_negative
DR1	0.0908419	0.0947331	3.79379	0.000167079	0.000829522	-0.850442	0.000829522	Higher_in_CCR5_positive
LSM3	-0.108416	-0.124067	-3.79334	0.000167376	0.00083021	-0.744103	0.00083021	Higher_in_CCR5_negative
CRLF3	0.105429	0.107256	3.79067	0.000169127	0.000838102	-0.717695	0.000838102	Higher_in_CCR5_positive
HECTD4	0.131957	0.141917	3.78224	0.000174793	0.00086458	-0.655975	0.00086458	Higher_in_CCR5_positive
GADD45GIP1	-0.0992777	-0.110219	-3.78223	0.000174801	0.00086458	-0.875753	0.00086458	Higher_in_CCR5_negative
DCTN5	0.147631	0.144694	3.78185	0.000175057	0.000865025	-0.602121	0.000865025	Higher_in_CCR5_positive
RAB37	0.132378	0.130233	3.78141	0.000175359	0.000865702	-0.668487	0.000865702	Higher_in_CCR5_positive
ADA	0.125804	0.13247	3.77592	0.000179151	0.000883586	-0.704289	0.000883586	Higher_in_CCR5_positive
SEC61G	-0.0695083	-0.0779178	-3.77009	0.000183268	0.000903042	-1.05419	0.000903042	Higher_in_CCR5_negative
DNM2	0.0836903	0.0767201	3.76607	0.000186157	0.000916412	-0.976801	0.000916412	Higher_in_CCR5_positive
PIK3AP1	0.16096	0.177853	3.76555	0.000186538	0.000917421	-0.662074	0.000917421	Higher_in_CCR5_positive
TAF1	0.148446	0.149631	3.76473	0.000187128	0.000919458	-0.666912	0.000919458	Higher_in_CCR5_positive
TNIP3	0.128348	0.14469	3.76133	0.000189617	0.000930816	-0.809254	0.000930816	Higher_in_CCR5_positive
NENF	-0.100661	-0.105674	-3.75579	0.000193742	0.000950172	-0.92464	0.000950172	Higher_in_CCR5_negative
NDUFB4	-0.0689913	-0.0726755	-3.75346	0.000195504	0.000957913	-1.10251	0.000957913	Higher_in_CCR5_negative
FAM96B	-0.0744857	-0.0857618	-3.74771	0.000199907	0.000978569	-1.12427	0.000978569	Higher_in_CCR5_negative
NDUFB11	-0.058998	-0.0640284	-3.74665	0.000200728	0.000981117	-1.21368	0.000981117	Higher_in_CCR5_negative
ZDHHC20	0.13048	0.126386	3.74655	0.000200802	0.000981117	-0.81288	0.000981117	Higher_in_CCR5_positive
NF1	0.153688	0.154799	3.74	0.000205963	0.00100539	-0.753271	0.00100539	Higher_in_CCR5_positive
CTSA	-0.090425	-0.0901571	-3.73706	0.000208313	0.00101591	-1.03828	0.00101591	Higher_in_CCR5_negative
TRIAP1	-0.16418	-0.159272	-3.7364	0.000208849	0.00101758	-0.75709	0.00101758	Higher_in_CCR5_negative
CHMP4B	0.116451	0.107138	3.73496	0.000210009	0.00102228	-0.862649	0.00102228	Higher_in_CCR5_positive
RPP21	-0.0923651	-0.0948913	-3.73409	0.000210717	0.00102477	-1.00107	0.00102477	Higher_in_CCR5_negative
TTC19	-0.0807011	-0.0821429	-3.7338	0.000210957	0.00102498	-1.08874	0.00102498	Higher_in_CCR5_negative
ZNF148	0.0954821	0.102363	3.73343	0.000211252	0.00102546	-1.00579	0.00102546	Higher_in_CCR5_positive
SRSF5	-0.0454029	-0.0479293	-3.73248	0.000212032	0.0010283	-1.35812	0.0010283	Higher_in_CCR5_negative
GSTP1	-0.0623883	-0.0625137	-3.73074	0.00021346	0.00103426	-1.27762	0.00103426	Higher_in_CCR5_negative
VPS29	-0.0835296	-0.0947649	-3.72865	0.00021519	0.00103906	-1.08267	0.00103906	Higher_in_CCR5_negative
RIF1	0.101534	0.0944735	3.72864	0.000215194	0.00103906	-1.01992	0.00103906	Higher_in_CCR5_positive
MFSD6	0.148724	0.134891	3.72864	0.000215197	0.00103906	-0.818571	0.00103906	Higher_in_CCR5_positive
RELA	-0.100867	-0.0990625	-3.72858	0.000215244	0.00103906	-0.989649	0.00103906	Higher_in_CCR5_negative
WDR74	-0.117151	-0.106694	-3.72813	0.000215622	0.00103992	-0.952303	0.00103992	Higher_in_CCR5_negative
CSF1	0.174469	0.189318	3.72616	0.000217265	0.00104688	-0.89991	0.00104688	Higher_in_CCR5_positive
GLIPR2	0.0988071	0.0898017	3.71713	0.000224949	0.0010829	-1.09585	0.0010829	Higher_in_CCR5_positive
TTC13	0.128294	0.118284	3.71523	0.000226599	0.00108985	-0.902845	0.00108985	Higher_in_CCR5_positive
TRBV29-1	-0.395709	-0.377454	-3.71288	0.000229359	0.0011021	-0.814667	0.0011021	Higher_in_CCR5_negative
NFATC3	0.0903241	0.0977815	3.71052	0.000230737	0.00110771	-1.12229	0.00110771	Higher_in_CCR5_positive
PCNX2	0.121391	0.122051	3.70825	0.000232759	0.00111639	-0.974524	0.00111639	Higher_in_CCR5_positive
PABPC4	-0.121109	-0.116438	-3.70758	0.00023336	0.00111825	-0.968096	0.00111825	Higher_in_CCR5_negative
ADNP	0.121121	0.115055	3.70275	0.000237722	0.00113811	-1.01791	0.00113811	Higher_in_CCR5_positive
TMEM127	0.15267	0.151743	3.69998	0.000240257	0.00114919	-0.90501	0.00114919	Higher_in_CCR5_positive
TWISTNB	-0.150697	-0.174347	-3.69946	0.000240737	0.00115043	-0.99256	0.00115043	Higher_in_CCR5_negative
HSPA5	-0.0608262	-0.0617853	-3.69745	0.000242602	0.00115828	-1.5056	0.00115828	Higher_in_CCR5_negative
HLA-C	-0.0221809	-0.0224242	-3.68926	0.00025032	0.00119405	-1.63793	0.00119405	Higher_in_CCR5_negative
PI4KA	0.136063	0.144832	3.68868	0.000250877	0.00119481	-0.970988	0.00119481	Higher_in_CCR5_positive
ANXA2	0.0724639	0.0731353	3.68862	0.000250938	0.00119481	-1.37928	0.00119481	Higher_in_CCR5_positive
CMC2	-0.0756558	-0.0784989	-3.68613	0.000253337	0.00120514	-1.287	0.00120514	Higher_in_CCR5_negative
AP1G1	0.108357	0.103557	3.68494	0.000254484	0.00120949	-1.10582	0.00120949	Higher_in_CCR5_positive
IRF4	0.128147	0.124173	3.68325	0.000256132	0.00121622	-1.21058	0.00121622	Higher_in_CCR5_positive
PJA2	0.0892001	0.0803552	3.6803	0.000259033	0.00122888	-1.23651	0.00122888	Higher_in_CCR5_positive
DYNLT3	-0.121113	-0.117555	-3.67784	0.000261477	0.00123935	-1.08451	0.00123935	Higher_in_CCR5_negative
RNF126	-0.0991934	-0.103108	-3.67418	0.00026515	0.00125531	-1.16325	0.00125531	Higher_in_CCR5_negative
SPSB3	-0.0882633	-0.105543	-3.674	0.000265326	0.00125531	-1.2787	0.00125531	Higher_in_CCR5_negative
HNRNPA2B1	0.0327043	0.0324649	3.67315	0.000266195	0.00125829	-1.63782	0.00125829	Higher_in_CCR5_positive
BRI3	-0.10389	-0.115136	-3.67072	0.000268662	0.0012688	-1.17822	0.0012688	Higher_in_CCR5_negative
IL10RA	0.0675879	0.0691266	3.66754	0.000271935	0.0012831	-1.46659	0.0012831	Higher_in_CCR5_positive
CFAP36	-0.159207	-0.142336	-3.6656	0.000273953	0.00129146	-1.03099	0.00129146	Higher_in_CCR5_negative
AC243829.1	0.134548	0.123927	3.66214	0.000277571	0.00130734	-1.13859	0.00130734	Higher_in_CCR5_positive
PHB2	-0.0785631	-0.0945325	-3.66046	0.000279354	0.00131455	-1.37553	0.00131455	Higher_in_CCR5_negative
PSIP1	-0.0740684	-0.0806042	-3.66016	0.000279667	0.00131484	-1.42308	0.00131484	Higher_in_CCR5_negative
HAUS3	0.096945	0.0956635	3.65944	0.00028044	0.00131729	-1.29677	0.00131729	Higher_in_CCR5_positive
HERC1	0.097432	0.0981604	3.65861	0.000281321	0.00132024	-1.28111	0.00132024	Higher_in_CCR5_positive
SCYL1	-0.144357	-0.145485	-3.65278	0.000287608	0.00134633	-1.07153	0.00134633	Higher_in_CCR5_negative
BNIP3	-0.157698	-0.15169	-3.65276	0.000287635	0.00134633	-1.06148	0.00134633	Higher_in_CCR5_negative
HBP1	-0.0805796	-0.0831005	-3.65274	0.000287654	0.00134633	-1.42631	0.00134633	Higher_in_CCR5_negative
IL16	0.0754151	0.0790132	3.65233	0.000288103	0.00134723	-1.44142	0.00134723	Higher_in_CCR5_positive
PTOV1	-0.119243	-0.123473	-3.64981	0.000290869	0.00135754	-1.19371	0.00135754	Higher_in_CCR5_negative
TSSC4	-0.127924	-0.135424	-3.64929	0.000291438	0.00135754	-1.13964	0.00135754	Higher_in_CCR5_negative
PRR14L	0.158364	0.160462	3.64917	0.000291578	0.00135754	-1.07534	0.00135754	Higher_in_CCR5_positive
MRPL34	-0.109384	-0.122887	-3.64904	0.000291723	0.00135754	-1.20568	0.00135754	Higher_in_CCR5_negative
IQGAP2	0.0683137	0.0698631	3.64881	0.000291972	0.00135754	-1.48307	0.00135754	Higher_in_CCR5_positive
GFI1	0.118816	0.1202	3.64869	0.000292108	0.00135754	-1.19114	0.00135754	Higher_in_CCR5_positive
CIB1	-0.0547696	-0.0557533	-3.64867	0.000292126	0.00135754	-1.6007	0.00135754	Higher_in_CCR5_negative
CASP8	0.0711987	0.071111	3.64234	0.000299205	0.0013892	-1.49361	0.0013892	Higher_in_CCR5_positive
SLC38A1	0.063896	0.0608257	3.63932	0.000302639	0.0014039	-1.58622	0.0014039	Higher_in_CCR5_positive
USP9X	0.129788	0.135557	3.63861	0.000303459	0.00140646	-1.16135	0.00140646	Higher_in_CCR5_positive
MARK2	0.104821	0.109272	3.63737	0.000304879	0.00141178	-1.26532	0.00141178	Higher_in_CCR5_positive
MRE11	0.148073	0.147577	3.63346	0.000309414	0.00143152	-1.14182	0.00143152	Higher_in_CCR5_positive
MANF	-0.112707	-0.132245	-3.63263	0.000310386	0.00143474	-1.33122	0.00143474	Higher_in_CCR5_negative
SVIP	-0.110567	-0.116191	-3.63211	0.000310997	0.0014363	-1.27512	0.0014363	Higher_in_CCR5_negative
RPAIN	-0.102654	-0.116316	-3.63187	0.000311277	0.00143633	-1.30474	0.00143633	Higher_in_CCR5_negative
CALCOCO1	0.14062	0.135206	3.63152	0.000311686	0.00143694	-1.17711	0.00143694	Higher_in_CCR5_positive
CCSER2	0.0690064	0.0562181	3.62959	0.000313971	0.0014462	-1.53372	0.0014462	Higher_in_CCR5_positive
VPS13D	0.144259	0.15546	3.62831	0.000315491	0.00145192	-1.16129	0.00145192	Higher_in_CCR5_positive
CCND2	0.0821505	0.078216	3.6264	0.000317767	0.00146112	-1.53739	0.00146112	Higher_in_CCR5_positive
PIK3C2A	0.153366	0.144741	3.62465	0.000319871	0.00146949	-1.16268	0.00146949	Higher_in_CCR5_positive
MED19	-0.13156	-0.1391	-3.62084	0.00032449	0.00148941	-1.26007	0.00148941	Higher_in_CCR5_negative
RBM25	-0.0508695	-0.0515923	-3.61973	0.000325851	0.00149434	-1.70023	0.00149434	Higher_in_CCR5_negative
PECAM1	0.110055	0.104245	3.61524	0.000331396	0.00151839	-1.3811	0.00151839	Higher_in_CCR5_positive
PDE4B	0.0647282	0.0582412	3.61502	0.000331675	0.00151839	-1.7122	0.00151839	Higher_in_CCR5_positive
MBNL1	0.046035	0.0438929	3.61154	0.000336039	0.00153702	-1.80566	0.00153702	Higher_in_CCR5_positive
FOXO1	0.0727226	0.0792332	3.60683	0.000342026	0.00156304	-1.5895	0.00156304	Higher_in_CCR5_positive
CCT3	-0.0722902	-0.0800271	-3.5996	0.000351418	0.00160455	-1.62433	0.00160455	Higher_in_CCR5_negative
NDUFA4	-0.0473498	-0.0494544	-3.59633	0.000355749	0.00162291	-1.80367	0.00162291	Higher_in_CCR5_negative
ARHGEF6	0.11169	0.112679	3.59247	0.000360926	0.00164509	-1.41838	0.00164509	Higher_in_CCR5_positive
USP25	0.0996015	0.0895627	3.58925	0.000365288	0.00166353	-1.46255	0.00166353	Higher_in_CCR5_positive
TRIP12	0.103256	0.08735	3.58862	0.000366155	0.00166602	-1.48142	0.00166602	Higher_in_CCR5_positive
COPS2	-0.0815888	-0.0948974	-3.58756	0.00036761	0.00167119	-1.57401	0.00167119	Higher_in_CCR5_negative
LIME1	0.0870132	0.0776514	3.58304	0.000373867	0.00169815	-1.64102	0.00169815	Higher_in_CCR5_positive
RPS6KA3	0.0756033	0.0709371	3.58254	0.000374564	0.00169985	-1.64117	0.00169985	Higher_in_CCR5_positive
DOCK8	0.0592131	0.0514065	3.57899	0.000379551	0.00172098	-1.75525	0.00172098	Higher_in_CCR5_positive
OTUD6B-AS1	-0.104941	-0.116262	-3.57679	0.000382676	0.00173365	-1.50786	0.00173365	Higher_in_CCR5_negative
GTPBP8	0.135407	0.137886	3.57617	0.000383558	0.00173614	-1.38381	0.00173614	Higher_in_CCR5_positive
ANKRD28	-0.130515	-0.135081	-3.57453	0.000385908	0.00174527	-1.50751	0.00174527	Higher_in_CCR5_negative
PRKCB	0.089371	0.0846485	3.57396	0.000386725	0.00174745	-1.61108	0.00174745	Higher_in_CCR5_positive
CD96	0.0477082	0.0464404	3.57373	0.000387058	0.00174745	-1.89314	0.00174745	Higher_in_CCR5_positive
AGTPBP1	0.139677	0.132293	3.57081	0.00039128	0.00176498	-1.37357	0.00176498	Higher_in_CCR5_positive
LCP2	0.0459816	0.04408	3.57001	0.000392459	0.00176877	-1.92114	0.00176877	Higher_in_CCR5_positive
SF3B6	-0.076963	-0.0836214	-3.56834	0.000394897	0.00177776	-1.7306	0.00177776	Higher_in_CCR5_negative
SSR2	-0.0448643	-0.0450905	-3.56818	0.000395134	0.00177776	-1.90115	0.00177776	Higher_in_CCR5_negative
PYCARD	0.0915649	0.0932096	3.56679	0.000397184	0.00178545	-1.63047	0.00178545	Higher_in_CCR5_positive
LYAR	-0.106692	-0.120391	-3.56578	0.000398668	0.00179058	-1.54817	0.00179058	Higher_in_CCR5_negative
MRPL57	-0.0729878	-0.079359	-3.56502	0.000399797	0.00179411	-1.69949	0.00179411	Higher_in_CCR5_negative
EMP3	-0.0571322	-0.0611564	-3.55988	0.000407499	0.00182711	-1.93402	0.00182711	Higher_in_CCR5_negative
UTRN	0.0730681	0.0687564	3.55905	0.000408753	0.00183116	-1.81786	0.00183116	Higher_in_CCR5_positive
RAD23A	-0.0725845	-0.0784785	-3.55681	0.000412165	0.00184486	-1.77196	0.00184486	Higher_in_CCR5_negative
PYHIN1	0.0744893	0.0683291	3.55506	0.000414858	0.00185533	-1.82364	0.00185533	Higher_in_CCR5_positive
MIOS	0.145057	0.155645	3.55434	0.00041596	0.00185866	-1.41894	0.00185866	Higher_in_CCR5_positive
HEXIM1	-0.126351	-0.141395	-3.5533	0.000417562	0.00186423	-1.53861	0.00186423	Higher_in_CCR5_negative
MED30	-0.0965087	-0.112015	-3.5528	0.000418333	0.00186608	-1.60461	0.00186608	Higher_in_CCR5_negative
IMP4	-0.118894	-0.116957	-3.55169	0.00042007	0.00187223	-1.52014	0.00187223	Higher_in_CCR5_negative
CD99	-0.0351001	-0.0360222	-3.55136	0.000420576	0.00187289	-2.03981	0.00187289	Higher_in_CCR5_negative
ARID5A	-0.0748671	-0.0742581	-3.54785	0.000426073	0.00189575	-1.80612	0.00189575	Higher_in_CCR5_negative
LSM5	-0.112188	-0.128129	-3.54649	0.000428229	0.00190373	-1.57544	0.00190373	Higher_in_CCR5_negative
NCOA4	0.091734	0.0885452	3.54569	0.000429495	0.00190773	-1.65385	0.00190773	Higher_in_CCR5_positive
PRDX2	-0.0838144	-0.0925683	-3.54485	0.000430835	0.00191206	-1.75496	0.00191206	Higher_in_CCR5_negative
TRBV4-2	-0.400885	-0.384396	-3.54052	0.000438904	0.00194622	-1.42363	0.00194622	Higher_in_CCR5_negative
NOL7	-0.0679019	-0.0771425	-3.53909	0.000440091	0.00194983	-1.8604	0.00194983	Higher_in_CCR5_negative
TMEM131L	0.130061	0.143864	3.53858	0.000440934	0.00195134	-1.52252	0.00195134	Higher_in_CCR5_positive
SYF2	-0.0679152	-0.0780377	-3.53843	0.000441178	0.00195134	-1.866	0.00195134	Higher_in_CCR5_negative
NUCB1	0.0799997	0.0762597	3.53807	0.000441753	0.00195223	-1.78154	0.00195223	Higher_in_CCR5_positive
CTNNA1	0.150709	0.15338	3.5359	0.000445312	0.00196577	-1.46756	0.00196577	Higher_in_CCR5_positive
CCAR2	0.143774	0.160191	3.53574	0.000445569	0.00196577	-1.48064	0.00196577	Higher_in_CCR5_positive
MAP4K1	0.0783482	0.074476	3.53393	0.000448557	0.00197728	-1.8142	0.00197728	Higher_in_CCR5_positive
ITPR1	0.118918	0.119228	3.53246	0.000450998	0.00198485	-1.57372	0.00198485	Higher_in_CCR5_positive
GMIP	0.10154	0.111423	3.53244	0.000451034	0.00198485	-1.65195	0.00198485	Higher_in_CCR5_positive
CSK	0.0572257	0.0567521	3.53001	0.000455085	0.002001	-1.9333	0.002001	Higher_in_CCR5_positive
CD44	0.0456617	0.0452121	3.52923	0.000456399	0.00200379	-2.09681	0.00200379	Higher_in_CCR5_positive
TIPARP	-0.0804026	-0.0941397	-3.52918	0.000456487	0.00200379	-1.89841	0.00200379	Higher_in_CCR5_negative
NGDN	-0.0890511	-0.0884446	-3.52765	0.000459061	0.0020134	-1.72981	0.0020134	Higher_in_CCR5_negative
MAN1A1	0.106523	0.114617	3.52568	0.000462398	0.00202633	-1.64416	0.00202633	Higher_in_CCR5_positive
HELZ	0.0961526	0.083846	3.52478	0.000463943	0.00203078	-1.75398	0.00203078	Higher_in_CCR5_positive
ERO1B	-0.109146	-0.124777	-3.52442	0.000464551	0.00203078	-1.68322	0.00203078	Higher_in_CCR5_negative
UBE2D1	-0.119359	-0.130647	-3.5244	0.000464577	0.00203078	-1.62461	0.00203078	Higher_in_CCR5_negative
CEMIP2	0.0694785	0.0667254	3.52392	0.000465401	0.0020319	-1.99466	0.0020319	Higher_in_CCR5_positive
TGFBR3	0.144557	0.146851	3.5238	0.000465611	0.0020319	-1.53731	0.0020319	Higher_in_CCR5_positive
LY6E	0.0508893	0.0486403	3.51948	0.000473065	0.00206164	-2.08814	0.00206164	Higher_in_CCR5_positive
C9orf16	-0.0622134	-0.0645298	-3.5194	0.000473214	0.00206164	-2.00039	0.00206164	Higher_in_CCR5_negative
TIMP1	-0.16464	-0.159061	-3.51071	0.000488544	0.00212665	-1.53861	0.00212665	Higher_in_CCR5_negative
TRAV17	-0.253042	-0.279192	-3.50868	0.000493245	0.00214533	-1.56798	0.00214533	Higher_in_CCR5_negative
DHRS7	-0.0621291	-0.0638835	-3.50268	0.000503131	0.00218651	-2.02505	0.00218651	Higher_in_CCR5_negative
PHIP	0.0744351	0.0760836	3.49829	0.000511274	0.00222005	-1.96547	0.00222005	Higher_in_CCR5_positive
PRDX6	-0.0640172	-0.0664105	-3.49719	0.000513344	0.00222719	-2.03428	0.00222719	Higher_in_CCR5_negative
BCL11B	0.0882041	0.0802959	3.49591	0.000515755	0.00223579	-1.88427	0.00223579	Higher_in_CCR5_positive
SMARCA2	0.0639232	0.0550904	3.49462	0.000518184	0.00224446	-2.05916	0.00224446	Higher_in_CCR5_positive
CYBC1	0.0808123	0.0759127	3.49361	0.0005201	0.00225089	-1.90546	0.00225089	Higher_in_CCR5_positive
PAK2	0.0561973	0.0520585	3.49336	0.000520571	0.00225107	-2.08259	0.00225107	Higher_in_CCR5_positive
PPP4R3A	0.0720603	0.0778055	3.48907	0.000528803	0.00228478	-1.99417	0.00228478	Higher_in_CCR5_positive
MRPL3	-0.12658	-0.130111	-3.48883	0.000529261	0.00228487	-1.71179	0.00228487	Higher_in_CCR5_negative
FMNL1	0.0684652	0.0653856	3.48754	0.000531747	0.00229371	-2.01176	0.00229371	Higher_in_CCR5_positive
UBE2N	-0.077133	-0.0851614	-3.48591	0.000534921	0.0023055	-1.99291	0.0023055	Higher_in_CCR5_negative
NDUFAF4	-0.150448	-0.144516	-3.48506	0.000536586	0.00231077	-1.67584	0.00231077	Higher_in_CCR5_negative
CLIP1	0.105049	0.113822	3.48468	0.000537338	0.0023115	-1.82595	0.0023115	Higher_in_CCR5_positive
GBP3	0.126371	0.131787	3.48452	0.000537639	0.0023115	-1.72462	0.0023115	Higher_in_CCR5_positive
NDUFA6	-0.0707851	-0.076579	-3.48379	0.000539084	0.0023158	-2.03717	0.0023158	Higher_in_CCR5_negative
ATP5PD	-0.0690022	-0.0771719	-3.48256	0.000541506	0.00232429	-2.0259	0.00232429	Higher_in_CCR5_negative
METTL26	-0.0780908	-0.0755528	-3.48113	0.000544316	0.00233444	-1.97198	0.00233444	Higher_in_CCR5_negative
ZNF217	0.0894057	0.0845509	3.48026	0.000546055	0.00233998	-1.90013	0.00233998	Higher_in_CCR5_positive
NR1H2	-0.0931614	-0.100864	-3.47646	0.00055365	0.00237058	-1.89869	0.00237058	Higher_in_CCR5_negative
POU3F1	0.176631	0.170563	3.47499	0.000556625	0.00238137	-1.64923	0.00238137	Higher_in_CCR5_positive
ZDHHC3	0.127166	0.132282	3.47457	0.000557478	0.00238152	-1.72265	0.00238152	Higher_in_CCR5_positive
ITM2A	0.0579173	0.0556334	3.47452	0.00055757	0.00238152	-2.24353	0.00238152	Higher_in_CCR5_positive
CARD16	0.077902	0.0674064	3.47407	0.000558498	0.00238353	-2.08481	0.00238353	Higher_in_CCR5_positive
SURF1	-0.114427	-0.131901	-3.47202	0.000562659	0.00239933	-1.78858	0.00239933	Higher_in_CCR5_negative
SPCS1	-0.0550058	-0.0546839	-3.47134	0.00056406	0.00240335	-2.17354	0.00240335	Higher_in_CCR5_negative
TRAFD1	0.131266	0.128074	3.46948	0.000567881	0.00241766	-1.75157	0.00241766	Higher_in_CCR5_positive
N4BP2	0.146385	0.140328	3.46664	0.000573768	0.00244073	-1.75263	0.00244073	Higher_in_CCR5_positive
AEBP2	0.103048	0.0946844	3.46511	0.000576958	0.00245231	-1.85837	0.00245231	Higher_in_CCR5_positive
NCOR2	0.121054	0.136332	3.46205	0.000583398	0.00247766	-1.8193	0.00247766	Higher_in_CCR5_positive
GNAS	-0.0348197	-0.0355713	-3.46039	0.000586916	0.00248699	-2.34886	0.00248699	Higher_in_CCR5_negative
MCRIP1	-0.0923394	-0.0989544	-3.46039	0.000586917	0.00248699	-1.89078	0.00248699	Higher_in_CCR5_negative
DGKZ	0.0761751	0.0755667	3.46034	0.00058702	0.00248699	-2.082	0.00248699	Higher_in_CCR5_positive
NAA50	0.0763626	0.0682847	3.45819	0.000591625	0.0025028	-2.14079	0.0025028	Higher_in_CCR5_positive
NXF1	-0.110512	-0.106503	-3.45815	0.000591709	0.0025028	-1.87889	0.0025028	Higher_in_CCR5_negative
LCOR	0.115116	0.106127	3.45708	0.000594002	0.00251046	-1.83252	0.00251046	Higher_in_CCR5_positive
ARPC2	0.0342138	0.0335103	3.45685	0.000594491	0.0025105	-2.36137	0.0025105	Higher_in_CCR5_positive
METTL9	-0.0767999	-0.0809265	-3.4553	0.000597837	0.00252259	-2.05229	0.00252259	Higher_in_CCR5_negative
RBM12	0.141511	0.143649	3.45451	0.000599561	0.00252783	-1.74933	0.00252783	Higher_in_CCR5_positive
EXOSC9	0.0974994	0.0990375	3.45128	0.000606603	0.00255546	-1.93754	0.00255546	Higher_in_CCR5_positive
RNF114	-0.0746251	-0.0865571	-3.44966	0.000610173	0.00256663	-2.08694	0.00256663	Higher_in_CCR5_negative
USP33	0.0937019	0.105118	3.44963	0.000610237	0.00256663	-1.96615	0.00256663	Higher_in_CCR5_positive
RAB27A	0.0769615	0.0684284	3.44864	0.000612424	0.00257376	-2.1466	0.00257376	Higher_in_CCR5_positive
SP4	0.120048	0.112968	3.44788	0.000614113	0.00257878	-1.87407	0.00257878	Higher_in_CCR5_positive
PAIP2	-0.0541512	-0.0571881	-3.44701	0.000616037	0.00258479	-2.25009	0.00258479	Higher_in_CCR5_negative
SMARCAD1	0.137202	0.127463	3.44456	0.0006215	0.00260384	-1.81643	0.00260384	Higher_in_CCR5_positive
CCDC88B	0.113318	0.122302	3.44453	0.000621575	0.00260384	-1.85777	0.00260384	Higher_in_CCR5_positive
UBE2J1	-0.0984147	-0.0942015	-3.44259	0.000625944	0.00262004	-1.99503	0.00262004	Higher_in_CCR5_negative
RHBDD2	-0.0770717	-0.0830863	-3.44184	0.000627642	0.00262505	-2.14376	0.00262505	Higher_in_CCR5_negative
ALKBH7	-0.0951002	-0.0873939	-3.43991	0.000632023	0.00264126	-2.01653	0.00264126	Higher_in_CCR5_negative
AKAP13	0.045759	0.0462197	3.43531	0.000642601	0.00268332	-2.37865	0.00268332	Higher_in_CCR5_positive
CDC27	0.104783	0.0928878	3.43188	0.000650567	0.00271303	-1.93159	0.00271303	Higher_in_CCR5_positive
GPR65	-0.0738657	-0.0827082	-3.4318	0.000650753	0.00271303	-2.24928	0.00271303	Higher_in_CCR5_negative
MFSD10	-0.0788961	-0.0814673	-3.43082	0.000653075	0.00272054	-2.11227	0.00272054	Higher_in_CCR5_negative
NDUFS1	0.126913	0.131768	3.43007	0.00065483	0.00272568	-1.87638	0.00272568	Higher_in_CCR5_positive
OSTM1	0.115513	0.112401	3.42668	0.000662864	0.00275692	-1.91792	0.00275692	Higher_in_CCR5_positive
ARPC1B	0.0541322	0.0495897	3.42574	0.000665094	0.002764	-2.38654	0.002764	Higher_in_CCR5_positive
LRCH3	0.124766	0.121568	3.4244	0.000668319	0.00277519	-1.89242	0.00277519	Higher_in_CCR5_positive
LYST	0.0813288	0.0814421	3.42365	0.000670121	0.00278047	-2.28736	0.00278047	Higher_in_CCR5_positive
CHST12	0.0842063	0.0920536	3.42181	0.000674548	0.00279662	-2.14887	0.00279662	Higher_in_CCR5_positive
SOCS4	0.128133	0.128076	3.42107	0.000676358	0.00280139	-1.89971	0.00280139	Higher_in_CCR5_positive
PRKD2	0.0937987	0.095965	3.4209	0.00067677	0.00280139	-2.04892	0.00280139	Higher_in_CCR5_positive
SMCHD1	0.0486792	0.0469706	3.4149	0.000691486	0.00286004	-2.4266	0.00286004	Higher_in_CCR5_positive
PIGS	0.139148	0.138877	3.41306	0.000696052	0.00287665	-1.88551	0.00287665	Higher_in_CCR5_positive
DCAF11	0.110897	0.115575	3.40716	0.000710926	0.0029358	-1.99867	0.0029358	Higher_in_CCR5_positive
CLSTN3	0.12943	0.136081	3.40647	0.000712669	0.00293837	-1.95306	0.00293837	Higher_in_CCR5_positive
S100A11	-0.0581596	-0.0610239	-3.40647	0.000712673	0.00293837	-2.45127	0.00293837	Higher_in_CCR5_negative
ARPC5L	0.0690153	0.0655103	3.40524	0.000715818	0.00294901	-2.35642	0.00294901	Higher_in_CCR5_positive
TTC14	0.0931989	0.0929639	3.40403	0.000718919	0.00295946	-2.1494	0.00295946	Higher_in_CCR5_positive
H1FX	-0.0571776	-0.0612037	-3.39851	0.000733247	0.00301606	-2.5152	0.00301606	Higher_in_CCR5_negative
FDX1	-0.0890479	-0.101818	-3.39656	0.000738374	0.00303476	-2.14424	0.00303476	Higher_in_CCR5_negative
RSBN1L	0.0600016	0.0617995	3.39304	0.000747695	0.00307066	-2.32753	0.00307066	Higher_in_CCR5_positive
IFITM3	-0.112968	-0.118311	-3.39262	0.000748825	0.00307288	-2.09558	0.00307288	Higher_in_CCR5_negative
GRAMD1B	0.148693	0.138686	3.39079	0.000753715	0.00309053	-1.94395	0.00309053	Higher_in_CCR5_positive
WHRN	-0.152333	-0.161741	-3.38803	0.000761161	0.00311861	-1.95679	0.00311861	Higher_in_CCR5_negative
ADRM1	-0.077355	-0.0884582	-3.38664	0.000764938	0.00313149	-2.29046	0.00313149	Higher_in_CCR5_negative
SP3	0.0879746	0.0912848	3.38643	0.000765503	0.00313149	-2.20655	0.00313149	Higher_in_CCR5_positive
BUD31	-0.0692545	-0.0721198	-3.38476	0.000770085	0.00314778	-2.34566	0.00314778	Higher_in_CCR5_negative
ZSWIM6	-0.134473	-0.155047	-3.38344	0.000773689	0.00316003	-2.03644	0.00316003	Higher_in_CCR5_negative
HSF1	-0.0895295	-0.087939	-3.38305	0.000774765	0.00316177	-2.14404	0.00316177	Higher_in_CCR5_negative
NDUFAF8	-0.100953	-0.109779	-3.38285	0.000775323	0.00316177	-2.14074	0.00316177	Higher_in_CCR5_negative
PPIG	-0.0623925	-0.0659282	-3.38137	0.000779426	0.00317415	-2.4336	0.00317415	Higher_in_CCR5_negative
TCP1	-0.0612954	-0.0665625	-3.38131	0.000779574	0.00317415	-2.46653	0.00317415	Higher_in_CCR5_negative
PSMD5	0.131447	0.130606	3.38098	0.000780497	0.00317435	-2.00515	0.00317435	Higher_in_CCR5_positive
BCAP29	0.110667	0.115735	3.38066	0.00078138	0.00317435	-2.09353	0.00317435	Higher_in_CCR5_positive
MCM3AP	0.124998	0.120673	3.38045	0.000781974	0.00317435	-2.04838	0.00317435	Higher_in_CCR5_positive
IGBP1	-0.0802068	-0.0870856	-3.38042	0.000782052	0.00317435	-2.2783	0.00317435	Higher_in_CCR5_negative
GNL3	-0.127917	-0.134475	-3.37812	0.000788464	0.00319661	-2.06932	0.00319661	Higher_in_CCR5_negative
NDUFA9	0.106432	0.127199	3.37802	0.000788759	0.00319661	-2.11367	0.00319661	Higher_in_CCR5_positive
PAXX	-0.0492032	-0.0466185	-3.37736	0.000790597	0.00320158	-2.51174	0.00320158	Higher_in_CCR5_negative
PUS7L	0.135616	0.144495	3.3752	0.000796687	0.00322374	-2.01977	0.00322374	Higher_in_CCR5_positive
ARFGEF1	0.0951967	0.0942757	3.37256	0.000804184	0.00325156	-2.17423	0.00325156	Higher_in_CCR5_positive
SLC25A39	-0.105772	-0.115904	-3.37086	0.000809061	0.00326876	-2.15746	0.00326876	Higher_in_CCR5_negative
RNMT	-0.0758681	-0.0796543	-3.36975	0.000812244	0.00327894	-2.35939	0.00327894	Higher_in_CCR5_negative
CMIP	0.119419	0.126507	3.3695	0.000812976	0.00327894	-2.09857	0.00327894	Higher_in_CCR5_positive
MBTPS1	0.109448	0.101229	3.36933	0.000813464	0.00327894	-2.12564	0.00327894	Higher_in_CCR5_positive
CCDC107	-0.079272	-0.089222	-3.36904	0.000814288	0.00327974	-2.35238	0.00327974	Higher_in_CCR5_negative
CAPN2	0.0706024	0.0654708	3.36881	0.000814962	0.00327993	-2.38184	0.00327993	Higher_in_CCR5_positive
UBXN7	0.124098	0.116365	3.368	0.000817287	0.00328675	-2.07985	0.00328675	Higher_in_CCR5_positive
RFTN1	0.0771805	0.0756676	3.36706	0.000820023	0.00329522	-2.35387	0.00329522	Higher_in_CCR5_positive
COX6B1	-0.0464171	-0.0481748	-3.36487	0.000826396	0.00331828	-2.58547	0.00331828	Higher_in_CCR5_negative
PCNA	-0.126958	-0.123614	-3.3616	0.000836023	0.00335436	-2.13914	0.00335436	Higher_in_CCR5_negative
SCAND1	-0.0651999	-0.0701888	-3.36069	0.000838712	0.00336256	-2.50016	0.00336256	Higher_in_CCR5_negative
CD6	0.0585187	0.0567503	3.35914	0.000843341	0.00337853	-2.53299	0.00337853	Higher_in_CCR5_positive
TSPAN14	0.0841595	0.085879	3.35671	0.000850604	0.00340502	-2.34732	0.00340502	Higher_in_CCR5_positive
NUP210	0.0971831	0.103622	3.35048	0.00086954	0.00347588	-2.23747	0.00347588	Higher_in_CCR5_positive
NSMCE1	-0.118185	-0.128275	-3.35044	0.000869636	0.00347588	-2.18214	0.00347588	Higher_in_CCR5_negative
GCC2	-0.0544866	-0.0551531	-3.34773	0.000878007	0.00350666	-2.59864	0.00350666	Higher_in_CCR5_negative
NIPAL3	0.136687	0.148527	3.34725	0.000879498	0.00350993	-2.11486	0.00350993	Higher_in_CCR5_positive
ATP6V0B	-0.0750491	-0.091979	-3.34322	0.000892055	0.00355733	-2.44216	0.00355733	Higher_in_CCR5_negative
AC243829.4	0.143954	0.15612	3.33704	0.000911685	0.00363284	-2.21811	0.00363284	Higher_in_CCR5_positive
ELOB	-0.0453932	-0.0497863	-3.3366	0.000913087	0.00363566	-2.68087	0.00363566	Higher_in_CCR5_negative
FAM120B	0.118093	0.107207	3.33384	0.00092199	0.0036666	-2.21095	0.0036666	Higher_in_CCR5_positive
LAGE3	-0.113388	-0.104382	-3.33376	0.000922261	0.0036666	-2.23798	0.0036666	Higher_in_CCR5_negative
PRR5	-0.132411	-0.140842	-3.33112	0.000930858	0.00369797	-2.1755	0.00369797	Higher_in_CCR5_negative
CCDC174	-0.0909987	-0.0995742	-3.32818	0.000940509	0.00373347	-2.35964	0.00373347	Higher_in_CCR5_negative
VAV1	0.106912	0.103852	3.32753	0.00094264	0.00373909	-2.27173	0.00373909	Higher_in_CCR5_positive
MED1	0.120179	0.115254	3.32672	0.000945321	0.00374683	-2.22465	0.00374683	Higher_in_CCR5_positive
KIF22	-0.111513	-0.123426	-3.32651	0.000946025	0.00374683	-2.26552	0.00374683	Higher_in_CCR5_negative
ZNF292	0.0697986	0.0736376	3.32241	0.00095973	0.00379824	-2.54591	0.00379824	Higher_in_CCR5_positive
AL390728.5	0.124488	0.135112	3.32168	0.000962193	0.0038051	-2.23018	0.0038051	Higher_in_CCR5_positive
FAM102A	0.0997631	0.0933527	3.32133	0.000963354	0.00380681	-2.36537	0.00380681	Higher_in_CCR5_positive
PMAIP1	-0.0883979	-0.097981	-3.31813	0.000974211	0.00384681	-2.67469	0.00384681	Higher_in_CCR5_negative
TTC37	0.131714	0.136703	3.31701	0.000978031	0.00385898	-2.21581	0.00385898	Higher_in_CCR5_positive
DUSP4	0.0754513	0.0752175	3.31577	0.000982303	0.00387291	-2.80414	0.00387291	Higher_in_CCR5_positive
ATRX	0.0529804	0.0512368	3.31543	0.000983476	0.00387461	-2.68804	0.00387461	Higher_in_CCR5_positive
PNO1	-0.133873	-0.137768	-3.31493	0.000985189	0.00387623	-2.24838	0.00387623	Higher_in_CCR5_negative
IP6K2	0.0926717	0.0945122	3.31488	0.00098537	0.00387623	-2.38197	0.00387623	Higher_in_CCR5_positive
ODF2L	-0.0814417	-0.0857011	-3.31466	0.000986129	0.0038763	-2.46774	0.0038763	Higher_in_CCR5_negative
UBXN1	-0.049595	-0.0566828	-3.3125	0.000993584	0.00390267	-2.71142	0.00390267	Higher_in_CCR5_negative
PTAR1	0.129342	0.127003	3.31116	0.000998248	0.00391805	-2.22782	0.00391805	Higher_in_CCR5_positive
EVI2B	0.0638966	0.0644748	3.31062	0.00100015	0.00392255	-2.62451	0.00392255	Higher_in_CCR5_positive
MALAT1	-0.0238543	-0.023946	-3.3096	0.00100373	0.00393364	-3.00273	0.00393364	Higher_in_CCR5_negative
DUSP5	-0.0766872	-0.08057	-3.30697	0.00101297	0.00396532	-2.73432	0.00396532	Higher_in_CCR5_negative
POLR2C	-0.0894771	-0.0925746	-3.30687	0.00101332	0.00396532	-2.39824	0.00396532	Higher_in_CCR5_negative
TMX1	0.0879578	0.0876182	3.30402	0.00102344	0.00400191	-2.45246	0.00400191	Higher_in_CCR5_positive
ATP2B1-AS1	-0.135254	-0.132198	-3.30133	0.00103311	0.0040367	-2.29073	0.0040367	Higher_in_CCR5_negative
HACD4	0.0949474	0.0956634	3.29574	0.0010534	0.00411258	-2.4703	0.00411258	Higher_in_CCR5_positive
SIRT1	-0.13079	-0.145295	-3.29555	0.0010541	0.00411258	-2.36064	0.00411258	Higher_in_CCR5_negative
ARID1B	0.0914682	0.0854248	3.294	0.00105979	0.00413169	-2.48837	0.00413169	Higher_in_CCR5_positive
ACAA2	0.108585	0.0975805	3.29189	0.0010676	0.00415902	-2.42984	0.00415902	Higher_in_CCR5_positive
PPP3CA	0.097461	0.0982185	3.29058	0.00107249	0.00417497	-2.43724	0.00417497	Higher_in_CCR5_positive
MED10	-0.0717684	-0.0847077	-3.28938	0.00107695	0.00418922	-2.61626	0.00418922	Higher_in_CCR5_negative
LAX1	0.101834	0.115146	3.28898	0.00107846	0.00419198	-2.44636	0.00419198	Higher_in_CCR5_positive
TOMM22	-0.0805635	-0.0910983	-3.28837	0.00108076	0.00419778	-2.56539	0.00419778	Higher_in_CCR5_negative
CD247	0.0516348	0.0519605	3.28557	0.00109131	0.00423562	-2.79468	0.00423562	Higher_in_CCR5_positive
SKIL	-0.0756321	-0.0735461	-3.28515	0.00109289	0.00423862	-2.67317	0.00423862	Higher_in_CCR5_negative
RHOH	-0.0537901	-0.0551417	-3.28425	0.00109632	0.00424876	-2.85282	0.00424876	Higher_in_CCR5_negative
PFN1	0.0270595	0.026883	3.27857	0.00111814	0.00432901	-3.01706	0.00432901	Higher_in_CCR5_positive
GUK1	-0.0435306	-0.045894	-3.27843	0.00111869	0.00432901	-2.88404	0.00432901	Higher_in_CCR5_negative
PELI1	-0.121852	-0.132692	-3.27806	0.00112013	0.0043314	-2.49167	0.0043314	Higher_in_CCR5_negative
UTS2	0.165123	0.187724	3.27763	0.0011218	0.00433465	-2.32102	0.00433465	Higher_in_CCR5_positive
TTC3	-0.0707644	-0.06628	-3.27712	0.00112376	0.00433902	-2.64468	0.00433902	Higher_in_CCR5_negative
ARF3	0.113745	0.11819	3.27685	0.00112483	0.00433995	-2.41693	0.00433995	Higher_in_CCR5_positive
NHP2	-0.0844989	-0.0784991	-3.2732	0.00113914	0.0043919	-2.56704	0.0043919	Higher_in_CCR5_negative
GRK6	0.083414	0.084845	3.27224	0.0011429	0.00440082	-2.55554	0.00440082	Higher_in_CCR5_positive
ZNF451	0.0990536	0.113048	3.27219	0.00114314	0.00440082	-2.49575	0.00440082	Higher_in_CCR5_positive
RNASET2	-0.0666619	-0.0723947	-3.26928	0.00115467	0.00444196	-2.70476	0.00444196	Higher_in_CCR5_negative
PIK3CD	0.0940941	0.0859207	3.26627	0.00116676	0.00448515	-2.57279	0.00448515	Higher_in_CCR5_positive
TMEM14C	-0.110305	-0.10191	-3.26572	0.00116897	0.00448828	-2.49827	0.00448828	Higher_in_CCR5_negative
WASHC5	0.133618	0.133099	3.26564	0.00116929	0.00448828	-2.38264	0.00448828	Higher_in_CCR5_positive
AAK1	0.0651282	0.0629992	3.26423	0.00117499	0.00450687	-2.73915	0.00450687	Higher_in_CCR5_positive
RBPJ	-0.0750938	-0.0720081	-3.26179	0.00118493	0.00454165	-2.80997	0.00454165	Higher_in_CCR5_negative
AQP3	-0.125208	-0.136309	-3.25887	0.00119694	0.00458434	-2.47056	0.00458434	Higher_in_CCR5_negative
ZNF708	0.117663	0.103684	3.25821	0.00119968	0.00459145	-2.4514	0.00459145	Higher_in_CCR5_positive
UBL5	-0.0436939	-0.0449047	-3.25673	0.00120579	0.00461148	-2.95353	0.00461148	Higher_in_CCR5_negative
NUDC	-0.0618158	-0.0677019	-3.25528	0.00121184	0.00462864	-2.79165	0.00462864	Higher_in_CCR5_negative
CDC42SE2	0.058656	0.0572891	3.25523	0.00121205	0.00462864	-2.84804	0.00462864	Higher_in_CCR5_positive
ANAPC16	-0.049522	-0.0523782	-3.25437	0.00121566	0.00463903	-2.89516	0.00463903	Higher_in_CCR5_negative
CAPZB	0.041191	0.0383552	3.25392	0.00121754	0.00464281	-2.97506	0.00464281	Higher_in_CCR5_positive
FCMR	-0.0796115	-0.0873182	-3.25274	0.00122249	0.00465829	-2.74769	0.00465829	Higher_in_CCR5_negative
FLII	0.105721	0.0939992	3.24961	0.00123575	0.00470539	-2.52932	0.00470539	Higher_in_CCR5_positive
PFKFB3	-0.0968906	-0.111546	-3.248	0.0012426	0.00472802	-2.77143	0.00472802	Higher_in_CCR5_negative
BAZ1B	0.0728075	0.0775806	3.24437	0.00125818	0.00478383	-2.72475	0.00478383	Higher_in_CCR5_positive
ARCN1	0.0804971	0.0773077	3.24248	0.00126638	0.0048115	-2.67628	0.0048115	Higher_in_CCR5_positive
RNF6	0.110123	0.120898	3.23998	0.00127733	0.00484958	-2.52151	0.00484958	Higher_in_CCR5_positive
PCSK7	0.0859455	0.0835214	3.23901	0.00128155	0.0048589	-2.64474	0.0048589	Higher_in_CCR5_positive
ZNF831	0.0984347	0.108519	3.23899	0.00128164	0.0048589	-2.58021	0.0048589	Higher_in_CCR5_positive
KIF21B	0.119584	0.127418	3.23867	0.00128307	0.00486078	-2.52651	0.00486078	Higher_in_CCR5_positive
NDUFS8	-0.0709361	-0.0806521	-3.23699	0.0012905	0.0048854	-2.78187	0.0048854	Higher_in_CCR5_negative
SLC6A6	0.117184	0.116051	3.23609	0.00129447	0.00489689	-2.53466	0.00489689	Higher_in_CCR5_positive
SDCBP	-0.0712049	-0.0760837	-3.23382	0.00130459	0.00493159	-2.92946	0.00493159	Higher_in_CCR5_negative
LINC00861	0.0905468	0.0908069	3.23261	0.00131002	0.00494855	-2.78815	0.00494855	Higher_in_CCR5_positive
SLC5A3	0.119513	0.123802	3.23227	0.00131153	0.00495068	-2.55283	0.00495068	Higher_in_CCR5_positive
GFM1	0.133176	0.153082	3.23143	0.00131532	0.00496139	-2.48249	0.00496139	Higher_in_CCR5_positive
RSRC2	-0.0477382	-0.0508847	-3.23075	0.00131837	0.0049693	-3.01253	0.0049693	Higher_in_CCR5_negative
IL12RB1	0.108489	0.109085	3.23028	0.0013205	0.00497376	-2.55468	0.00497376	Higher_in_CCR5_positive
TRBV12-4	-0.359537	-0.3497	-3.22816	0.00133257	0.00501561	-2.43333	0.00501561	Higher_in_CCR5_negative
SLAMF6	0.0826136	0.0769591	3.22549	0.00134232	0.00504866	-2.76772	0.00504866	Higher_in_CCR5_positive
HIST1H2BK	-0.140681	-0.147946	-3.22426	0.00134797	0.00506626	-2.50287	0.00506626	Higher_in_CCR5_negative
KLRG1	0.130646	0.152076	3.22378	0.00135017	0.00507091	-2.71517	0.00507091	Higher_in_CCR5_positive
NUTM2B-AS1	0.0850384	0.0897499	3.22143	0.00136107	0.00510818	-2.72637	0.00510818	Higher_in_CCR5_positive
MED13	0.126536	0.136397	3.22059	0.00136498	0.00511918	-2.54705	0.00511918	Higher_in_CCR5_positive
ISCU	-0.058199	-0.0653599	-3.21953	0.00136993	0.00513405	-2.93776	0.00513405	Higher_in_CCR5_negative
2026-03-07	0.0728166	0.0689474	3.21707	0.00138149	0.00517365	-2.82821	0.00517365	Higher_in_CCR5_positive
PPCS	-0.0835883	-0.0817577	-3.2163	0.00138511	0.00518351	-2.7447	0.00518351	Higher_in_CCR5_negative
TRBV6-1	-0.321566	-0.307882	-3.21262	0.00140513	0.00525468	-2.4975	0.00525468	Higher_in_CCR5_negative
HNRNPU	0.0411684	0.0385091	3.20867	0.00142161	0.00531248	-3.14424	0.00531248	Higher_in_CCR5_positive
CD63	-0.058683	-0.0611427	-3.20725	0.00142851	0.00533445	-3.0457	0.00533445	Higher_in_CCR5_negative
RAB5B	0.120012	0.148277	3.20645	0.0014324	0.00534314	-2.61681	0.00534314	Higher_in_CCR5_positive
ANKRD13C	0.109544	0.0995024	3.20635	0.00143288	0.00534314	-2.59735	0.00534314	Higher_in_CCR5_positive
SERPINH1	-0.156547	-0.119765	-3.20579	0.00143559	0.00534946	-2.64187	0.00534946	Higher_in_CCR5_negative
SPTAN1	0.0573247	0.0543187	3.20555	0.00143679	0.0053501	-3.00768	0.0053501	Higher_in_CCR5_positive
CELF1	0.103645	0.0942061	3.20167	0.00145589	0.00541736	-2.68157	0.00541736	Higher_in_CCR5_positive
ATXN1	0.0827821	0.0857394	3.19908	0.00146872	0.00546123	-2.82602	0.00546123	Higher_in_CCR5_positive
ITGB7	0.0780411	0.0736946	3.19686	0.00147985	0.00549867	-2.8976	0.00549867	Higher_in_CCR5_positive
SNX20	0.121307	0.122804	3.19421	0.00149321	0.00554438	-2.63281	0.00554438	Higher_in_CCR5_positive
UQCR11	-0.0456465	-0.052068	-3.19088	0.00151016	0.00560333	-3.14369	0.00560333	Higher_in_CCR5_negative
AGAP2	0.109522	0.10397	3.18895	0.00152005	0.00563606	-2.67689	0.00563606	Higher_in_CCR5_positive
AC093010.2	-0.13382	-0.113184	-3.18826	0.00152363	0.00564531	-2.64335	0.00564531	Higher_in_CCR5_negative
C11orf58	-0.0486637	-0.0525663	-3.1852	0.0015395	0.00570008	-3.11322	0.00570008	Higher_in_CCR5_negative
UFM1	-0.0721625	-0.0816097	-3.18323	0.0015498	0.00573414	-2.94914	0.00573414	Higher_in_CCR5_negative
PHTF1	0.122174	0.120735	3.17857	0.00157441	0.0058211	-2.71012	0.0058211	Higher_in_CCR5_positive
PRKAR1A	0.0641715	0.0571517	3.17801	0.00157737	0.00582792	-3.03085	0.00582792	Higher_in_CCR5_positive
C18orf25	0.118233	0.126368	3.1763	0.00158654	0.00585764	-2.69174	0.00585764	Higher_in_CCR5_positive
DUS1L	-0.0864837	-0.090377	-3.17469	0.00159514	0.00588254	-2.83109	0.00588254	Higher_in_CCR5_negative
CPT1A	0.139908	0.162482	3.17462	0.00159553	0.00588254	-2.64492	0.00588254	Higher_in_CCR5_positive
OXA1L	-0.081958	-0.0956709	-3.17375	0.00160021	0.00589564	-2.9295	0.00589564	Higher_in_CCR5_negative
PPP1CA	0.0529516	0.0530872	3.17297	0.00160444	0.00590705	-3.16607	0.00590705	Higher_in_CCR5_positive
TRGV10	-0.141959	-0.160524	-3.17242	0.00160764	0.00591467	-2.90564	0.00591467	Higher_in_CCR5_negative
KLHL9	0.129373	0.137274	3.17038	0.00161855	0.00595063	-2.6746	0.00595063	Higher_in_CCR5_positive
PCNX1	0.0861311	0.0739668	3.17005	0.00162035	0.00595304	-2.89163	0.00595304	Higher_in_CCR5_positive
ZNF652	0.109373	0.104471	3.16766	0.00163346	0.005997	-2.745	0.005997	Higher_in_CCR5_positive
MXRA7	-0.102452	-0.112717	-3.16674	0.00163848	0.00601122	-2.84003	0.00601122	Higher_in_CCR5_negative
EMC4	-0.0647889	-0.0662764	-3.16411	0.00165309	0.00606056	-3.00907	0.00606056	Higher_in_CCR5_negative
CENPK	0.122887	0.127379	3.16176	0.00166623	0.00610443	-2.72371	0.00610443	Higher_in_CCR5_positive
HLTF	0.123505	0.1199	3.15717	0.00169213	0.00619499	-2.76763	0.00619499	Higher_in_CCR5_positive
CHMP2B	-0.0937105	-0.101004	-3.15447	0.00170753	0.00624702	-2.87267	0.00624702	Higher_in_CCR5_negative
MAPRE2	-0.0573319	-0.0592749	-3.15339	0.00171375	0.00626536	-3.16254	0.00626536	Higher_in_CCR5_negative
ZPR1	-0.0962904	-0.100023	-3.15112	0.00172685	0.00630445	-2.87037	0.00630445	Higher_in_CCR5_negative
RNASEK	-0.0581294	-0.0627625	-3.15112	0.00172685	0.00630445	-3.23025	0.00630445	Higher_in_CCR5_negative
NUP98	0.0731577	0.0622314	3.15056	0.00173007	0.00631181	-3.04338	0.00631181	Higher_in_CCR5_positive
PSMB2	0.0703942	0.0695122	3.14565	0.0017588	0.00641077	-3.04587	0.00641077	Higher_in_CCR5_positive
DMAC1	-0.12542	-0.134452	-3.1455	0.00175965	0.00641077	-2.76897	0.00641077	Higher_in_CCR5_negative
ANP32B	-0.0486293	-0.0507028	-3.14442	0.00176603	0.00642952	-3.22377	0.00642952	Higher_in_CCR5_negative
TRBV2	-0.297193	-0.291745	-3.14448	0.00176863	0.00643451	-2.75907	0.00643451	Higher_in_CCR5_negative
PRKACB	0.0623965	0.0595902	3.14287	0.00177524	0.00645095	-3.1316	0.00645095	Higher_in_CCR5_positive
MR1	0.122739	0.129395	3.14281	0.00177562	0.00645095	-2.75845	0.00645095	Higher_in_CCR5_positive
PIKFYVE	0.129818	0.131931	3.14162	0.00178265	0.00647201	-2.78107	0.00647201	Higher_in_CCR5_positive
FAM117A	-0.102254	-0.0973361	-3.13895	0.00179864	0.00652554	-2.9221	0.00652554	Higher_in_CCR5_negative
TRBV10-3	-0.360271	-0.308735	-3.13912	0.00180062	0.00652819	-2.71771	0.00652819	Higher_in_CCR5_negative
SCYL2	0.116567	0.114475	3.13703	0.00181024	0.0065585	-2.82529	0.0065585	Higher_in_CCR5_positive
ACP5	0.0951435	0.096124	3.13571	0.00181824	0.00658292	-2.95645	0.00658292	Higher_in_CCR5_positive
ANO6	0.118842	0.110551	3.13464	0.00182479	0.0066021	-2.80932	0.0066021	Higher_in_CCR5_positive
PSMG2	-0.0716165	-0.0707655	-3.1321	0.00184032	0.00665366	-3.04539	0.00665366	Higher_in_CCR5_negative
LPCAT3	-0.118015	-0.112272	-3.12995	0.00185356	0.00669691	-2.83944	0.00669691	Higher_in_CCR5_negative
PQLC3	-0.0972715	-0.100266	-3.12864	0.00186169	0.00672163	-2.91898	0.00672163	Higher_in_CCR5_negative
LDLR	0.139896	0.139403	3.12659	0.00187446	0.00676307	-2.81611	0.00676307	Higher_in_CCR5_positive
CD8B	-0.0523016	-0.0554496	-3.12255	0.00189984	0.00684989	-3.39733	0.00684989	Higher_in_CCR5_negative
ADAM10	0.0815601	0.0708893	3.12172	0.0019051	0.00686412	-3.03242	0.00686412	Higher_in_CCR5_positive
TKT	-0.0773103	-0.063255	-3.12052	0.0019127	0.00688677	-3.05364	0.00688677	Higher_in_CCR5_negative
WDR83OS	-0.0528397	-0.0560648	-3.11997	0.00191626	0.00689483	-3.28408	0.00689483	Higher_in_CCR5_negative
GALNT10	0.1239	0.127173	3.11741	0.00193261	0.00694888	-2.84027	0.00694888	Higher_in_CCR5_positive
IFI35	0.0964633	0.0887691	3.11631	0.00193971	0.00696963	-3.00057	0.00696963	Higher_in_CCR5_positive
ANAPC4	0.117733	0.116278	3.11505	0.00194786	0.0069941	-2.86522	0.0069941	Higher_in_CCR5_positive
YWHAB	0.0334214	0.0323992	3.11314	0.00196024	0.00703373	-3.45539	0.00703373	Higher_in_CCR5_positive
CNTRL	0.075325	0.0709916	3.11268	0.00196321	0.00703954	-3.14193	0.00703954	Higher_in_CCR5_positive
EFCAB14	0.082288	0.0767072	3.11139	0.00197166	0.00706502	-3.07324	0.00706502	Higher_in_CCR5_positive
FAS	0.0752805	0.0725574	3.10981	0.00198203	0.00709729	-3.15475	0.00709729	Higher_in_CCR5_positive
NAB1	0.108778	0.108893	3.10493	0.00201438	0.00720819	-2.98623	0.00720819	Higher_in_CCR5_positive
MTPN	0.0549541	0.0578744	3.10347	0.00202414	0.00723403	-3.26163	0.00723403	Higher_in_CCR5_positive
PPP4R3B	0.0739617	0.0783401	3.10344	0.00202436	0.00723403	-3.18273	0.00723403	Higher_in_CCR5_positive
SURF4	0.0595661	0.0608862	3.10215	0.00203303	0.00726004	-3.27263	0.00726004	Higher_in_CCR5_positive
IRF7	-0.0918539	-0.0920478	-3.10149	0.00203744	0.00727082	-3.06214	0.00727082	Higher_in_CCR5_negative
TACC3	0.11548	0.110312	3.09267	0.00209774	0.0074809	-2.92874	0.0074809	Higher_in_CCR5_positive
KPNB1	0.0633195	0.0615449	3.09029	0.0021143	0.0075348	-3.28314	0.0075348	Higher_in_CCR5_positive
CD81	0.0387477	0.0391104	3.08287	0.00216666	0.00771614	-3.51337	0.00771614	Higher_in_CCR5_positive
ACSL5	0.100218	0.102277	3.08259	0.00216872	0.00771824	-3.06715	0.00771824	Higher_in_CCR5_positive
STAT5B	0.0838308	0.0814989	3.08071	0.00218216	0.00776077	-3.12248	0.00776077	Higher_in_CCR5_positive
TBC1D10C	0.0544207	0.0520042	3.07921	0.00219295	0.00779384	-3.40259	0.00779384	Higher_in_CCR5_positive
STX17	0.103403	0.115301	3.07692	0.00220958	0.00783902	-3.02522	0.00783902	Higher_in_CCR5_positive
TM2D3	-0.0849715	-0.0904144	-3.07688	0.00220987	0.00783902	-3.14034	0.00783902	Higher_in_CCR5_negative
TMEM107	-0.118329	-0.124091	-3.07684	0.00221016	0.00783902	-2.99921	0.00783902	Higher_in_CCR5_negative
DDX3X	-0.0542487	-0.0570109	-3.07613	0.00221532	0.007852	-3.49427	0.007852	Higher_in_CCR5_negative
LRPAP1	-0.0755995	-0.0834166	-3.07501	0.00222349	0.00787562	-3.19849	0.00787562	Higher_in_CCR5_negative
AP5M1	0.126849	0.142332	3.07417	0.00222966	0.00789213	-2.98284	0.00789213	Higher_in_CCR5_positive
TMEM219	-0.0699616	-0.0806846	-3.07182	0.00224689	0.00794419	-3.23995	0.00794419	Higher_in_CCR5_negative
DAXX	0.0952792	0.109979	3.07164	0.00224826	0.00794419	-3.12752	0.00794419	Higher_in_CCR5_positive
SUMO2	-0.0361273	-0.0382243	-3.07155	0.00224893	0.00794419	-3.55714	0.00794419	Higher_in_CCR5_negative
G3BP2	-0.0495735	-0.0515163	-3.0704	0.00225738	0.00796441	-3.50941	0.00796441	Higher_in_CCR5_negative
P4HA1	-0.124873	-0.128857	-3.07036	0.0022577	0.00796441	-3.00355	0.00796441	Higher_in_CCR5_negative
RHEB	-0.0759081	-0.0740372	-3.06718	0.0022814	0.00804259	-3.2438	0.00804259	Higher_in_CCR5_negative
POLR2E	-0.0665041	-0.0751136	-3.06666	0.00228529	0.00805088	-3.30813	0.00805088	Higher_in_CCR5_negative
NDUFV1	-0.0668693	-0.0640739	-3.06616	0.00228908	0.00805881	-3.28532	0.00805881	Higher_in_CCR5_negative
TXLNG	-0.120982	-0.110109	-3.06592	0.00229082	0.00805951	-3.03653	0.00805951	Higher_in_CCR5_negative
GTF2A1	0.105642	0.096516	3.06413	0.00230436	0.00810166	-3.04635	0.00810166	Higher_in_CCR5_positive
NCBP1	0.116282	0.126773	3.06306	0.00231245	0.00812466	-3.00885	0.00812466	Higher_in_CCR5_positive
RCN2	-0.095477	-0.103219	-3.0626	0.00231595	0.00813148	-3.14993	0.00813148	Higher_in_CCR5_negative
MIA2	0.0821289	0.0743231	3.06222	0.00231879	0.008136	-3.20837	0.008136	Higher_in_CCR5_positive
MTA2	0.108593	0.106019	3.06075	0.00233004	0.00816997	-3.07048	0.00816997	Higher_in_CCR5_positive
EXOSC6	-0.119622	-0.121937	-3.05876	0.00234524	0.00821777	-3.05732	0.00821777	Higher_in_CCR5_negative
SMC5	0.0750168	0.0758945	3.05665	0.00236149	0.00826917	-3.28731	0.00826917	Higher_in_CCR5_positive
TOR1A	0.115146	0.122567	3.0564	0.00236341	0.00827036	-3.05947	0.00827036	Higher_in_CCR5_positive
DOCK11	0.115887	0.12288	3.05185	0.00239882	0.00838864	-3.07242	0.00838864	Higher_in_CCR5_positive
COQ7	-0.141643	-0.143083	-3.04846	0.00242559	0.00847659	-3.04047	0.00847659	Higher_in_CCR5_negative
WIPI2	-0.105436	-0.109607	-3.04669	0.00243958	0.00851979	-3.1384	0.00851979	Higher_in_CCR5_negative
ATP2C1	0.129455	0.147405	3.04622	0.00244336	0.0085273	-3.0521	0.0085273	Higher_in_CCR5_positive
TBK1	0.103431	0.103874	3.04436	0.0024582	0.00857336	-3.14285	0.00857336	Higher_in_CCR5_positive
VPS51	-0.0870925	-0.0998454	-3.04377	0.00246293	0.00858043	-3.22808	0.00858043	Higher_in_CCR5_negative
PPP2R2B	0.0800899	0.0824787	3.0437	0.00246351	0.00858043	-3.27622	0.00858043	Higher_in_CCR5_positive
DICER1	0.115152	0.107656	3.04152	0.00248106	0.00863582	-3.10317	0.00863582	Higher_in_CCR5_positive
PPP2R5C	-0.0479057	-0.0452332	-3.04023	0.00249156	0.0086666	-3.5755	0.0086666	Higher_in_CCR5_negative
PRPS1	-0.0891988	-0.102055	-3.0398	0.00249506	0.00866834	-3.22023	0.00866834	Higher_in_CCR5_negative
ATP10D	0.112912	0.108907	3.03976	0.00249538	0.00866834	-3.10913	0.00866834	Higher_in_CCR5_positive
TRIR	-0.0392639	-0.0434589	-3.03273	0.00255308	0.00886289	-3.65944	0.00886289	Higher_in_CCR5_negative
SMIM27	-0.111104	-0.114282	-3.03069	0.0025701	0.00891606	-3.13675	0.00891606	Higher_in_CCR5_negative
ENTR1	0.117454	0.130801	3.02934	0.00258137	0.0089492	-3.09846	0.0089492	Higher_in_CCR5_positive
CSTB	-0.0566206	-0.0616109	-3.02836	0.00258966	0.008972	-3.50197	0.008972	Higher_in_CCR5_negative
RECQL	0.0723782	0.0638023	3.02522	0.00261618	0.00905786	-3.38729	0.00905786	Higher_in_CCR5_positive
KIAA0232	0.101458	0.0984122	3.02433	0.00262372	0.00907797	-3.19957	0.00907797	Higher_in_CCR5_positive
AC091959.3	0.160475	0.162206	3.02361	0.00262983	0.00909288	-3.08855	0.00909288	Higher_in_CCR5_positive
MYSM1	0.0991985	0.0937849	3.02342	0.00263151	0.00909288	-3.20494	0.00909288	Higher_in_CCR5_positive
SRPK2	-0.0808789	-0.0932065	-3.02315	0.0026338	0.00909479	-3.35724	0.00909479	Higher_in_CCR5_negative
ZNF791	0.0880003	0.0929751	3.02227	0.00264135	0.00911415	-3.26706	0.00911415	Higher_in_CCR5_positive
MED31	-0.122678	-0.124205	-3.02194	0.00264409	0.00911415	-3.1686	0.00911415	Higher_in_CCR5_negative
CDC16	0.1199	0.118423	3.02188	0.00264464	0.00911415	-3.151	0.00911415	Higher_in_CCR5_positive
TNFSF14	-0.116406	-0.102913	-3.02071	0.00265472	0.00913787	-3.23513	0.00913787	Higher_in_CCR5_negative
EFR3A	0.0886559	0.0922105	3.02067	0.00265502	0.00913787	-3.3084	0.00913787	Higher_in_CCR5_positive
MAPK9	0.124179	0.125493	3.02018	0.00265924	0.00914639	-3.13083	0.00914639	Higher_in_CCR5_positive
PPP5C	0.0940671	0.095299	3.01896	0.00266975	0.00917649	-3.23554	0.00917649	Higher_in_CCR5_positive
ATP5MD	-0.0531469	-0.0577743	-3.01865	0.00267245	0.00917975	-3.60052	0.00917975	Higher_in_CCR5_negative
CYC1	-0.0823336	-0.0918547	-3.01817	0.00267659	0.00918793	-3.31008	0.00918793	Higher_in_CCR5_negative
MXD4	0.0695948	0.0755418	3.01573	0.00269784	0.0092548	-3.47896	0.0092548	Higher_in_CCR5_positive
CLSTN1	0.103494	0.0965528	3.01436	0.00270981	0.00928976	-3.20473	0.00928976	Higher_in_CCR5_positive
HMGCS1	-0.108679	-0.129092	-3.0133	0.00271918	0.00931578	-3.24514	0.00931578	Higher_in_CCR5_negative
XPO1	0.0925619	0.0972141	3.01307	0.00272114	0.00931637	-3.32426	0.00931637	Higher_in_CCR5_positive
RBM33	0.0695811	0.0762771	3.01251	0.00272607	0.00932716	-3.44046	0.00932716	Higher_in_CCR5_positive
SRSF4	0.0573586	0.0562754	3.01117	0.0027379	0.0093615	-3.52231	0.0093615	Higher_in_CCR5_positive
SIDT1	0.107675	0.114518	3.01033	0.00274538	0.00938095	-3.21615	0.00938095	Higher_in_CCR5_positive
GGCT	0.120108	0.132777	3.00958	0.00275207	0.00939766	-3.16202	0.00939766	Higher_in_CCR5_positive
PHTF2	0.0904337	0.0900922	3.00855	0.00276125	0.00942286	-3.30938	0.00942286	Higher_in_CCR5_positive
STMN1	-0.105681	-0.130306	-3.00719	0.00277335	0.00945799	-3.3473	0.00945799	Higher_in_CCR5_negative
TRPM7	0.0884514	0.0949872	3.00662	0.00277848	0.0094693	-3.33488	0.0094693	Higher_in_CCR5_positive
KDM7A	0.126718	0.126099	3.00566	0.00278714	0.00948862	-3.1766	0.00948862	Higher_in_CCR5_positive
MAT2A	-0.0633963	-0.0675071	-3.00558	0.00278778	0.00948862	-3.57398	0.00948862	Higher_in_CCR5_negative
NUS1	0.123193	0.125597	3.00465	0.00279624	0.00951123	-3.18464	0.00951123	Higher_in_CCR5_positive
MCM3	0.125434	0.11629	3.00395	0.00280254	0.00952647	-3.1854	0.00952647	Higher_in_CCR5_positive
NPLOC4	0.122715	0.116085	3.00214	0.00281898	0.00957609	-3.17887	0.00957609	Higher_in_CCR5_positive
ABCG1	0.0940869	0.0997536	2.99798	0.002857	0.00969457	-3.37311	0.00969457	Higher_in_CCR5_positive
ZNRF1	0.0955202	0.0901641	2.99792	0.00285756	0.00969457	-3.3686	0.00969457	Higher_in_CCR5_positive
NFATC1	-0.128711	-0.118881	-2.99683	0.0028676	0.00972232	-3.19621	0.00972232	Higher_in_CCR5_negative
CHCHD7	-0.0860154	-0.0859393	-2.99376	0.00289601	0.00981227	-3.40351	0.00981227	Higher_in_CCR5_negative
IMMT	0.0880869	0.0735319	2.99299	0.00290323	0.00982936	-3.36792	0.00982936	Higher_in_CCR5_positive
RBM3	-0.0428885	-0.046629	-2.99282	0.00290481	0.00982936	-3.73276	0.00982936	Higher_in_CCR5_negative
MRPL2	-0.112844	-0.117116	-2.98853	0.00294514	0.00995936	-3.23225	0.00995936	Higher_in_CCR5_negative
PLCL2	0.0975021	0.0901858	2.98732	0.00295662	0.0099803	-3.30739	0.0099803	Higher_in_CCR5_positive
PCNT	0.123786	0.120877	2.98732	0.00295666	0.0099803	-3.22475	0.0099803	Higher_in_CCR5_positive
PDS5B	0.11194	0.123479	2.98727	0.00295705	0.0099803	-3.27882	0.0099803	Higher_in_CCR5_positive
TADA3	0.0823415	0.0946892	2.9868	0.00296157	0.00998827	-3.3885	0.00998827	Higher_in_CCR5_positive
MX1	0.0883598	0.0911569	2.98662	0.00296324	0.00998827	-3.40388	0.00998827	Higher_in_CCR5_positive
SLC16A3	-0.127329	-0.11563	-2.98613	0.00296797	0.00999778	-3.25263	0.00999778	Higher_in_CCR5_negative
SMG7	0.105805	0.119667	2.98487	0.00297993	0.0100316	-3.30593	0.0100316	Higher_in_CCR5_positive
MRPS6	-0.0645463	-0.0680525	-2.98384	0.00298982	0.0100584	-3.5943	0.0100584	Higher_in_CCR5_negative
OSBPL3	0.114296	0.113376	2.979	0.00303659	0.0102092	-3.29179	0.0102092	Higher_in_CCR5_positive
RGL4	0.0819411	0.0863662	2.97829	0.00304352	0.0102259	-3.41124	0.0102259	Higher_in_CCR5_positive
NBL1	-0.135361	-0.135535	-2.97483	0.00307745	0.0103333	-3.29888	0.0103333	Higher_in_CCR5_negative
GTF2IRD2B	-0.115205	-0.118196	-2.97399	0.0030857	0.0103543	-3.29279	0.0103543	Higher_in_CCR5_negative
XRCC6	-0.0463864	-0.0475477	-2.97351	0.00309044	0.0103636	-3.73317	0.0103636	Higher_in_CCR5_negative
ADH5	0.0737442	0.0681465	2.97182	0.00310725	0.0104133	-3.47852	0.0104133	Higher_in_CCR5_positive
USP7	0.12444	0.127098	2.97043	0.00312104	0.0104528	-3.27042	0.0104528	Higher_in_CCR5_positive
CARD19	-0.119596	-0.118722	-2.97008	0.00312452	0.0104577	-3.29789	0.0104577	Higher_in_CCR5_negative
CEP120	0.0942897	0.0992064	2.96412	0.00318459	0.010652	-3.40466	0.010652	Higher_in_CCR5_positive
HPF1	0.123089	0.133072	2.96339	0.00319196	0.0106698	-3.28446	0.0106698	Higher_in_CCR5_positive
DMXL1	0.128254	0.131161	2.96024	0.0032242	0.0107707	-3.30467	0.0107707	Higher_in_CCR5_positive
TIMM10	-0.116733	-0.111777	-2.95684	0.00325933	0.0108811	-3.3425	0.0108811	Higher_in_CCR5_negative
FBXO3	0.10702	0.111663	2.95216	0.00330828	0.0110375	-3.36463	0.0110375	Higher_in_CCR5_positive
DDX1	0.110227	0.106147	2.95119	0.00331853	0.0110646	-3.32988	0.0110646	Higher_in_CCR5_positive
TRIM8	-0.112203	-0.116329	-2.95046	0.00332617	0.011083	-3.40502	0.011083	Higher_in_CCR5_negative
AMD1	-0.0600785	-0.0704249	-2.94719	0.00336099	0.0111919	-3.73904	0.0111919	Higher_in_CCR5_negative
RNH1	-0.062723	-0.0539211	-2.94577	0.00337611	0.0112351	-3.63323	0.0112351	Higher_in_CCR5_negative
REST	0.0589289	0.055109	2.94553	0.00337871	0.0112366	-3.70531	0.0112366	Higher_in_CCR5_positive
ZNF106	0.087864	0.0822046	2.94464	0.00338828	0.0112612	-3.52163	0.0112612	Higher_in_CCR5_positive
TRPS1	0.0934916	0.100623	2.94372	0.00339823	0.0112871	-3.5086	0.0112871	Higher_in_CCR5_positive
UQCRFS1	-0.0546406	-0.0556048	-2.94281	0.00340803	0.0113125	-3.73475	0.0113125	Higher_in_CCR5_negative
DYNLT1	-0.0688716	-0.0810026	-2.94248	0.00341157	0.0113171	-3.68241	0.0113171	Higher_in_CCR5_negative
DCTN1	0.102195	0.102833	2.93954	0.00344348	0.0114157	-3.42324	0.0114157	Higher_in_CCR5_positive
IFI27L2	0.0633633	0.0631579	2.93896	0.00344987	0.0114296	-3.70019	0.0114296	Higher_in_CCR5_positive
MDFIC	0.0686955	0.0711147	2.93505	0.0034929	0.0115648	-3.69318	0.0115648	Higher_in_CCR5_positive
TRMT10C	-0.0883863	-0.0880843	-2.93455	0.00349839	0.0115757	-3.5581	0.0115757	Higher_in_CCR5_negative
IFT57	-0.122927	-0.124616	-2.93409	0.00350354	0.0115829	-3.38072	0.0115829	Higher_in_CCR5_negative
CLDND1	0.0609666	0.0603819	2.93395	0.003505	0.0115829	-3.8437	0.0115829	Higher_in_CCR5_positive
MRPS30	-0.0782214	-0.0871675	-2.93135	0.00353395	0.0116712	-3.54763	0.0116712	Higher_in_CCR5_negative
LCMT1	-0.0996383	-0.10902	-2.92988	0.00355048	0.0117184	-3.48344	0.0117184	Higher_in_CCR5_negative
GIMAP1	0.0791094	0.0798985	2.92889	0.00356158	0.0117452	-3.66083	0.0117452	Higher_in_CCR5_positive
WAS	0.0473812	0.0408645	2.92876	0.0035631	0.0117452	-3.85334	0.0117452	Higher_in_CCR5_positive
ZNRF2	0.0870395	0.0780949	2.92767	0.00357537	0.0117782	-3.56317	0.0117782	Higher_in_CCR5_positive
IARS2	0.0988959	0.103457	2.92745	0.00357783	0.0117789	-3.475	0.0117789	Higher_in_CCR5_positive
EIF3M	-0.0541694	-0.0577643	-2.92411	0.0036158	0.0118964	-3.80792	0.0118964	Higher_in_CCR5_negative
PPIH	-0.0963608	-0.101536	-2.92262	0.00363276	0.0119447	-3.50468	0.0119447	Higher_in_CCR5_negative
RABGGTB	-0.0705915	-0.0727982	-2.92141	0.00364673	0.0119831	-3.6634	0.0119831	Higher_in_CCR5_negative
NR2C2	0.115029	0.120194	2.9208	0.0036537	0.0119985	-3.42859	0.0119985	Higher_in_CCR5_positive
NUP153	0.100355	0.0968206	2.92039	0.00365843	0.0120064	-3.49175	0.0120064	Higher_in_CCR5_positive
FAM241A	-0.144155	-0.142015	-2.91651	0.00370348	0.0121467	-3.40991	0.0121467	Higher_in_CCR5_negative
NR1D2	-0.0996677	-0.112802	-2.91542	0.00371616	0.0121785	-3.56142	0.0121785	Higher_in_CCR5_negative
MRPL14	-0.098919	-0.0939759	-2.91528	0.00371784	0.0121785	-3.50793	0.0121785	Higher_in_CCR5_negative
MARF1	0.106702	0.120046	2.91234	0.00375237	0.0122839	-3.48684	0.0122839	Higher_in_CCR5_positive
CXorf40B	-0.117874	-0.113014	-2.91014	0.00377849	0.0123617	-3.47743	0.0123617	Higher_in_CCR5_negative
TRAF5	0.0740516	0.0678481	2.90881	0.00379431	0.0124057	-3.72814	0.0124057	Higher_in_CCR5_positive
ABLIM1	-0.0844938	-0.0766734	-2.90776	0.00380678	0.012434	-3.69364	0.012434	Higher_in_CCR5_negative
USF3	0.109154	0.106231	2.90768	0.00380773	0.012434	-3.48931	0.012434	Higher_in_CCR5_positive
SETD5	0.0720597	0.0737584	2.90602	0.00382766	0.0124913	-3.67736	0.0124913	Higher_in_CCR5_positive
HERC5	-0.126431	-0.133162	-2.90466	0.003844	0.0125368	-3.47476	0.0125368	Higher_in_CCR5_negative
LAPTM4A	-0.0700529	-0.0678575	-2.90293	0.00386493	0.0125972	-3.73734	0.0125972	Higher_in_CCR5_negative
PSMB9	0.0338156	0.0337186	2.90148	0.00388256	0.0126468	-4.06165	0.0126468	Higher_in_CCR5_positive
PHF10	0.114757	0.131299	2.90012	0.00389914	0.0126928	-3.49294	0.0126928	Higher_in_CCR5_positive
C15orf61	-0.115257	-0.113042	-2.89867	0.0039169	0.0127427	-3.51756	0.0127427	Higher_in_CCR5_negative
SEC22B	0.0936039	0.105089	2.89826	0.00392198	0.0127513	-3.56197	0.0127513	Higher_in_CCR5_positive
CDC14A	-0.101441	-0.112566	-2.89413	0.00397301	0.0129034	-3.61358	0.0129034	Higher_in_CCR5_negative
COPS8	-0.0879866	-0.0911282	-2.89408	0.0039737	0.0129034	-3.6401	0.0129034	Higher_in_CCR5_negative
TRIM28	-0.069895	-0.0683842	-2.89153	0.00400553	0.0129987	-3.76007	0.0129987	Higher_in_CCR5_negative
TMEM140	0.105539	0.102741	2.88889	0.00403866	0.0130981	-3.59045	0.0130981	Higher_in_CCR5_positive
PCED1B	0.0762989	0.0698021	2.88841	0.0040448	0.0131061	-3.79003	0.0131061	Higher_in_CCR5_positive
FAM162A	-0.0852558	-0.0918218	-2.88821	0.00404735	0.0131061	-3.70092	0.0131061	Higher_in_CCR5_negative
DLG1	0.10564	0.106254	2.8881	0.00404865	0.0131061	-3.56321	0.0131061	Higher_in_CCR5_positive
LTA4H	-0.0980713	-0.0985427	-2.88774	0.00405325	0.0131129	-3.58318	0.0131129	Higher_in_CCR5_negative
ODF3B	0.115345	0.133077	2.88684	0.00406471	0.0131418	-3.50958	0.0131418	Higher_in_CCR5_positive
FERMT3	0.061076	0.045889	2.88656	0.00406819	0.0131449	-3.84378	0.0131449	Higher_in_CCR5_positive
POLE4	-0.0847109	-0.0821024	-2.88168	0.0041306	0.0133384	-3.69009	0.0133384	Higher_in_CCR5_negative
SSB	-0.0562889	-0.0635153	-2.88033	0.00414815	0.0133867	-3.92007	0.0133867	Higher_in_CCR5_negative
TAB2	0.0782582	0.0810059	2.87872	0.0041689	0.0134454	-3.76172	0.0134454	Higher_in_CCR5_positive
DIS3	0.0934995	0.112197	2.87746	0.00418538	0.0134903	-3.64059	0.0134903	Higher_in_CCR5_positive
ATP6V0E1	-0.0399902	-0.0452483	-2.87666	0.00419583	0.0135156	-4.05731	0.0135156	Higher_in_CCR5_negative
EPC1	-0.0388766	-0.0414404	-2.87637	0.00419955	0.0135192	-4.07429	0.0135192	Higher_in_CCR5_negative
SRA1	-0.0769253	-0.0862035	-2.87597	0.00420487	0.013528	-3.76293	0.013528	Higher_in_CCR5_negative
CALCOCO2	0.0605795	0.060831	2.8746	0.00422283	0.0135775	-3.89509	0.0135775	Higher_in_CCR5_positive
GRK2	0.0560008	0.055377	2.87391	0.00423184	0.0135981	-3.88485	0.0135981	Higher_in_CCR5_positive
MRPS15	-0.078357	-0.0827554	-2.87145	0.00426435	0.0136941	-3.72092	0.0136941	Higher_in_CCR5_negative
CLEC2D	0.0479936	0.0438084	2.87075	0.00427368	0.0137157	-4.05214	0.0137157	Higher_in_CCR5_positive
AKAP11	0.103778	0.116755	2.8685	0.00430372	0.0138036	-3.621	0.0138036	Higher_in_CCR5_positive
SMC6	0.103128	0.113365	2.86523	0.00434761	0.0139358	-3.64015	0.0139358	Higher_in_CCR5_positive
HNRNPM	0.0499171	0.0455327	2.86394	0.00436509	0.0139833	-4.00271	0.0139833	Higher_in_CCR5_positive
TAF15	0.0531409	0.050181	2.86328	0.00437404	0.0140033	-3.99265	0.0140033	Higher_in_CCR5_positive
MCOLN2	0.0899035	0.0893655	2.86166	0.00439609	0.0140653	-3.7273	0.0140653	Higher_in_CCR5_positive
RCSD1	0.0581987	0.0513052	2.86003	0.00441835	0.0141279	-3.96908	0.0141279	Higher_in_CCR5_positive
SRSF10	-0.047027	-0.0517242	-2.85904	0.00443191	0.0141626	-4.05737	0.0141626	Higher_in_CCR5_negative
HSPA9	-0.053107	-0.0590266	-2.85586	0.00447579	0.0142941	-4.02567	0.0142941	Higher_in_CCR5_negative
UQCRQ	-0.0551133	-0.0618915	-2.85477	0.00449087	0.0143335	-3.99051	0.0143335	Higher_in_CCR5_negative
PTPN11	0.0815657	0.0966279	2.85433	0.00449705	0.0143445	-3.78268	0.0143445	Higher_in_CCR5_positive
ABHD14B	-0.0747048	-0.0751847	-2.85386	0.00450353	0.0143564	-3.84908	0.0143564	Higher_in_CCR5_negative
RAB14	0.052977	0.0554563	2.85308	0.00451453	0.0143827	-3.99027	0.0143827	Higher_in_CCR5_positive
CDC26	-0.0809348	-0.0926844	-2.85212	0.00452785	0.0144163	-3.78819	0.0144163	Higher_in_CCR5_negative
B3GNT2	0.0701431	0.0590006	2.85049	0.00455083	0.0144807	-3.93638	0.0144807	Higher_in_CCR5_positive
STRAP	-0.0576781	-0.067072	-2.84941	0.00456597	0.01452	-3.98912	0.01452	Higher_in_CCR5_negative
NUTM2A-AS1	0.0793413	0.0788227	2.84641	0.00460848	0.0146463	-3.77962	0.0146463	Higher_in_CCR5_positive
PRR13	-0.041269	-0.0441044	-2.84527	0.00462479	0.0146892	-4.14284	0.0146892	Higher_in_CCR5_negative
CA5B	-0.105114	-0.117777	-2.84452	0.0046355	0.0147143	-3.68914	0.0147143	Higher_in_CCR5_negative
ALDH9A1	0.0841728	0.0809575	2.84396	0.00464353	0.0147308	-3.76652	0.0147308	Higher_in_CCR5_positive
C1orf43	-0.0630884	-0.0706188	-2.84297	0.00465775	0.014767	-3.94854	0.014767	Higher_in_CCR5_negative
NRAS	0.111252	0.0958731	2.8395	0.00470782	0.0149073	-3.6738	0.0149073	Higher_in_CCR5_positive
CERK	0.107548	0.106459	2.83949	0.00470805	0.0149073	-3.7104	0.0149073	Higher_in_CCR5_positive
TMEM126A	-0.101275	-0.0992068	-2.83931	0.00471057	0.0149073	-3.70883	0.0149073	Higher_in_CCR5_negative
CASD1	0.123957	0.126056	2.83772	0.00473376	0.0149716	-3.65556	0.0149716	Higher_in_CCR5_positive
XRCC5	0.0417195	0.0405393	2.83681	0.00474702	0.0150045	-4.13121	0.0150045	Higher_in_CCR5_positive
YARS	0.0760934	0.0831675	2.83602	0.00475857	0.0150319	-3.88148	0.0150319	Higher_in_CCR5_positive
BTF3L4	-0.0869932	-0.0962625	-2.83496	0.00477416	0.0150721	-3.7726	0.0150721	Higher_in_CCR5_negative
HLA-DQB1	0.0714183	0.0648654	2.83447	0.00478133	0.0150856	-4.05629	0.0150856	Higher_in_CCR5_positive
MRPL27	-0.107487	-0.102215	-2.83347	0.00479612	0.0151178	-3.70271	0.0151178	Higher_in_CCR5_negative
TRIM38	0.0805676	0.0785027	2.83339	0.00479732	0.0151178	-3.84933	0.0151178	Higher_in_CCR5_positive
PARVG	0.0646848	0.0699147	2.83229	0.00481357	0.0151598	-3.96787	0.0151598	Higher_in_CCR5_positive
BCAP31	-0.0489104	-0.05542	-2.83146	0.0048258	0.0151892	-4.0739	0.0151892	Higher_in_CCR5_negative
CTLA4	0.0940018	0.0845051	2.83059	0.00483872	0.0152127	-4.07941	0.0152127	Higher_in_CCR5_positive
RAP1GDS1	0.0778459	0.0881007	2.83057	0.0048391	0.0152127	-3.8509	0.0152127	Higher_in_CCR5_positive
PARP4	0.0923931	0.0813441	2.82934	0.00485737	0.015261	-3.78296	0.015261	Higher_in_CCR5_positive
RILPL2	-0.0782021	-0.0768497	-2.82865	0.00486769	0.0152843	-3.9177	0.0152843	Higher_in_CCR5_negative
TBRG1	-0.057998	-0.0626744	-2.82821	0.0048742	0.0152955	-4.04487	0.0152955	Higher_in_CCR5_negative
EIF4B	-0.0430953	-0.0454513	-2.82692	0.00489366	0.0153473	-4.15588	0.0153473	Higher_in_CCR5_negative
NKAP	-0.0819435	-0.0871597	-2.82665	0.00489763	0.0153506	-3.83463	0.0153506	Higher_in_CCR5_negative
RAB4A	-0.107036	-0.114232	-2.82643	0.00490093	0.0153518	-3.74268	0.0153518	Higher_in_CCR5_negative
ZNF654	0.113177	0.131827	2.82097	0.00498375	0.0156018	-3.71563	0.0156018	Higher_in_CCR5_positive
CASC4	0.0901383	0.0817118	2.81895	0.00501483	0.0156897	-3.80703	0.0156897	Higher_in_CCR5_positive
UBR5	0.0923565	0.091463	2.81817	0.00502674	0.015713	-3.82648	0.015713	Higher_in_CCR5_positive
RPS19BP1	-0.0654566	-0.0828109	-2.81807	0.00502827	0.015713	-3.9862	0.015713	Higher_in_CCR5_negative
SERTAD3	-0.121314	-0.131209	-2.81575	0.00506414	0.0158053	-3.71281	0.0158053	Higher_in_CCR5_negative
TMBIM1	-0.0858936	-0.087196	-2.81556	0.00506709	0.0158053	-3.84317	0.0158053	Higher_in_CCR5_negative
GRB2	0.0463626	0.0472724	2.81549	0.00506815	0.0158053	-4.13296	0.0158053	Higher_in_CCR5_positive
ZC3HAV1	-0.0509368	-0.0546651	-2.81538	0.00506989	0.0158053	-4.22999	0.0158053	Higher_in_CCR5_negative
SGF29	-0.113473	-0.122239	-2.81397	0.00509182	0.0158642	-3.74743	0.0158642	Higher_in_CCR5_negative
AC090152.1	0.11346	0.116464	2.81061	0.00514437	0.0160183	-3.75962	0.0160183	Higher_in_CCR5_positive
RAB1A	-0.0742717	-0.0780014	-2.81012	0.00515209	0.0160328	-3.9761	0.0160328	Higher_in_CCR5_negative
JAKMIP1	0.0880007	0.0713025	2.80837	0.00517982	0.0161095	-3.85336	0.0161095	Higher_in_CCR5_positive
RCAN3	0.0758854	0.0642248	2.80479	0.00523671	0.0162768	-3.98509	0.0162768	Higher_in_CCR5_positive
ATXN7-1	0.104731	0.102551	2.80394	0.00525037	0.0163095	-3.78424	0.0163095	Higher_in_CCR5_positive
TMC6	-0.0638771	-0.0701329	-2.80363	0.00525531	0.0163152	-4.0741	0.0163152	Higher_in_CCR5_negative
CNIH1	-0.0808125	-0.0777212	-2.80195	0.00528225	0.0163891	-3.92211	0.0163891	Higher_in_CCR5_negative
TRAT1	0.0785737	0.0654325	2.8017	0.00528632	0.016392	-4.13174	0.016392	Higher_in_CCR5_positive
ATP5IF1	-0.0421935	-0.0464165	-2.80038	0.00530759	0.0164482	-4.24485	0.0164482	Higher_in_CCR5_negative
SRSF9	0.0435688	0.0431738	2.79796	0.00534694	0.0165603	-4.21923	0.0165603	Higher_in_CCR5_positive
MYDGF	-0.0684178	-0.0726594	-2.79737	0.00535648	0.01658	-3.99897	0.01658	Higher_in_CCR5_negative
PTP4A2	0.0403044	0.0355604	2.79587	0.00538109	0.0166398	-4.2898	0.0166398	Higher_in_CCR5_positive
FASTK	-0.0970664	-0.102341	-2.7958	0.00538215	0.0166398	-3.84458	0.0166398	Higher_in_CCR5_negative
RBM28	0.126353	0.145426	2.79537	0.0053893	0.0166521	-3.76946	0.0166521	Higher_in_CCR5_positive
TRAV19	-0.18225	-0.20571	-2.79419	0.0054133	0.0167163	-3.83028	0.0167163	Higher_in_CCR5_negative
TACC1	0.0555468	0.0522624	2.79218	0.00544182	0.0167945	-4.13288	0.0167945	Higher_in_CCR5_positive
COPG1	0.0997539	0.11239	2.79185	0.00544717	0.0168011	-3.82018	0.0168011	Higher_in_CCR5_positive
CLPX	0.101112	0.120103	2.78914	0.00549234	0.0169304	-3.84202	0.0169304	Higher_in_CCR5_positive
PHPT1	-0.0807811	-0.0880168	-2.78777	0.00551514	0.0169907	-4.02962	0.0169907	Higher_in_CCR5_negative
MON2	0.0800679	0.0777082	2.7875	0.0055197	0.0169947	-3.93588	0.0169947	Higher_in_CCR5_positive
MSI2	0.100473	0.100727	2.78407	0.00557743	0.0171623	-3.86636	0.0171623	Higher_in_CCR5_positive
CHURC1	-0.0604258	-0.057005	-2.7808	0.00563304	0.0173233	-4.20296	0.0173233	Higher_in_CCR5_negative
LSM4	-0.0763989	-0.0819053	-2.78015	0.00564427	0.0173476	-3.99681	0.0173476	Higher_in_CCR5_negative
ATP13A3	0.11338	0.118155	2.77973	0.0056514	0.0173593	-3.82245	0.0173593	Higher_in_CCR5_positive
NFU1	-0.0931838	-0.0948476	-2.77874	0.00566832	0.0174011	-3.90329	0.0174011	Higher_in_CCR5_negative
VPS39	0.0989645	0.0994101	2.77712	0.00569616	0.0174762	-3.85321	0.0174762	Higher_in_CCR5_positive
SLC52A2	-0.11332	-0.113708	-2.77664	0.00570449	0.017483	-3.8365	0.017483	Higher_in_CCR5_negative
NUP58	-0.0772407	-0.0787204	-2.77661	0.00570506	0.017483	-4.02849	0.017483	Higher_in_CCR5_negative
CUL4A	0.0801825	0.0693942	2.77471	0.00573794	0.0175735	-3.98777	0.0175735	Higher_in_CCR5_positive
PPP3CB	0.0978543	0.0961374	2.77106	0.00580156	0.0177579	-3.90905	0.0177579	Higher_in_CCR5_positive
CEP95	0.0826086	0.0778425	2.77022	0.00581636	0.0177928	-3.98703	0.0177928	Higher_in_CCR5_positive
CALM3	0.0487439	0.0478121	2.76916	0.00583507	0.0178396	-4.30607	0.0178396	Higher_in_CCR5_positive
MRPS21	-0.0544999	-0.0651498	-2.76762	0.00586227	0.0179058	-4.21512	0.0179058	Higher_in_CCR5_negative
PSMA4	0.0716006	0.0673639	2.76754	0.00586357	0.0179058	-4.1142	0.0179058	Higher_in_CCR5_positive
TRAPPC12	0.113316	0.116902	2.76711	0.00587131	0.017919	-3.84854	0.017919	Higher_in_CCR5_positive
BAG4	0.110997	0.102088	2.76687	0.00587545	0.0179212	-3.86269	0.0179212	Higher_in_CCR5_positive
NFKB2	-0.0916168	-0.0959551	-2.76555	0.00589889	0.0179822	-4.01724	0.0179822	Higher_in_CCR5_negative
TAF7	-0.0460679	-0.0491074	-2.76294	0.00594566	0.0181142	-4.31924	0.0181142	Higher_in_CCR5_negative
IREB2	0.0964255	0.104844	2.76267	0.00595041	0.0181181	-3.93113	0.0181181	Higher_in_CCR5_positive
CLASP1	0.115944	0.114131	2.76205	0.00596154	0.0181364	-3.87103	0.0181364	Higher_in_CCR5_positive
JMJD6	-0.0649244	-0.0759692	-2.76195	0.00596336	0.0181364	-4.24331	0.0181364	Higher_in_CCR5_negative
KIAA0040	0.0821586	0.0862574	2.76011	0.00599647	0.0182265	-4.03828	0.0182265	Higher_in_CCR5_positive
TDP2	0.094118	0.0922133	2.75951	0.00600743	0.0182492	-3.92285	0.0182492	Higher_in_CCR5_positive
KIAA0100	0.0996888	0.117362	2.75693	0.00605418	0.0183805	-3.90739	0.0183805	Higher_in_CCR5_positive
CNPY3	-0.0625206	-0.0850632	-2.75613	0.00606883	0.0184143	-4.16669	0.0184143	Higher_in_CCR5_negative
TRBV12-3	-0.310505	-0.30375	-2.75574	0.00608225	0.0184443	-3.81589	0.0184443	Higher_in_CCR5_negative
PSMA5	0.0530423	0.0551798	2.75431	0.00610216	0.018494	-4.27119	0.018494	Higher_in_CCR5_positive
RBBP4	0.0542881	0.0555737	2.7536	0.00611516	0.0185226	-4.22565	0.0185226	Higher_in_CCR5_positive
KRTCAP2	-0.0421634	-0.0466055	-2.74848	0.00621011	0.0187993	-4.40861	0.0187993	Higher_in_CCR5_negative
GBF1	0.0924485	0.0775678	2.74821	0.00621499	0.0188032	-3.99668	0.0188032	Higher_in_CCR5_positive
TRAF3	0.0931627	0.0936151	2.7448	0.00627893	0.0189857	-3.9714	0.0189857	Higher_in_CCR5_positive
ATAD2	0.103979	0.101208	2.74456	0.00628359	0.0189888	-3.96337	0.0189888	Higher_in_CCR5_positive
NDUFB10	-0.0567895	-0.066168	-2.74265	0.00631956	0.0190865	-4.30084	0.0190865	Higher_in_CCR5_negative
ATRAID	-0.0635936	-0.0701776	-2.74191	0.00633372	0.0191182	-4.20808	0.0191182	Higher_in_CCR5_negative
NDUFAB1	-0.0634028	-0.0762032	-2.74154	0.00634057	0.0191278	-4.1862	0.0191278	Higher_in_CCR5_negative
CCL4L2	-0.117524	-0.122659	-2.73909	0.00639373	0.019277	-4.57502	0.019277	Higher_in_CCR5_negative
ZBTB11	0.0885925	0.082067	2.73693	0.00642888	0.0193718	-4.08739	0.0193718	Higher_in_CCR5_positive
SECISBP2L	0.0641622	0.0603207	2.73641	0.00643874	0.0193904	-4.18901	0.0193904	Higher_in_CCR5_positive
MGRN1	0.104507	0.106413	2.73592	0.00644835	0.0193979	-3.94781	0.0193979	Higher_in_CCR5_positive
SLC20A1	0.067799	0.0662031	2.7359	0.00644865	0.0193979	-4.28041	0.0193979	Higher_in_CCR5_positive
HMGB1	-0.027837	-0.0292477	-2.73454	0.00647493	0.0194657	-4.57278	0.0194657	Higher_in_CCR5_negative
MSC	0.126749	0.140163	2.73367	0.00649182	0.0195053	-3.93312	0.0195053	Higher_in_CCR5_positive
MOB4	-0.0659385	-0.0806693	-2.7333	0.00649905	0.0195088	-4.23481	0.0195088	Higher_in_CCR5_negative
TANK	0.0552456	0.0517883	2.73323	0.00650045	0.0195088	-4.35954	0.0195088	Higher_in_CCR5_positive
TMEM263	-0.0896007	-0.114128	-2.73105	0.00654285	0.0196248	-4.06697	0.0196248	Higher_in_CCR5_negative
POLR1D	-0.0498482	-0.053356	-2.72922	0.00657871	0.0197126	-4.35113	0.0197126	Higher_in_CCR5_negative
GLA	-0.10346	-0.133303	-2.72917	0.00657966	0.0197126	-4.16089	0.0197126	Higher_in_CCR5_negative
TRAV38-2DV8	-0.26265	-0.267032	-2.72914	0.00658677	0.0197226	-3.91893	0.0197226	Higher_in_CCR5_negative
SUZ12	0.0638722	0.061223	2.72764	0.00660976	0.0197801	-4.25178	0.0197801	Higher_in_CCR5_positive
ERH	-0.0541126	-0.0553143	-2.72735	0.00661544	0.0197858	-4.32816	0.0197858	Higher_in_CCR5_negative
GNL1	-0.078817	-0.0871003	-2.72693	0.00662383	0.019786	-4.11475	0.019786	Higher_in_CCR5_negative
INO80D	0.0918666	0.071657	2.72679	0.00662662	0.019786	-4.058	0.019786	Higher_in_CCR5_positive
SSBP1	-0.0537427	-0.0602345	-2.72677	0.00662704	0.019786	-4.32141	0.019786	Higher_in_CCR5_negative
MTHFD2	-0.0675118	-0.0751666	-2.72659	0.00663064	0.019786	-4.27122	0.019786	Higher_in_CCR5_negative
HPS3	0.115736	0.119217	2.72456	0.00667086	0.0198946	-3.98952	0.0198946	Higher_in_CCR5_positive
PPP6R3	0.0791443	0.0680446	2.72267	0.00670851	0.0199955	-4.1398	0.0199955	Higher_in_CCR5_positive
XIAP	0.093733	0.0840375	2.72108	0.0067404	0.0200791	-4.08687	0.0200791	Higher_in_CCR5_positive
NIFK	-0.0833253	-0.097559	-2.71957	0.00677068	0.0201578	-4.14042	0.0201578	Higher_in_CCR5_negative
NFKBIB	-0.0710271	-0.0810423	-2.71804	0.00680168	0.0202386	-4.17251	0.0202386	Higher_in_CCR5_negative
RALA	-0.0775421	-0.0893184	-2.71662	0.00683056	0.0203129	-4.20673	0.0203129	Higher_in_CCR5_negative
PPIL4	-0.0816254	-0.0925247	-2.7157	0.00684926	0.020357	-4.182	0.020357	Higher_in_CCR5_negative
SIAH2	-0.0642277	-0.0681873	-2.71397	0.00688441	0.0204498	-4.27748	0.0204498	Higher_in_CCR5_negative
AC116366.3	0.0661355	0.0671722	2.70918	0.00698323	0.0207316	-4.29869	0.0207316	Higher_in_CCR5_positive
CASP4	0.058639	0.060082	2.704	0.00709128	0.0210404	-4.37215	0.0210404	Higher_in_CCR5_positive
CELF2	0.0424032	0.0375917	2.70215	0.00713036	0.0211444	-4.54893	0.0211444	Higher_in_CCR5_positive
NEDD9	0.0693865	0.0544677	2.70104	0.00715373	0.0212017	-4.36876	0.0212017	Higher_in_CCR5_positive
FKBP11	-0.071468	-0.0744394	-2.6979	0.00722052	0.0213875	-4.3494	0.0213875	Higher_in_CCR5_negative
GORASP2	0.0667764	0.0677262	2.69646	0.00725147	0.021467	-4.24854	0.021467	Higher_in_CCR5_positive
CD58	0.0631816	0.0657913	2.69492	0.00728454	0.0215515	-4.29711	0.0215515	Higher_in_CCR5_positive
STAT3	-0.0439997	-0.0489809	-2.69474	0.00728828	0.0215515	-4.54978	0.0215515	Higher_in_CCR5_negative
ARAF	-0.102753	-0.111884	-2.69431	0.00729765	0.0215558	-4.07826	0.0215558	Higher_in_CCR5_negative
POLR2B	0.0684142	0.0571056	2.69429	0.00729796	0.0215558	-4.24945	0.0215558	Higher_in_CCR5_positive
PABPN1	-0.0490345	-0.0532005	-2.69237	0.00733957	0.0216664	-4.47544	0.0216664	Higher_in_CCR5_negative
RAD50	0.0999623	0.101376	2.69173	0.00735344	0.0216951	-4.0866	0.0216951	Higher_in_CCR5_positive
NOB1	-0.0980295	-0.112845	-2.69127	0.00736342	0.0217123	-4.10149	0.0217123	Higher_in_CCR5_negative
PBRM1	0.072888	0.0706367	2.68972	0.00739723	0.0217997	-4.27581	0.0217997	Higher_in_CCR5_positive
LIMA1	0.103166	0.104097	2.68948	0.00740242	0.0218027	-4.10917	0.0218027	Higher_in_CCR5_positive
PARD6G	0.131264	0.136527	2.68908	0.00741115	0.0218162	-4.01765	0.0218162	Higher_in_CCR5_positive
UBE3C	0.0918374	0.08973	2.6884	0.00742607	0.0218478	-4.12269	0.0218478	Higher_in_CCR5_positive
DHX9	0.0696217	0.0724526	2.68801	0.00743455	0.0218604	-4.28429	0.0218604	Higher_in_CCR5_positive
EBPL	-0.0958954	-0.0993921	-2.68743	0.00744745	0.0218861	-4.10179	0.0218861	Higher_in_CCR5_negative
TES	0.0764916	0.0703669	2.686	0.00747888	0.0219661	-4.28607	0.0219661	Higher_in_CCR5_positive
PSME1	-0.0293392	-0.030292	-2.68417	0.00751935	0.0220725	-4.68251	0.0220725	Higher_in_CCR5_negative
SNRPA1	-0.0634872	-0.0615461	-2.68182	0.0075715	0.0222131	-4.333	0.0222131	Higher_in_CCR5_negative
UBR2	0.0752742	0.062977	2.68132	0.0075827	0.0222335	-4.30486	0.0222335	Higher_in_CCR5_positive
PPP6R2	0.0900078	0.0889437	2.67938	0.0076261	0.0223482	-4.14899	0.0223482	Higher_in_CCR5_positive
NR4A3	-0.0830427	-0.0867552	-2.67789	0.00765954	0.0224337	-4.40856	0.0224337	Higher_in_CCR5_negative
WHAMM	-0.0799175	-0.091903	-2.6762	0.00769766	0.0225327	-4.28592	0.0225327	Higher_in_CCR5_negative
NOP56	-0.0737151	-0.0755268	-2.6754	0.00771583	0.0225732	-4.32573	0.0225732	Higher_in_CCR5_negative
ARF5	-0.04555	-0.0558213	-2.67188	0.00779599	0.022795	-4.54323	0.022795	Higher_in_CCR5_negative
SAP30	-0.0887315	-0.0959186	-2.67005	0.00783801	0.022905	-4.22633	0.022905	Higher_in_CCR5_negative
IL27RA	-0.0827374	-0.0735658	-2.66984	0.00784292	0.0229066	-4.2682	0.0229066	Higher_in_CCR5_negative
LSM7	-0.0484439	-0.0489955	-2.66648	0.00792056	0.0231204	-4.5152	0.0231204	Higher_in_CCR5_negative
CST7	0.0337248	0.0330596	2.66617	0.00792777	0.0231251	-4.76923	0.0231251	Higher_in_CCR5_positive
WASHC2C	0.0858799	0.0952104	2.66603	0.00793102	0.0231251	-4.22952	0.0231251	Higher_in_CCR5_positive
ANGEL2	0.092963	0.0947287	2.66222	0.0080201	0.0233695	-4.20199	0.0233695	Higher_in_CCR5_positive
TRBV7-3	-0.283737	-0.28685	-2.66219	0.00802813	0.0233695	-4.10578	0.0233695	Higher_in_CCR5_negative
TMEM126B	-0.110523	-0.103134	-2.66187	0.00802822	0.0233695	-4.15445	0.0233695	Higher_in_CCR5_negative
ARID2	0.0941731	0.0957691	2.66009	0.00807024	0.0234787	-4.19215	0.0234787	Higher_in_CCR5_positive
UTP23	-0.0788049	-0.0908181	-2.65935	0.00808754	0.0235159	-4.30618	0.0235159	Higher_in_CCR5_negative
TNFRSF1A	0.0923115	0.0995642	2.65694	0.00814492	0.0236696	-4.21959	0.0236696	Higher_in_CCR5_positive
EXOC4	0.0942399	0.0973138	2.65621	0.0081623	0.0237069	-4.23641	0.0237069	Higher_in_CCR5_positive
TTC17	0.0688354	0.0563072	2.6556	0.00817684	0.023736	-4.36189	0.023736	Higher_in_CCR5_positive
MT-ND6	0.0468119	0.0454198	2.65459	0.00820093	0.0237927	-4.68983	0.0237927	Higher_in_CCR5_positive
KANSL1	0.0697554	0.0578798	2.6543	0.00820794	0.0237998	-4.3878	0.0237998	Higher_in_CCR5_positive
AL118516.1	-0.107438	-0.0999253	-2.65281	0.00824362	0.0238729	-4.17781	0.0238729	Higher_in_CCR5_negative
2026-09-01	0.0351248	0.032611	2.65271	0.00824608	0.0238729	-4.68167	0.0238729	Higher_in_CCR5_positive
SBF1	0.0925785	0.104008	2.65268	0.00824683	0.0238729	-4.19008	0.0238729	Higher_in_CCR5_positive
SNRPE	-0.0737469	-0.071611	-2.65162	0.00827227	0.0239228	-4.32659	0.0239228	Higher_in_CCR5_negative
FAM53C	-0.0840562	-0.0899479	-2.65159	0.00827322	0.0239228	-4.3695	0.0239228	Higher_in_CCR5_negative
LINC00649	0.0938274	0.10828	2.65015	0.00830804	0.0240102	-4.23627	0.0240102	Higher_in_CCR5_positive
NNT	0.108518	0.102643	2.64965	0.00832013	0.0240318	-4.16223	0.0240318	Higher_in_CCR5_positive
ATP5F1B	-0.0336467	-0.0367203	-2.64889	0.00833862	0.0240719	-4.70773	0.0240719	Higher_in_CCR5_negative
MPHOSPH9	0.103965	0.0925941	2.64861	0.00834535	0.0240781	-4.21289	0.0240781	Higher_in_CCR5_positive
USP20	0.0937044	0.0725217	2.64467	0.00844172	0.0243427	-4.23721	0.0243427	Higher_in_CCR5_positive
TRIM56	0.0969093	0.0903763	2.64263	0.00849208	0.0244744	-4.22652	0.0244744	Higher_in_CCR5_positive
RNPS1	-0.0519511	-0.0557511	-2.64195	0.00850881	0.0245091	-4.55924	0.0245091	Higher_in_CCR5_negative
ECE1	0.116272	0.104457	2.63836	0.00859803	0.0247525	-4.1851	0.0247525	Higher_in_CCR5_positive
TOP2B	0.109956	0.119639	2.63802	0.00860663	0.0247636	-4.21549	0.0247636	Higher_in_CCR5_positive
ST6GAL1	0.111463	0.112421	2.6355	0.00866979	0.0249316	-4.20375	0.0249316	Higher_in_CCR5_positive
FOXN3	0.06148	0.0601466	2.63454	0.00869415	0.0249879	-4.4656	0.0249879	Higher_in_CCR5_positive
DBI	-0.0466462	-0.0480903	-2.63417	0.00870332	0.0249922	-4.65644	0.0249922	Higher_in_CCR5_negative
CD52	-0.0332302	-0.0348277	-2.6341	0.00870521	0.0249922	-4.84577	0.0249922	Higher_in_CCR5_negative
CSNK1E	-0.111194	-0.120391	-2.63329	0.00872567	0.0250372	-4.18952	0.0250372	Higher_in_CCR5_negative
C19orf24	-0.075014	-0.095771	-2.6324	0.00874834	0.0250885	-4.40828	0.0250885	Higher_in_CCR5_negative
VCPKMT	-0.0989998	-0.112283	-2.63207	0.00875672	0.0250988	-4.26507	0.0250988	Higher_in_CCR5_negative
TMOD3	0.0509127	0.0500573	2.63174	0.00876491	0.0251085	-4.57091	0.0251085	Higher_in_CCR5_positive
PTPN4	0.0619719	0.0678785	2.63052	0.00879612	0.0251841	-4.47857	0.0251841	Higher_in_CCR5_positive
IL10RB	0.101938	0.0956793	2.62946	0.00882312	0.0252476	-4.23278	0.0252476	Higher_in_CCR5_positive
BTN3A2	0.0458562	0.0450182	2.62838	0.00885079	0.0253114	-4.66032	0.0253114	Higher_in_CCR5_positive
ERCC1	-0.0919391	-0.0719944	-2.62821	0.00885513	0.0253114	-4.27637	0.0253114	Higher_in_CCR5_negative
EIF4G3	0.0880221	0.0888409	2.6278	0.00886569	0.0253278	-4.3492	0.0253278	Higher_in_CCR5_positive
ZDHHC2	0.108023	0.108078	2.62686	0.00888996	0.0253832	-4.21001	0.0253832	Higher_in_CCR5_positive
TTC39B	0.103182	0.101096	2.62529	0.00893051	0.0254851	-4.26955	0.0254851	Higher_in_CCR5_positive
ICOS	0.0657356	0.0572178	2.62307	0.00898785	0.0256347	-4.63967	0.0256347	Higher_in_CCR5_positive
ATP5F1E	-0.0249332	-0.0257704	-2.61991	0.0090705	0.0258564	-4.89394	0.0258564	Higher_in_CCR5_negative
MKNK2	-0.0617615	-0.0673224	-2.61706	0.0091454	0.0260468	-4.56906	0.0260468	Higher_in_CCR5_negative
DYRK1A	0.0877734	0.0796603	2.61685	0.00915093	0.0260468	-4.33723	0.0260468	Higher_in_CCR5_positive
LNPK	0.110803	0.108337	2.6168	0.00915224	0.0260468	-4.25014	0.0260468	Higher_in_CCR5_positive
USP34	0.0684085	0.0690978	2.61613	0.00916997	0.026083	-4.46098	0.026083	Higher_in_CCR5_positive
SRP68	0.0897298	0.0829252	2.61586	0.00917711	0.0260891	-4.3199	0.0260891	Higher_in_CCR5_positive
COMMD5	-0.108349	-0.116003	-2.61538	0.00919006	0.0261118	-4.2831	0.0261118	Higher_in_CCR5_negative
MRPL49	-0.104802	-0.105581	-2.60829	0.00937969	0.0266361	-4.27887	0.0266361	Higher_in_CCR5_negative
ENSA	-0.0484651	-0.0548282	-2.60784	0.00939198	0.0266565	-4.69515	0.0266565	Higher_in_CCR5_negative
PPP1R10	-0.0576608	-0.0637841	-2.60597	0.00944257	0.0267855	-4.65114	0.0267855	Higher_in_CCR5_negative
GCNT1	0.118441	0.132527	2.60439	0.00948552	0.0268928	-4.27736	0.0268928	Higher_in_CCR5_positive
BTN3A3	0.0723035	0.0797902	2.6032	0.00951817	0.0269707	-4.47068	0.0269707	Higher_in_CCR5_positive
CAPN1	0.0849422	0.090714	2.60235	0.00954152	0.0270222	-4.40818	0.0270222	Higher_in_CCR5_positive
BNIP3L	-0.065803	-0.0664568	-2.60134	0.00956912	0.0270857	-4.53606	0.0270857	Higher_in_CCR5_negative
CSRP1	-0.0866363	-0.0907393	-2.60062	0.00958891	0.0271271	-4.3768	0.0271271	Higher_in_CCR5_negative
NDFIP2	0.115975	0.126482	2.59847	0.00964847	0.0272808	-4.30997	0.0272808	Higher_in_CCR5_positive
GABPA	0.106097	0.116949	2.59788	0.00966491	0.0272979	-4.295	0.0272979	Higher_in_CCR5_positive
UBE4A	0.0752504	0.0716705	2.59787	0.00966495	0.0272979	-4.468	0.0272979	Higher_in_CCR5_positive
SREK1IP1	-0.0709039	-0.0727464	-2.59658	0.00970104	0.027385	-4.47948	0.027385	Higher_in_CCR5_negative
SQOR	0.0761565	0.0668191	2.5963	0.0097088	0.0273921	-4.43152	0.0273921	Higher_in_CCR5_positive
MSL2	0.0921427	0.0944168	2.5959	0.00971977	0.0274083	-4.38969	0.0274083	Higher_in_CCR5_positive
ABCE1	0.0747997	0.0798157	2.59482	0.00975004	0.0274788	-4.42165	0.0274788	Higher_in_CCR5_positive
SLC35E1	0.0907131	0.0834779	2.59427	0.00976537	0.0275072	-4.35418	0.0275072	Higher_in_CCR5_positive
TRAV4	-0.147174	-0.155359	-2.59096	0.00985916	0.0277511	-4.31846	0.0277511	Higher_in_CCR5_negative
LPIN1	0.0619535	0.0624031	2.59082	0.00986257	0.0277511	-4.60693	0.0277511	Higher_in_CCR5_positive
MIS18BP1	0.0653072	0.0577823	2.58973	0.00989345	0.027823	-4.59502	0.027823	Higher_in_CCR5_positive
UBE2D3	-0.0310319	-0.0328638	-2.58746	0.00995777	0.0279888	-4.90739	0.0279888	Higher_in_CCR5_negative
ADA2	0.0922133	0.0903158	2.58687	0.00997472	0.0280211	-4.42758	0.0280211	Higher_in_CCR5_positive
UPF1	0.0876001	0.0896292	2.58669	0.00997997	0.0280211	-4.39643	0.0280211	Higher_in_CCR5_positive
MALSU1	-0.0962393	-0.0955623	-2.58627	0.00999186	0.0280394	-4.3584	0.0280394	Higher_in_CCR5_negative
ATP2A2	0.0828715	0.0780889	2.58536	0.0100178	0.0280971	-4.45847	0.0280971	Higher_in_CCR5_positive
MRPS36	-0.0675989	-0.0769328	-2.58336	0.0100754	0.0282435	-4.54248	0.0282435	Higher_in_CCR5_negative
UBAC2	-0.0635079	-0.0713234	-2.58306	0.0100841	0.0282528	-4.57498	0.0282528	Higher_in_CCR5_negative
HEATR1	0.109614	0.113297	2.58214	0.0101104	0.0283114	-4.33939	0.0283114	Higher_in_CCR5_positive
DHX36	-0.0466391	-0.053174	-2.58176	0.0101216	0.0283274	-4.77399	0.0283274	Higher_in_CCR5_negative
P2RY8	0.116152	0.108931	2.58041	0.0101607	0.0284217	-4.33035	0.0284217	Higher_in_CCR5_positive
LSM14A	0.0445514	0.0437231	2.57934	0.0101916	0.0284929	-4.7404	0.0284929	Higher_in_CCR5_positive
ITSN2	0.0456401	0.0420635	2.57832	0.0102215	0.0285611	-4.75821	0.0285611	Higher_in_CCR5_positive
MYD88	0.093589	0.0940125	2.57543	0.0103061	0.0287823	-4.40191	0.0287823	Higher_in_CCR5_positive
ICE2	0.0871255	0.0753591	2.57473	0.0103267	0.0288242	-4.44018	0.0288242	Higher_in_CCR5_positive
PSMB5	-0.110314	-0.123238	-2.57444	0.0103353	0.0288328	-4.36915	0.0288328	Higher_in_CCR5_negative
VPS37B	0.0535923	0.0473073	2.57285	0.0103822	0.0289395	-4.79576	0.0289395	Higher_in_CCR5_positive
SUPT20H	0.0753608	0.0774701	2.57277	0.0103846	0.0289395	-4.51308	0.0289395	Higher_in_CCR5_positive
RNF113A	-0.0730419	-0.0888169	-2.57227	0.0103992	0.0289649	-4.54679	0.0289649	Higher_in_CCR5_negative
ATP11B	0.0722315	0.073732	2.56954	0.0104804	0.0291755	-4.59775	0.0291755	Higher_in_CCR5_positive
EDEM1	0.109859	0.112235	2.56927	0.0104886	0.0291829	-4.36793	0.0291829	Higher_in_CCR5_positive
ARHGAP45	0.0573002	0.0419308	2.56875	0.010504	0.0292058	-4.70145	0.0292058	Higher_in_CCR5_positive
PTEN	0.0715606	0.0795089	2.56862	0.010508	0.0292058	-4.54149	0.0292058	Higher_in_CCR5_positive
TBC1D5	0.0730493	0.0666951	2.56837	0.0105155	0.029211	-4.5209	0.029211	Higher_in_CCR5_positive
RSRC1	-0.0885386	-0.102654	-2.56779	0.0105329	0.0292312	-4.46514	0.0292312	Higher_in_CCR5_negative
PDCD2	-0.0729502	-0.0816638	-2.56775	0.010534	0.0292312	-4.53828	0.0292312	Higher_in_CCR5_negative
PPP3R1	0.0760717	0.0721601	2.56611	0.0105832	0.0293367	-4.53283	0.0293367	Higher_in_CCR5_positive
COMMD7	0.086004	0.0855099	2.56611	0.0105832	0.0293367	-4.47413	0.0293367	Higher_in_CCR5_positive
PARK7	-0.0379958	-0.0399948	-2.5629	0.0106803	0.0295902	-4.88736	0.0295902	Higher_in_CCR5_negative
ZNF431	0.0881096	0.0783796	2.56254	0.0106912	0.0295912	-4.45369	0.0295912	Higher_in_CCR5_positive
PPP1CC	0.0527274	0.0476432	2.56251	0.010692	0.0295912	-4.73082	0.0295912	Higher_in_CCR5_positive
RNGTT	0.0937542	0.0999036	2.56224	0.0107004	0.0295987	-4.43759	0.0295987	Higher_in_CCR5_positive
TAF1D	-0.0403893	-0.0437063	-2.56166	0.010718	0.0296318	-4.88822	0.0296318	Higher_in_CCR5_negative
SH3BP5	0.0968134	0.0997026	2.56089	0.0107413	0.0296805	-4.44118	0.0296805	Higher_in_CCR5_positive
FABP5	-0.0567547	-0.0647096	-2.56044	0.0107553	0.0296981	-4.89252	0.0296981	Higher_in_CCR5_negative
TSPO	-0.0508379	-0.0604255	-2.56031	0.010759	0.0296981	-4.81567	0.0296981	Higher_in_CCR5_negative
NDUFAF3	-0.0550402	-0.0474545	-2.56011	0.0107653	0.0296998	-4.68652	0.0296998	Higher_in_CCR5_negative
ANKRD12	-0.0357283	-0.0371868	-2.55559	0.0109041	0.0300669	-4.95467	0.0300669	Higher_in_CCR5_negative
SYNCRIP	0.0567338	0.0553485	2.55394	0.0109551	0.0301914	-4.71981	0.0301914	Higher_in_CCR5_positive
SPIDR	0.096465	0.0915624	2.55222	0.0110086	0.0303212	-4.45201	0.0303212	Higher_in_CCR5_positive
EIF4G1	0.0639588	0.0638955	2.55206	0.0110138	0.0303212	-4.67084	0.0303212	Higher_in_CCR5_positive
TBCC	-0.0615427	-0.0672942	-2.54662	0.0111847	0.0307755	-4.69339	0.0307755	Higher_in_CCR5_negative
C1orf52	-0.0655578	-0.0740231	-2.54567	0.0112146	0.0308417	-4.66375	0.0308417	Higher_in_CCR5_negative
ANAPC11	-0.0553182	-0.0627079	-2.54543	0.0112224	0.0308467	-4.77119	0.0308467	Higher_in_CCR5_negative
WDR26	0.101639	0.10723	2.54463	0.0112477	0.0309003	-4.44811	0.0309003	Higher_in_CCR5_positive
XRRA1	0.107796	0.109288	2.54408	0.0112651	0.0309316	-4.42193	0.0309316	Higher_in_CCR5_positive
COX14	-0.059494	-0.066606	-2.54381	0.0112738	0.0309394	-4.75344	0.0309394	Higher_in_CCR5_negative
PPM1G	0.051323	0.0499781	2.54294	0.0113016	0.0309992	-4.81456	0.0309992	Higher_in_CCR5_positive
ARF1	-0.0305084	-0.0307114	-2.54168	0.0113417	0.0310931	-4.98401	0.0310931	Higher_in_CCR5_negative
MCPH1	0.0841739	0.080712	2.54126	0.011355	0.0311132	-4.50312	0.0311132	Higher_in_CCR5_positive
SLAMF1	0.0878759	0.100794	2.53969	0.0114054	0.031235	-4.58616	0.031235	Higher_in_CCR5_positive
RASA2	0.0501564	0.0503115	2.53923	0.0114205	0.0312599	-4.82841	0.0312599	Higher_in_CCR5_positive
TMEM256	-0.0637393	-0.0807649	-2.53875	0.0114357	0.0312851	-4.64845	0.0312851	Higher_in_CCR5_negative
CGAS	0.0881622	0.0812459	2.53802	0.0114592	0.0313331	-4.56392	0.0313331	Higher_in_CCR5_positive
LATS1	0.0737421	0.0851114	2.5376	0.0114729	0.0313541	-4.61713	0.0313541	Higher_in_CCR5_positive
USP47	0.0628655	0.0494034	2.53552	0.0115402	0.0315216	-4.71215	0.0315216	Higher_in_CCR5_positive
DUSP6	-0.11816	-0.124246	-2.53422	0.0115827	0.031621	-4.51494	0.031621	Higher_in_CCR5_negative
APLP2	-0.100697	-0.0980705	-2.533	0.0116225	0.0317131	-4.49682	0.0317131	Higher_in_CCR5_negative
SPATS2L	0.082551	0.0818778	2.53186	0.01166	0.0317988	-4.60308	0.0317988	Higher_in_CCR5_positive
RCE1	-0.0933127	-0.0901187	-2.52885	0.0117591	0.0320525	-4.49136	0.0320525	Higher_in_CCR5_negative
AES	-0.0345488	-0.038108	-2.52828	0.0117778	0.0320866	-5.03867	0.0320866	Higher_in_CCR5_negative
INTS6	-0.0636906	-0.0671286	-2.5268	0.0118269	0.032202	-4.829	0.032202	Higher_in_CCR5_negative
UBE2V1	0.0544442	0.0520198	2.52663	0.0118326	0.032202	-4.84942	0.032202	Higher_in_CCR5_positive
CBR1	-0.104345	-0.10388	-2.52645	0.0118386	0.032202	-4.49055	0.032202	Higher_in_CCR5_negative
SKAP1	0.0369871	0.0338555	2.52446	0.0119051	0.0323661	-4.99898	0.0323661	Higher_in_CCR5_positive
GPATCH2L	0.0999308	0.0940777	2.52302	0.0119533	0.0324801	-4.50759	0.0324801	Higher_in_CCR5_positive
C6orf89	0.0808896	0.0898535	2.52276	0.011962	0.032487	-4.59213	0.032487	Higher_in_CCR5_positive
WDFY1	0.101093	0.10031	2.51898	0.0120895	0.0328162	-4.51446	0.0328162	Higher_in_CCR5_positive
PPP2CA	-0.055441	-0.0650338	-2.51741	0.0121427	0.0329435	-4.83118	0.0329435	Higher_in_CCR5_negative
LRPPRC	0.0827753	0.0808505	2.51681	0.012163	0.0329814	-4.62735	0.0329814	Higher_in_CCR5_positive
ATAD2B	0.0888228	0.0984077	2.51647	0.0121747	0.0329959	-4.58515	0.0329959	Higher_in_CCR5_positive
IL2RG	0.0492021	0.0471644	2.51621	0.0121834	0.0330026	-4.95902	0.0330026	Higher_in_CCR5_positive
TLK1	0.0600575	0.0516666	2.51272	0.0123032	0.0333097	-4.79803	0.0333097	Higher_in_CCR5_positive
LINC01871	-0.0781967	-0.0868977	-2.51217	0.0123221	0.0333436	-4.76798	0.0333436	Higher_in_CCR5_negative
HIST1H2AG	-0.108264	-0.119012	-2.51079	0.0123698	0.0334555	-4.51314	0.0334555	Higher_in_CCR5_negative
EWSR1	0.0394832	0.0354589	2.50901	0.0124313	0.0336043	-5.02141	0.0336043	Higher_in_CCR5_positive
CYB5R3	-0.0683106	-0.0770593	-2.50864	0.0124442	0.0336218	-4.72241	0.0336218	Higher_in_CCR5_negative
CBX5	0.0887531	0.0961017	2.50813	0.0124621	0.0336522	-4.59057	0.0336522	Higher_in_CCR5_positive
NGRN	-0.0596544	-0.0623044	-2.50795	0.0124683	0.0336522	-4.80036	0.0336522	Higher_in_CCR5_negative
AVL9	0.103184	0.113211	2.50717	0.0124953	0.0337076	-4.52791	0.0337076	Higher_in_CCR5_positive
RANBP1	-0.0611006	-0.0612685	-2.50424	0.0125979	0.0339639	-4.79736	0.0339639	Higher_in_CCR5_negative
IRF2BP2	-0.0849501	-0.0857563	-2.50409	0.0126033	0.0339639	-4.62314	0.0339639	Higher_in_CCR5_negative
DIP2A	0.0710787	0.0594546	2.50324	0.0126331	0.0340267	-4.71522	0.0340267	Higher_in_CCR5_positive
VCPIP1	0.0920471	0.0770024	2.50278	0.0126495	0.0340464	-4.59692	0.0340464	Higher_in_CCR5_positive
ZNF12	0.0999084	0.103406	2.50267	0.0126534	0.0340464	-4.53132	0.0340464	Higher_in_CCR5_positive
LARP4B	0.0834986	0.069834	2.50073	0.012722	0.0342132	-4.6329	0.0342132	Higher_in_CCR5_positive
EIF4A1	-0.0657046	-0.070042	-2.49881	0.0127903	0.0343793	-4.7873	0.0343793	Higher_in_CCR5_negative
OSTF1	0.0455364	0.0429833	2.49645	0.0128744	0.0345877	-4.95429	0.0345877	Higher_in_CCR5_positive
CMC1	-0.0681171	-0.0754658	-2.49574	0.0128999	0.0346383	-4.96248	0.0346383	Higher_in_CCR5_negative
DCTN3	-0.0547542	-0.0642647	-2.49534	0.0129142	0.0346587	-4.85238	0.0346587	Higher_in_CCR5_negative
HMGCR	0.103734	0.117478	2.495	0.0129266	0.0346744	-4.55117	0.0346744	Higher_in_CCR5_positive
STX16	0.0745609	0.0597861	2.49408	0.0129598	0.0347456	-4.69211	0.0347456	Higher_in_CCR5_positive
TSEN34	-0.09992	-0.0922306	-2.4935	0.0129805	0.0347748	-4.57747	0.0347748	Higher_in_CCR5_negative
WDR45B	-0.0967525	-0.112105	-2.4934	0.012984	0.0347748	-4.60285	0.0347748	Higher_in_CCR5_negative
SORL1	0.111661	0.0923511	2.49271	0.0130091	0.0348243	-4.57865	0.0348243	Higher_in_CCR5_positive
NCOA1	0.0996126	0.101203	2.49153	0.0130518	0.0349205	-4.57814	0.0349205	Higher_in_CCR5_positive
UBA1	0.0841063	0.0743411	2.49111	0.0130672	0.0349438	-4.66199	0.0349438	Higher_in_CCR5_positive
NBPF26	0.0950206	0.104552	2.49066	0.0130836	0.0349698	-4.61443	0.0349698	Higher_in_CCR5_positive
SAT2	-0.0747698	-0.090065	-2.48987	0.0131121	0.0350281	-4.70903	0.0350281	Higher_in_CCR5_negative
CCNH	-0.0403459	-0.0420505	-2.48899	0.0131442	0.0350958	-5.12895	0.0350958	Higher_in_CCR5_negative
SLK	0.0648798	0.0803114	2.48743	0.0132012	0.0352131	-4.76792	0.0352131	Higher_in_CCR5_positive
SLC39A7	0.0972893	0.0929569	2.48742	0.0132015	0.0352131	-4.57778	0.0352131	Higher_in_CCR5_positive
PSMD1	0.0768499	0.0655032	2.48683	0.0132232	0.0352528	-4.7136	0.0352528	Higher_in_CCR5_positive
ESYT1	0.0834111	0.0816027	2.48575	0.0132629	0.0353408	-4.67174	0.0353408	Higher_in_CCR5_positive
MTO1	0.0971353	0.0951073	2.48547	0.0132733	0.0353503	-4.59348	0.0353503	Higher_in_CCR5_positive
RUNX2	0.0928185	0.0794299	2.48358	0.013343	0.035518	-4.68905	0.035518	Higher_in_CCR5_positive
SREK1	0.0678397	0.0652339	2.47983	0.0134822	0.0358703	-4.82281	0.0358703	Higher_in_CCR5_positive
ITFG1	0.086674	0.0818906	2.47924	0.0135046	0.0359114	-4.64327	0.0359114	Higher_in_CCR5_positive
PRELID3B	-0.0748226	-0.0828793	-2.47835	0.0135378	0.0359814	-4.76537	0.0359814	Higher_in_CCR5_negative
CASP7	0.0978181	0.103893	2.47769	0.0135626	0.0360114	-4.61567	0.0360114	Higher_in_CCR5_positive
LRRC8C	0.0806739	0.0772469	2.47768	0.0135628	0.0360114	-4.68452	0.0360114	Higher_in_CCR5_positive
TESPA1	-0.101138	-0.111645	-2.47614	0.0136205	0.0361463	-4.65142	0.0361463	Higher_in_CCR5_negative
CRY1	-0.0967363	-0.112048	-2.47575	0.0136353	0.036167	-4.67006	0.036167	Higher_in_CCR5_negative
RC3H2	0.0789865	0.0575594	2.47524	0.0136548	0.0362003	-4.75147	0.0362003	Higher_in_CCR5_positive
RNASEH2C	-0.0999192	-0.0984676	-2.47448	0.0136834	0.036258	-4.63711	0.036258	Higher_in_CCR5_negative
FAM193A	0.100382	0.108972	2.47379	0.0137096	0.036309	-4.61081	0.036309	Higher_in_CCR5_positive
SH3BP2	0.0981275	0.105731	2.47267	0.0137518	0.0364023	-4.61891	0.0364023	Higher_in_CCR5_positive
NBR1	0.0762995	0.0655741	2.4674	0.0139535	0.0369175	-4.77152	0.0369175	Higher_in_CCR5_positive
NTMT1	-0.0883325	-0.0978529	-2.46599	0.014008	0.0370428	-4.6848	0.0370428	Higher_in_CCR5_negative
BPTF	0.0396001	0.0346312	2.46517	0.0140393	0.0371069	-5.10964	0.0371069	Higher_in_CCR5_positive
SMIM20	-0.107237	-0.0991785	-2.46499	0.0140464	0.037107	-4.61695	0.037107	Higher_in_CCR5_negative
REXO2	-0.080666	-0.0924717	-2.46439	0.0140697	0.0371496	-4.73532	0.0371496	Higher_in_CCR5_negative
ARPP19	0.0592457	0.0612064	2.46409	0.0140813	0.0371616	-4.8791	0.0371616	Higher_in_CCR5_positive
2026-03-02	0.0933527	0.0924548	2.46314	0.0141183	0.0372404	-4.64955	0.0372404	Higher_in_CCR5_positive
MLF2	-0.0516224	-0.049923	-2.46288	0.0141283	0.0372481	-4.92626	0.0372481	Higher_in_CCR5_negative
OPTN	0.0430772	0.0407589	2.46265	0.0141374	0.0372532	-5.08731	0.0372532	Higher_in_CCR5_positive
CNOT7	-0.0615481	-0.0588843	-2.46068	0.0142143	0.037437	-4.8424	0.037437	Higher_in_CCR5_negative
ING1	-0.0972827	-0.100232	-2.45977	0.0142497	0.0375112	-4.67418	0.0375112	Higher_in_CCR5_negative
CARD8	0.073325	0.0807474	2.45931	0.0142677	0.0375398	-4.79247	0.0375398	Higher_in_CCR5_positive
C18orf32	-0.0624077	-0.0669323	-2.45884	0.0142864	0.0375542	-4.88493	0.0375542	Higher_in_CCR5_negative
NDUFAF2	-0.101733	-0.0941303	-2.45881	0.0142876	0.0375542	-4.63961	0.0375542	Higher_in_CCR5_negative
ITCH	0.0850354	0.0723491	2.45836	0.0143052	0.0375655	-4.76901	0.0375655	Higher_in_CCR5_positive
NBAS	0.0959856	0.102337	2.45823	0.0143102	0.0375655	-4.67434	0.0375655	Higher_in_CCR5_positive
LGALS8	0.0758954	0.063122	2.45815	0.0143134	0.0375655	-4.77387	0.0375655	Higher_in_CCR5_positive
ZC3H6	-0.0850893	-0.105453	-2.4579	0.0143234	0.0375728	-4.76386	0.0375728	Higher_in_CCR5_negative
AP3S1	0.0599844	0.0690586	2.45745	0.0143408	0.0375996	-4.89655	0.0375996	Higher_in_CCR5_positive
XAF1	0.0665467	0.0516533	2.45725	0.014349	0.0376024	-4.92721	0.0376024	Higher_in_CCR5_positive
CYB5R4	0.0934187	0.110708	2.45634	0.0143849	0.0376776	-4.69332	0.0376776	Higher_in_CCR5_positive
SUPT4H1	-0.0585537	-0.0483192	-2.45604	0.0143966	0.0376891	-4.91009	0.0376891	Higher_in_CCR5_negative
BHLHE40	-0.0628247	-0.0783883	-2.45547	0.0144191	0.0377292	-5.0477	0.0377292	Higher_in_CCR5_negative
ARL4C	0.0367281	0.0366903	2.45353	0.0144963	0.0379122	-5.2111	0.0379122	Higher_in_CCR5_positive
[truncated: 3,229 more rows]

## Sheet: Table S7
ID	Description	GeneRatio	BgRatio	RichFactor	FoldEnrichment	zScore	pvalue	p.adjust	qvalue	geneID	Count
GO:0007159	leukocyte cell-cell adhesion	78/942	433/18805	0.180139	3.59608	12.5504	2.31645711139421e-23	1.19158553810118e-19	9.10245725982587e-20	CD74/WNK1/PTPRC/HLA-DRB1/PDCD1/ITGAL/CORO1A/SASH3/RASGRP1/HAVCR2/NCKAP1L/ITGA4/STK10/HLA-DRB5/HLA-DMB/HLA-DRA/HLA-DPA1/TGFBR2/ITGB2/MSN/HLA-DPB1/CD28/CD5/ROCK1/ETS1/CDKN2A/JAK3/SELPLG/EP300/SPN/HLA-DQA1/CD27/RAC2/ACTB/RASAL3/RUNX1/CCL5/HLA-DMA/LAG3/SEMA4D/PAG1/CASP3/ADA/PECAM1/DOCK8/PYCARD/TMEM131L/CSK/CD44/SMARCA2/CCDC88B/CD6/VAV1/ARID1B/PPP3CA/LAX1/IL12RB1/ITGB7/PRKAR1A/CD81/STAT5B/PHF10/DLG1/F…	78
GO:0050863	regulation of T cell activation	69/942	395/18805	0.174684	3.48718	11.4723	5.2074526026255e-20	1.33935680939528e-16	1.02312739818953e-16	CD74/PTPRC/CD2/HLA-DRB1/PDCD1/PRDM1/CORO1A/SASH3/RASGRP1/HAVCR2/NCKAP1L/HLA-DRB5/HLA-DMB/HLA-DRA/HLA-DPA1/TGFBR2/HLA-DPB1/CD28/CD5/CDKN2A/JAK3/EP300/SPN/HLA-DQA1/CD27/RAC2/ACTB/RASAL3/RUNX1/CCL5/HLA-DMA/LAG3/SIT1/PAG1/LAT/CASP3/ADA/IRF4/DOCK8/PYCARD/TMEM131L/CSK/SMARCA2/CCDC88B/CD6/VAV1/ARID1B/PPP3CA/LAX1/IL12RB1/PRKAR1A/CD81/STAT5B/PHF10/DLG1/PTPN11/HLA-DQB1/CTLA4/PBRM1/ARID2/ICOS/SLAMF1/CGAS/IL…	69
GO:1903037	regulation of leukocyte cell-cell adhesion	68/942	395/18805	0.172152	3.43664	11.2392	2.21719016094353e-19	3.80174206263116e-16	2.90413013010603e-16	CD74/WNK1/PTPRC/HLA-DRB1/PDCD1/CORO1A/SASH3/RASGRP1/HAVCR2/NCKAP1L/ITGA4/HLA-DRB5/HLA-DMB/HLA-DRA/HLA-DPA1/TGFBR2/ITGB2/HLA-DPB1/CD28/CD5/ETS1/CDKN2A/JAK3/EP300/SPN/HLA-DQA1/CD27/ACTB/RASAL3/RUNX1/CCL5/HLA-DMA/LAG3/PAG1/CASP3/ADA/DOCK8/PYCARD/TMEM131L/CSK/CD44/SMARCA2/CCDC88B/CD6/VAV1/ARID1B/PPP3CA/LAX1/IL12RB1/PRKAR1A/CD81/STAT5B/PHF10/DLG1/PTPN11/HLA-DQB1/CTLA4/PBRM1/ARID2/ICOS/GCNT1/SLAMF1/SKA…	68
GO:0002429	immune response-activating cell surface receptor signaling pathway	61/942	340/18805	0.179412	3.58157	11.0312	2.10488554072058e-18	2.70688280536666e-15	2.06777308513419e-15	THEMIS/CD38/WNK1/PTPRC/HLA-DRB1/NCKAP1L/CD3G/HLA-DPB1/CD28/BTN3A1/GBP1/EP300/INPP5D/NFATC2/PRKCH/SH2D1A/PTPRJ/MYO1G/IGHG1/DENND1B/UBASH3A/KLRC4/PLCG1/LAT/ITK/CRKL/FYB1/ADA/PIK3AP1/TNIP3/PJA2/PDE4B/LIME1/PRKCB/LCP2/CSK/PAK2/DGKZ/PRKD2/RFTN1/VAV1/LAX1/CD247/PIK3CD/IFI35/CD81/TBK1/ZNRF1/PLCL2/HLA-DQB1/CTLA4/GRB2/TRAT1/TRAF3/UBR2/BTN3A2/BTN3A3/MYD88/SKAP1/WDFY1/RC3H2	61
GO:0050851	antigen receptor-mediated signaling pathway	47/942	213/18805	0.220657	4.40495	11.4765	3.8608589519763e-18	3.97205168979321e-15	3.0342287300479e-15	THEMIS/CD38/WNK1/PTPRC/HLA-DRB1/NCKAP1L/CD3G/HLA-DPB1/CD28/BTN3A1/GBP1/INPP5D/NFATC2/PRKCH/SH2D1A/PTPRJ/IGHG1/DENND1B/UBASH3A/PLCG1/LAT/ITK/CRKL/FYB1/ADA/PDE4B/LIME1/PRKCB/LCP2/CSK/DGKZ/PRKD2/RFTN1/LAX1/CD247/PIK3CD/CD81/PLCL2/HLA-DQB1/CTLA4/GRB2/TRAT1/UBR2/BTN3A2/BTN3A3/SKAP1/RC3H2	47
GO:0002768	immune response-regulating cell surface receptor signaling pathway	63/942	372/18805	0.169355	3.3808	10.6505	1.13676668242156e-17	9.74587969062749e-15	7.44482460610469e-15	THEMIS/CD38/WNK1/PTPRC/HLA-DRB1/NCKAP1L/CD3G/HLA-DPB1/CD28/BTN3A1/GBP1/EP300/INPP5D/NFATC2/PRKCH/SH2D1A/PTPRJ/MYO1G/IGHG1/DENND1B/UBASH3A/KLRC4/PLCG1/LAT/ITK/CD200R1/CRKL/FYB1/ADA/PIK3AP1/TNIP3/PJA2/PDE4B/LIME1/PRKCB/LCP2/CSK/PAK2/DGKZ/PRKD2/RFTN1/VAV1/LAX1/CD247/PIK3CD/IFI35/CD81/TBK1/MAPK9/ZNRF1/PLCL2/HLA-DQB1/CTLA4/GRB2/TRAT1/TRAF3/UBR2/BTN3A2/BTN3A3/MYD88/SKAP1/WDFY1/RC3H2	63
GO:1903039	positive regulation of leukocyte cell-cell adhesion	54/942	285/18805	0.189474	3.78243	10.8693	1.6585464863181e-17	1.21879473223147e-14	9.31030681718117e-15	CD74/PTPRC/HLA-DRB1/CORO1A/SASH3/RASGRP1/HAVCR2/NCKAP1L/ITGA4/HLA-DRB5/HLA-DMB/HLA-DRA/HLA-DPA1/TGFBR2/ITGB2/HLA-DPB1/CD28/CD5/ETS1/EP300/SPN/HLA-DQA1/CD27/ACTB/RASAL3/RUNX1/CCL5/HLA-DMA/ADA/DOCK8/PYCARD/CSK/CD44/SMARCA2/CCDC88B/CD6/VAV1/ARID1B/PPP3CA/IL12RB1/CD81/STAT5B/PHF10/PTPN11/HLA-DQB1/PBRM1/ARID2/ICOS/GCNT1/SLAMF1/SKAP1/IL2RG/SMARCE1/OPA1	54
GO:0050852	T cell receptor signaling pathway	38/942	151/18805	0.251656	5.02376	11.4001	6.12054781889787e-17	3.93551224755133e-14	3.00631644841391e-14	THEMIS/WNK1/PTPRC/HLA-DRB1/CD3G/HLA-DPB1/CD28/BTN3A1/GBP1/INPP5D/SH2D1A/PTPRJ/DENND1B/UBASH3A/PLCG1/LAT/ITK/CRKL/FYB1/ADA/PDE4B/LIME1/LCP2/CSK/DGKZ/PRKD2/RFTN1/CD247/PIK3CD/CD81/HLA-DQB1/CTLA4/TRAT1/UBR2/BTN3A2/BTN3A3/SKAP1/RC3H2	38
GO:0045785	positive regulation of cell adhesion	72/942	499/18805	0.144289	2.88041	9.77641	3.94740851643085e-16	2.06987806342214e-13	1.581168619701e-13	CD74/PTPRC/HLA-DRB1/CORO1A/SASH3/RASGRP1/HAVCR2/NCKAP1L/ITGA4/HLA-DRB5/HLA-DMB/CDK6/HLA-DRA/HLA-DPA1/TGFBR2/ITGB2/HLA-DPB1/CD28/CD5/ROCK1/ETS1/ADAM19/EP300/PREX1/SPN/HLA-DQA1/PTK2B/CD27/PTPRJ/ACTB/RASAL3/RUNX1/APBB1IP/CCL5/HLA-DMA/FLNA/CDC42/PLEKHA2/CRKL/ADA/CSF1/DOCK8/PYCARD/UTRN/CSK/CD44/SMARCA2/ARPC2/CCDC88B/PRKD2/CD6/VAV1/ARID1B/PPP3CA/IL12RB1/CD81/STAT5B/PHF10/PTPN11/HLA-DQB1/BAG4/NEDD9/PBRM…	72
GO:0030098	lymphocyte differentiation	66/942	432/18805	0.152778	3.04988	9.89814	4.02386870805238e-16	2.06987806342214e-13	1.581168619701e-13	IKZF3/CD74/THEMIS/PTPRC/CD2/HLA-DRB1/PRDM1/SASH3/RASGRP1/NCKAP1L/ITGA4/DOCK2/KMT2A/EOMES/CDK6/HLA-DRA/CD3G/TGFBR2/CD28/CDKN2A/JAK3/EP300/INPP5D/PREX1/SPN/PTK2B/CD27/IKZF1/PTPRJ/ACTB/RUNX1/LAG3/EZH2/ITK/ADA/NFATC3/IRF4/TMEM131L/BCL11B/SMARCA2/ITM2A/SP3/VAV1/ARID1B/PIK3CD/IL12RB1/SLAMF6/MR1/STAT5B/DOCK11/TBK1/PLCL2/PHF10/CTLA4/PPP3CB/PBRM1/ARID2/TOP2B/ICOS/SLAMF1/IL2RG/SLC39A7/RUNX2/RC3H2/SMARCE1/O…	66
GO:0022409	positive regulation of cell-cell adhesion	56/942	337/18805	0.166172	3.31727	9.85722	1.82115596081992e-15	8.51638751132517e-13	6.50562220262275e-13	CD74/PTPRC/HLA-DRB1/CORO1A/SASH3/RASGRP1/HAVCR2/NCKAP1L/ITGA4/HLA-DRB5/HLA-DMB/HLA-DRA/HLA-DPA1/TGFBR2/ITGB2/HLA-DPB1/CD28/CD5/ETS1/ADAM19/EP300/SPN/HLA-DQA1/CD27/ACTB/RASAL3/RUNX1/CCL5/HLA-DMA/ADA/DOCK8/PYCARD/CSK/CD44/SMARCA2/CCDC88B/CD6/VAV1/ARID1B/PPP3CA/IL12RB1/CD81/STAT5B/PHF10/PTPN11/HLA-DQB1/PBRM1/ARID2/ICOS/GCNT1/SLAMF1/SKAP1/IL2RG/DENND6A/SMARCE1/OPA1	56
GO:0050867	positive regulation of cell activation	61/942	392/18805	0.155612	3.10646	9.6785	2.29894840045111e-15	9.31480289116621e-13	7.11552737839147e-13	CD74/CD38/CTSC/PTPRC/PLEK/CD2/HLA-DRB1/CORO1A/SASH3/RASGRP1/HAVCR2/NCKAP1L/HLA-DRB5/HLA-DMB/HLA-DRA/HLA-DPA1/TGFBR2/HLA-DPB1/CD28/CD5/EP300/INPP5D/NFATC2/SPN/HLA-DQA1/CD27/PTPRJ/ACTB/RASAL3/RUNX1/CCL5/HLA-DMA/FLNA/SH3KBP1/RPS6KA1/ADA/RIF1/IL16/DOCK8/PYCARD/CSK/SMARCA2/CCDC88B/CD6/VAV1/ARID1B/PPP3CA/IL12RB1/CD81/STAT5B/PHF10/PTPN11/HLA-DQB1/PBRM1/ARID2/ICOS/MYD88/SLAMF1/IL2RG/SMARCE1/OPA1	61
GO:0032943	mononuclear cell proliferation	53/942	308/18805	0.172078	3.43516	9.89524	2.35405205258866e-15	9.31480289116621e-13	7.11552737839147e-13	IKZF3/CD74/CD38/PTPRC/HLA-DRB1/CORO1A/SASH3/RASGRP1/HAVCR2/CNN2/NCKAP1L/DOCK2/HLA-DMB/HLA-DPA1/TGFBR2/MSN/HLA-DPB1/PIK3CG/CD28/BTN3A1/CDKN2A/INPP5D/NFATC2/SPN/RAC2/BCL2L1/RASAL3/CCL5/PSMB10/CASP3/ADA/CSF1/DOCK8/PYCARD/TMEM131L/CCDC88B/CD6/PPP3CA/IL12RB1/PRKAR1A/CD81/STAT5B/TBK1/PLCL2/DLG1/CTLA4/PPP3CB/ST6GAL1/MYD88/SLAMF1/RC3H2/ITCH/TNFRSF1B	53
GO:0050870	positive regulation of T cell activation	48/942	261/18805	0.183908	3.67133	9.97974	3.56455531998815e-15	1.30971946900136e-12	1.00048759470043e-12	CD74/PTPRC/HLA-DRB1/CORO1A/SASH3/RASGRP1/HAVCR2/NCKAP1L/HLA-DRB5/HLA-DMB/HLA-DRA/HLA-DPA1/TGFBR2/HLA-DPB1/CD28/CD5/EP300/SPN/HLA-DQA1/CD27/ACTB/RASAL3/RUNX1/CCL5/HLA-DMA/ADA/DOCK8/PYCARD/CSK/SMARCA2/CCDC88B/CD6/VAV1/ARID1B/PPP3CA/IL12RB1/CD81/STAT5B/PHF10/PTPN11/HLA-DQB1/PBRM1/ARID2/ICOS/SLAMF1/IL2RG/SMARCE1/OPA1	48
GO:0030217	T cell differentiation	54/942	324/18805	0.166667	3.32714	9.703	5.16017131071602e-15	1.76959474815488e-12	1.35178382476512e-12	IKZF3/CD74/THEMIS/PTPRC/CD2/HLA-DRB1/PRDM1/SASH3/RASGRP1/NCKAP1L/DOCK2/KMT2A/EOMES/CDK6/HLA-DRA/CD3G/TGFBR2/CD28/CDKN2A/JAK3/EP300/PREX1/SPN/CD27/ACTB/RUNX1/LAG3/ITK/ADA/NFATC3/IRF4/TMEM131L/BCL11B/SMARCA2/SP3/VAV1/ARID1B/PIK3CD/IL12RB1/SLAMF6/MR1/STAT5B/TBK1/PHF10/CTLA4/PPP3CB/PBRM1/ARID2/ICOS/IL2RG/RUNX2/RC3H2/SMARCE1/OPA1	54
GO:0045088	regulation of innate immune response	68/942	482/18805	0.141079	2.81633	9.27672	8.41477335578896e-15	2.70534963388615e-12	2.06660190376054e-12	GBP5/RASGRP1/HAVCR2/PARP9/PARP14/ADAR/CASP1/OTULIN/EP300/INPP5D/IFI16/SH2D1A/ANKRD17/NLRC3/PARP1/LAMP2/PUM2/CCL5/NEK7/LAG3/OGT/KLRC4/TRAF3IP3/N4BP1/ERBIN/DDX60/ZBP1/ERAP1/YTHDF3/PIK3AP1/TNIP3/AP1G1/IRF4/PJA2/GFI1/CASP8/RPS6KA3/CD96/PYCARD/PYHIN1/PAK2/ZDHHC3/TRAFD1/RFTN1/VAV1/MED1/SLAMF6/CPT1A/IFI35/STAT5B/TBK1/NPLOC4/ZNRF1/PTPN11/XRCC5/GRB2/TRAF3/XIAP/DHX9/TRIM56/LSM14A/MYD88/CGAS/LATS1/WDFY1/CAR…	68
GO:0051251	positive regulation of lymphocyte activation	54/942	337/18805	0.160237	3.19879	9.35326	2.80005059011392e-14	8.47262366796824e-12	6.47219124018283e-12	CD74/CD38/PTPRC/HLA-DRB1/CORO1A/SASH3/RASGRP1/HAVCR2/NCKAP1L/HLA-DRB5/HLA-DMB/HLA-DRA/HLA-DPA1/TGFBR2/HLA-DPB1/CD28/CD5/EP300/INPP5D/NFATC2/SPN/HLA-DQA1/CD27/ACTB/RASAL3/RUNX1/CCL5/HLA-DMA/SH3KBP1/ADA/RIF1/DOCK8/PYCARD/CSK/SMARCA2/CCDC88B/CD6/VAV1/ARID1B/PPP3CA/IL12RB1/CD81/STAT5B/PHF10/PTPN11/HLA-DQB1/PBRM1/ARID2/ICOS/MYD88/SLAMF1/IL2RG/SMARCE1/OPA1	54
GO:0002696	positive regulation of leukocyte activation	57/942	372/18805	0.153226	3.05882	9.21013	3.85563393803754e-14	1.10185449873695e-11	8.41700671970418e-12	CD74/CD38/CTSC/PTPRC/CD2/HLA-DRB1/CORO1A/SASH3/RASGRP1/HAVCR2/NCKAP1L/HLA-DRB5/HLA-DMB/HLA-DRA/HLA-DPA1/TGFBR2/HLA-DPB1/CD28/CD5/EP300/INPP5D/NFATC2/SPN/HLA-DQA1/CD27/ACTB/RASAL3/RUNX1/CCL5/HLA-DMA/SH3KBP1/ADA/RIF1/IL16/DOCK8/PYCARD/CSK/SMARCA2/CCDC88B/CD6/VAV1/ARID1B/PPP3CA/IL12RB1/CD81/STAT5B/PHF10/PTPN11/HLA-DQB1/PBRM1/ARID2/ICOS/MYD88/SLAMF1/IL2RG/SMARCE1/OPA1	57
GO:0007015	actin filament organization	65/942	463/18805	0.140389	2.80256	9.01841	4.26016930858884e-14	1.1533847854411e-11	8.81064378335852e-12	LCP1/CAP1/IQGAP1/ACTR2/PLEK/COTL1/CORO1A/ACTR3/CNN2/NCKAP1L/ARHGAP25/CAPZA1/DIAPH1/WDR1/WIPF1/ROCK1/ASB2/PREX1/PTK2B/RAC2/RASA1/MYO1G/PLEC/MICAL2/ZYX/EVL/ARPC5/FLNA/TTN/TPM4/RICTOR/HCLS1/MYO1F/SPTBN1/ARHGAP18/CDC42/SH3KBP1/MYO5A/TGFBR1/DNM2/IQGAP2/PYCARD/PAK2/ARPC2/ARPC1B/ARPC5L/ARFGEF1/PFN1/WASHC5/CAPZB/FLII/SPTAN1/MTPN/WAS/DLG1/GRB2/BAG4/CLASP1/NEDD9/LIMA1/WASHC2C/TTC17/TMOD3/LATS1/PPFIA1	65
GO:0070661	leukocyte proliferation	54/942	344/18805	0.156977	3.1337	9.17189	6.68712290050939e-14	1.71992801001101e-11	1.31384367303166e-11	IKZF3/CD74/CD38/PTPRC/HLA-DRB1/CORO1A/SASH3/RASGRP1/HAVCR2/CNN2/NCKAP1L/DOCK2/HLA-DMB/HLA-DPA1/TGFBR2/MSN/HLA-DPB1/PIK3CG/CD28/BTN3A1/CDKN2A/INPP5D/NFATC2/SPN/RAC2/BCL2L1/RASAL3/CCL5/PSMB10/CASP3/ADA/NF1/CSF1/DOCK8/PYCARD/TMEM131L/CCDC88B/CD6/PPP3CA/IL12RB1/PRKAR1A/CD81/STAT5B/TBK1/PLCL2/DLG1/CTLA4/PPP3CB/ST6GAL1/MYD88/SLAMF1/RC3H2/ITCH/TNFRSF1B	54
GO:0008154	actin polymerization or depolymerization	38/942	187/18805	0.203209	4.05662	9.64649	1.05258594900262e-13	2.57833434365213e-11	1.9695756128455e-11	PLEK/COTL1/CORO1A/NCKAP1L/CAPZA1/DIAPH1/WDR1/WIPF1/ASB2/PREX1/PTK2B/RASA1/MICAL2/EVL/ARPC5/RICTOR/HCLS1/SPTBN1/ARHGAP18/PYCARD/ARPC2/ARPC5L/ARFGEF1/PFN1/WASHC5/CAPZB/FLII/SPTAN1/MTPN/WAS/DLG1/GRB2/BAG4/LIMA1/WASHC2C/TTC17/TMOD3/LATS1	38
GO:0043254	regulation of protein-containing complex assembly	61/942	431/18805	0.141531	2.82537	8.80361	1.84427763227592e-13	4.31225642746696e-11	3.29410928291196e-11	LCP1/PLEK/COTL1/GBP5/CORO1A/SLF1/NCKAP1L/PDE4DIP/CAPZA1/MSN/ASB2/EP300/PREX1/PTK2B/IFI16/NLRC3/RASA1/LAMP2/NUMA1/EVL/ARPC5/NEK7/OGT/RICTOR/CKAP5/HCLS1/SPTBN1/ARHGAP18/CDC42/HAUS3/PYCARD/CLIP1/ARPC2/ARPC5L/ARFGEF1/PFN1/FLII/SPTAN1/MTPN/MAPK9/DCTN1/DLG1/PTPN11/GRB2/VPS39/TRAPPC12/BAG4/CLASP1/WASHC2C/TMOD3/DYRK1A/MYD88/SPIDR/EIF4G1/LATS1/SKAP1/SORL1/CARD8/UBLCP1/VPS41/HCFC1	61
GO:0042098	T cell proliferation	40/942	217/18805	0.184332	3.67979	9.11774	6.72281094119637e-13	1.50357128180496e-10	1.14856994249364e-10	PTPRC/HLA-DRB1/CORO1A/SASH3/RASGRP1/HAVCR2/NCKAP1L/DOCK2/HLA-DMB/HLA-DPA1/TGFBR2/MSN/HLA-DPB1/PIK3CG/CD28/BTN3A1/CDKN2A/SPN/RAC2/RASAL3/CCL5/PSMB10/CASP3/DOCK8/PYCARD/TMEM131L/CCDC88B/CD6/PPP3CA/IL12RB1/PRKAR1A/CD81/STAT5B/DLG1/CTLA4/PPP3CB/SLAMF1/RC3H2/ITCH/TNFRSF1B	40
GO:0046651	lymphocyte proliferation	48/942	300/18805	0.16	3.19406	8.79705	8.24223564948951e-13	1.76658584087392e-10	1.34948533682212e-10	IKZF3/CD74/CD38/PTPRC/HLA-DRB1/CORO1A/SASH3/RASGRP1/HAVCR2/NCKAP1L/DOCK2/HLA-DMB/HLA-DPA1/TGFBR2/MSN/HLA-DPB1/PIK3CG/CD28/BTN3A1/CDKN2A/INPP5D/NFATC2/SPN/RAC2/RASAL3/CCL5/PSMB10/CASP3/ADA/DOCK8/PYCARD/TMEM131L/CCDC88B/CD6/PPP3CA/IL12RB1/PRKAR1A/CD81/STAT5B/PLCL2/DLG1/CTLA4/PPP3CB/MYD88/SLAMF1/RC3H2/ITCH/TNFRSF1B	48
GO:0002263	cell activation involved in immune response	50/942	323/18805	0.154799	3.09022	8.70148	9.9162511873907e-13	2.04036784431751e-10	1.55862592347493e-10	LCP1/CD74/PTPRC/NKG7/HLA-DRB1/ITGAL/CORO1A/RASGRP1/HAVCR2/NCKAP1L/DOCK2/KMT2A/HLA-DMB/EOMES/HLA-DRA/PTGDR/ITGB2/PIK3CG/CD28/JAK3/EP300/SPN/PTK2B/RAC2/APBB1IP/CBL/LAT/CD84/CD244/ADA/RIF1/AP1G1/IRF4/PYCARD/ITM2A/RAB27A/PIK3CD/IL12RB1/SLAMF6/IFI35/CD81/DOCK11/TBK1/PLCL2/GBF1/ICOS/MYD88/SLAMF1/RC3H2/OPA1	50
GO:0002833	positive regulation of response to biotic stimulus	59/942	425/18805	0.138824	2.77131	8.48184	1.07237901310604e-12	2.05908056939872e-10	1.57292047261304e-10	HLA-DRB1/GBP5/RASGRP1/HAVCR2/PARP9/CASP1/OTULIN/EP300/IFI16/SH2D1A/ANKRD17/NLRC3/PARP1/LAMP2/PUM2/CCL5/NEK7/LAG3/OGT/KLRC4/TRAF3IP3/ERBIN/DDX60/ZBP1/PIK3AP1/TNIP3/AP1G1/IRF4/PJA2/GFI1/RPS6KA3/PYCARD/PYHIN1/PAK2/ZDHHC3/RFTN1/VAV1/MED1/SLAMF6/CPT1A/MR1/IFI35/STAT5B/TBK1/NPLOC4/ZNRF1/PTPN11/XRCC5/TRAF3/XIAP/DHX9/TRIM56/LSM14A/MYD88/CGAS/LATS1/WDFY1/CARD8/ITCH	59
GO:0008064	regulation of actin polymerization or depolymerization	32/942	146/18805	0.219178	4.37542	9.40228	1.08077712623961e-12	2.05908056939872e-10	1.57292047261304e-10	PLEK/COTL1/CORO1A/NCKAP1L/CAPZA1/WDR1/ASB2/PREX1/PTK2B/RASA1/EVL/ARPC5/RICTOR/HCLS1/SPTBN1/ARHGAP18/PYCARD/ARPC2/ARPC5L/ARFGEF1/PFN1/FLII/SPTAN1/MTPN/WAS/DLG1/GRB2/BAG4/LIMA1/WASHC2C/TMOD3/LATS1	32
GO:0051258	protein polymerization	46/942	282/18805	0.163121	3.25635	8.76696	1.23069789478079e-12	2.26096784669727e-10	1.72714106812657e-10	COTL1/CORO1A/NCKAP1L/PDE4DIP/CAPZA1/DIAPH1/NIN/ASB2/PREX1/PTK2B/RASA1/NUMA1/EVL/ARPC5/RICTOR/CKAP5/HCLS1/SPTBN1/ARHGAP18/MAP4/DNM2/CHMP4B/HAUS3/PYCARD/CLIP1/ARPC2/ARPC5L/ARFGEF1/PFN1/WASHC5/FLII/SPTAN1/MTPN/PCNT/DCTN1/WAS/DLG1/GRB2/BAG4/CLASP1/WASHC2C/TTC17/TMOD3/DYRK1A/LATS1/ZNF207	46
GO:0045089	positive regulation of innate immune response	56/942	395/18805	0.141772	2.83018	8.44185	1.72884923617273e-12	3.066620852025e-10	2.34257502672696e-10	GBP5/RASGRP1/HAVCR2/PARP9/CASP1/OTULIN/EP300/IFI16/SH2D1A/ANKRD17/NLRC3/PARP1/LAMP2/PUM2/CCL5/NEK7/LAG3/OGT/KLRC4/TRAF3IP3/ERBIN/DDX60/ZBP1/PIK3AP1/TNIP3/AP1G1/IRF4/PJA2/GFI1/RPS6KA3/PYCARD/PYHIN1/PAK2/ZDHHC3/RFTN1/VAV1/MED1/SLAMF6/CPT1A/IFI35/STAT5B/TBK1/NPLOC4/ZNRF1/XRCC5/TRAF3/XIAP/DHX9/TRIM56/LSM14A/MYD88/CGAS/LATS1/WDFY1/CARD8/ITCH	56
GO:0030832	regulation of actin filament length	32/942	149/18805	0.214765	4.28732	9.25123	1.94290297659543e-12	3.33143097053563e-10	2.54486203916868e-10	PLEK/COTL1/CORO1A/NCKAP1L/CAPZA1/WDR1/ASB2/PREX1/PTK2B/RASA1/EVL/ARPC5/RICTOR/HCLS1/SPTBN1/ARHGAP18/PYCARD/ARPC2/ARPC5L/ARFGEF1/PFN1/FLII/SPTAN1/MTPN/WAS/DLG1/GRB2/BAG4/LIMA1/WASHC2C/TMOD3/LATS1	32
GO:0002366	leukocyte activation involved in immune response	49/942	319/18805	0.153605	3.06639	8.54791	2.250394340086e-12	3.73420273722657e-10	2.8525372059562e-10	LCP1/CD74/PTPRC/NKG7/HLA-DRB1/ITGAL/CORO1A/RASGRP1/HAVCR2/NCKAP1L/DOCK2/KMT2A/HLA-DMB/EOMES/HLA-DRA/PTGDR/ITGB2/PIK3CG/CD28/JAK3/EP300/SPN/PTK2B/RAC2/APBB1IP/CBL/LAT/CD84/CD244/ADA/RIF1/AP1G1/IRF4/PYCARD/ITM2A/RAB27A/PIK3CD/IL12RB1/SLAMF6/IFI35/CD81/DOCK11/TBK1/PLCL2/ICOS/MYD88/SLAMF1/RC3H2/OPA1	49
GO:0032944	regulation of mononuclear cell proliferation	42/942	248/18805	0.169355	3.3808	8.667	3.3503271806042e-12	5.38565094282124e-10	4.11406952802482e-10	IKZF3/CD74/CD38/PTPRC/HLA-DRB1/CORO1A/SASH3/HAVCR2/CNN2/NCKAP1L/HLA-DMB/HLA-DPA1/TGFBR2/HLA-DPB1/CD28/CDKN2A/INPP5D/NFATC2/SPN/RAC2/BCL2L1/RASAL3/CCL5/CASP3/ADA/CSF1/PYCARD/TMEM131L/CCDC88B/CD6/PPP3CA/IL12RB1/PRKAR1A/CD81/STAT5B/DLG1/CTLA4/ST6GAL1/MYD88/SLAMF1/ITCH/TNFRSF1B	42
GO:0050900	leukocyte migration	55/942	395/18805	0.139241	2.77964	8.20874	5.67793060874059e-12	8.85068940950352e-10	6.76099360843019e-10	CCR5/MYH9/CD74/WNK1/ITGA1/ITGAL/CORO1A/CNN2/NCKAP1L/ITGA4/STK10/CXCR3/WDR1/ITGB2/MSN/PIK3CG/ROCK1/ASB2/SELPLG/PREX1/SPN/PTK2B/RAC2/PTPRJ/MYO1G/PLEC/CCL5/STK39/CDC42/PAFAH1B1/CD200R1/CRKL/ADA/NF1/CSF1/IL16/PECAM1/PDE4B/DOCK8/PYCARD/LYST/VAV1/PIK3CD/ITGB7/PIKFYVE/ANO6/ADAM10/CD81/STAT5B/MCOLN2/GBF1/NEDD9/GCNT1/MYD88/SLAMF1	55
GO:0030041	actin filament polymerization	32/942	156/18805	0.205128	4.09494	8.91375	7.17198446255899e-12	1.08507906104128e-09	8.28886006152716e-10	COTL1/CORO1A/NCKAP1L/CAPZA1/DIAPH1/ASB2/PREX1/PTK2B/RASA1/EVL/ARPC5/RICTOR/HCLS1/SPTBN1/ARHGAP18/PYCARD/ARPC2/ARPC5L/ARFGEF1/PFN1/WASHC5/FLII/SPTAN1/MTPN/WAS/DLG1/GRB2/BAG4/WASHC2C/TTC17/TMOD3/LATS1	32
GO:0032271	regulation of protein polymerization	36/942	199/18805	0.180905	3.61137	8.50436	1.68881062880739e-11	2.48206910702435e-09	1.89603912100391e-09	COTL1/CORO1A/NCKAP1L/PDE4DIP/CAPZA1/ASB2/PREX1/PTK2B/RASA1/NUMA1/EVL/ARPC5/RICTOR/CKAP5/HCLS1/SPTBN1/ARHGAP18/HAUS3/PYCARD/CLIP1/ARPC2/ARPC5L/ARFGEF1/PFN1/FLII/SPTAN1/MTPN/DCTN1/DLG1/GRB2/BAG4/CLASP1/WASHC2C/TMOD3/DYRK1A/LATS1	36
GO:0019882	antigen processing and presentation	27/942	117/18805	0.230769	4.60681	8.98686	1.77458462761724e-11	2.53568425679531e-09	1.9369954429518e-09	CD74/KDM5D/HLA-DRB1/LNPEP/HLA-DRB5/HLA-DMB/HLA-DRA/HLA-DPA1/HLA-DPB1/HLA-DQA1/ERAP2/RAB8B/HLA-DMA/RAB10/TAPBP/ERAP1/TAP1/DNM2/MFSD6/PYCARD/RAB27A/RFTN1/RAB5B/MR1/PIKFYVE/WAS/HLA-DQB1	27
GO:0070663	regulation of leukocyte proliferation	43/942	273/18805	0.157509	3.14433	8.19569	2.19998561302307e-11	3.05857459280829e-09	2.33642853297728e-09	IKZF3/CD74/CD38/PTPRC/HLA-DRB1/CORO1A/SASH3/HAVCR2/CNN2/NCKAP1L/HLA-DMB/HLA-DPA1/TGFBR2/HLA-DPB1/CD28/CDKN2A/INPP5D/NFATC2/SPN/RAC2/BCL2L1/RASAL3/CCL5/CASP3/ADA/NF1/CSF1/PYCARD/TMEM131L/CCDC88B/CD6/PPP3CA/IL12RB1/PRKAR1A/CD81/STAT5B/DLG1/CTLA4/ST6GAL1/MYD88/SLAMF1/ITCH/TNFRSF1B	43
GO:0030833	regulation of actin filament polymerization	28/942	127/18805	0.220472	4.40126	8.83181	2.41596031876082e-11	3.27044733676465e-09	2.49827697228093e-09	COTL1/CORO1A/NCKAP1L/CAPZA1/ASB2/PREX1/PTK2B/RASA1/EVL/ARPC5/RICTOR/HCLS1/SPTBN1/ARHGAP18/PYCARD/ARPC2/ARPC5L/ARFGEF1/PFN1/FLII/SPTAN1/MTPN/DLG1/GRB2/BAG4/WASHC2C/TMOD3/LATS1	28
GO:0016032	viral process	55/942	421/18805	0.130641	2.60797	7.66255	6.99254780865082e-11	9.22299126351277e-09	7.04539297427625e-09	CCR5/MYH9/CXCR6/CD74/APOBEC3G/HLA-DRB1/DDX6/PARP9/APOBEC3C/ADAR/CANX/APOBEC3H/CD28/SELPLG/EP300/IGF2R/APOBEC3D/IFI16/OAS2/CHMP7/CCL5/CBL/STAT1/N4BP1/NPC1/MAN2A1/HDAC1/CHMP1A/ATG16L1/ZDHHC20/CHMP4B/ITGB7/PIKFYVE/LDLR/CD81/SMC5/MX1/REST/MDFIC/NUP153/CALCOCO2/GRK2/SMC6/TRIM38/DHX9/TOP2B/ST6GAL1/VPS37B/SLAMF1/ITCH/FAM111A/ILF3/PIK3C3/TRIM21/HCFC1	55
GO:0051607	defense response to virus	46/942	321/18805	0.143302	2.86072	7.72163	1.19706362202825e-10	1.53942381792833e-08	1.17595750027144e-08	APOBEC3G/PTPRC/GBP5/PARP9/PRF1/APOBEC3C/ADAR/CASP1/APOBEC3H/DDX17/GBP1/TRIM22/SPN/APOBEC3D/IFI16/BCL2L1/DTX3L/OAS2/STAT1/SENP7/DDX60/ZBP1/ATG16L1/PYCARD/GBP3/LYST/IL12RB1/NCBP1/TBK1/MX1/DDX1/TRIM38/TRAF3/TANK/DHX9/USP20/TRIM56/IL10RB/LSM14A/MYD88/CGAS/CARD8/ITCH/ILF3/TRIM21/MORC3	46
GO:0048002	antigen processing and presentation of peptide antigen	20/942	71/18805	0.28169	5.62334	8.96278	1.60760748647782e-10	2.00655766421826e-08	1.53279851038036e-08	CD74/HLA-DRB1/LNPEP/HLA-DRB5/HLA-DMB/HLA-DRA/HLA-DPA1/HLA-DPB1/HLA-DQA1/ERAP2/HLA-DMA/TAPBP/ERAP1/TAP1/DNM2/MFSD6/PYCARD/MR1/PIKFYVE/HLA-DQB1	20
GO:0030099	myeloid cell differentiation	57/942	455/18805	0.125275	2.50084	7.4421	1.63832468695892e-10	2.00655766421826e-08	1.53279851038036e-08	MYH9/CD74/HLA-DRB1/MAF/NCKAP1L/PIP4K2A/ADAR/WDR1/CDK6/TGFBR2/PTBP3/ETS1/CD101/TET2/EP300/INPP5D/LBR/RBM15/PTK2B/IFI16/RAC2/IKZF1/PTPRJ/PARP1/KAT6A/RUNX1/CFLAR/GAB3/FLNA/TPM4/HCLS1/STAT1/NBEAL2/CDC42/CASP3/PAFAH1B1/NF1/CSF1/ANXA2/IRF4/CASP8/TGFBR3/OSTM1/SP3/MED1/EVI2B/PPP3CA/PIK3CD/CD81/STAT5B/PTPN11/CUL4A/IREB2/NEDD9/TMOD3/GABPA/MYD88	57
GO:1902903	regulation of supramolecular fiber organization	52/942	396/18805	0.131313	2.62138	7.48845	1.93466522791351e-10	2.31439951915979e-08	1.76795723275425e-08	PLEK/COTL1/CORO1A/NCKAP1L/PDE4DIP/CAPZA1/TAOK1/WDR1/ROCK1/ASB2/PREX1/PTK2B/CKAP2/RASA1/NUMA1/EVL/ARPC5/FLNA/RICTOR/CKAP5/HCLS1/CCDC88C/SPTBN1/ARHGAP18/CDC42/TGFBR1/HAUS3/PYCARD/PAK2/CLIP1/ARPC2/AKAP13/ARPC5L/ARFGEF1/PFN1/WASHC5/FLII/SPTAN1/LDLR/MTPN/DCTN1/WAS/DLG1/GRB2/BAG4/CLASP1/LIMA1/WASHC2C/TMOD3/DYRK1A/LATS1/PPFIA1	52
GO:0002443	leukocyte mediated immunity	59/942	483/18805	0.122153	2.43853	7.35492	2.12740843241524e-10	2.48713385826e-08	1.89990805698711e-08	CD74/CTSC/PTPRC/KDM5D/CD2/NKG7/HLA-DRB1/PDCD1/CORO1A/SASH3/RASGRP1/HAVCR2/NCKAP1L/PRF1/SLAMF7/WDR1/HLA-DRA/PTGDR/ITGB2/PIK3CG/CD28/JAK3/INPP5D/SPN/CD27/RAC2/SH2D1A/MYO1G/IGHG1/DENND1B/CBL/LAG3/KLRC4/LAT/CD84/IL2RB/RIF1/AP1G1/CD96/RAB27A/LYST/RFTN1/VAV1/PIK3CD/IL12RB1/SLAMF6/MR1/CD81/STAT5B/DDX1/WAS/GRB2/PPP3CB/BTN3A2/BTN3A3/MYD88/SLAMF1/KIF5B/TNFRSF1B	59
GO:0032535	regulation of cellular component size	48/942	353/18805	0.135977	2.71449	7.4675	2.96055419662023e-10	3.38424239720321e-08	2.5852044013996e-08	WNK1/MACF1/PLEK/COTL1/CORO1A/NCKAP1L/CAPZA1/WDR1/MSN/ASB2/PREX1/PTK2B/RASA1/PUM2/EVL/ARPC5/STK39/RICTOR/SEMA4D/HCLS1/SPTBN1/ARHGAP18/PAFAH1B1/DNM2/ADNP/PYCARD/ARPC2/ARPC5L/ARFGEF1/VAV1/PFN1/WASHC5/FLII/RNF6/SPTAN1/ANO6/MTPN/WAS/DLG1/GRB2/BAG4/LIMA1/WASHC2C/TMOD3/PTEN/LATS1/TRPV2/PICALM	48
GO:0032946	positive regulation of mononuclear cell proliferation	29/942	150/18805	0.193333	3.85948	8.07438	3.07426540643452e-10	3.43783070667373e-08	2.62614022018766e-08	CD74/CD38/PTPRC/CORO1A/SASH3/HAVCR2/NCKAP1L/HLA-DMB/HLA-DPA1/TGFBR2/HLA-DPB1/CD28/NFATC2/SPN/BCL2L1/RASAL3/CCL5/ADA/CSF1/PYCARD/CCDC88B/CD6/PPP3CA/IL12RB1/CD81/STAT5B/ST6GAL1/MYD88/SLAMF1	29
GO:0050670	regulation of lymphocyte proliferation	38/942	243/18805	0.156379	3.12176	7.64471	3.99672162907918e-10	4.32991445469592e-08	3.30759815408445e-08	IKZF3/CD74/CD38/PTPRC/HLA-DRB1/CORO1A/SASH3/HAVCR2/NCKAP1L/HLA-DMB/HLA-DPA1/TGFBR2/HLA-DPB1/CD28/CDKN2A/INPP5D/NFATC2/SPN/RAC2/RASAL3/CCL5/CASP3/ADA/PYCARD/TMEM131L/CCDC88B/CD6/PPP3CA/IL12RB1/PRKAR1A/CD81/STAT5B/DLG1/CTLA4/MYD88/SLAMF1/ITCH/TNFRSF1B	38
GO:0032970	regulation of actin filament-based process	51/942	392/18805	0.130102	2.59721	7.33864	4.04035563424192e-10	4.32991445469592e-08	3.30759815408445e-08	MYH9/PLEK/COTL1/CORO1A/CNN2/NCKAP1L/CAPZA1/TAOK1/WDR1/ARAP2/ROCK1/ASB2/PREX1/PTK2B/RAC2/RASA1/EVL/ARPC5/FLNA/RICTOR/HCLS1/SPTBN1/ARHGAP18/CDC42/CAMK2D/TGFBR1/IQGAP2/PDE4B/PYCARD/PAK2/ARPC2/AKAP13/ARPC5L/ARFGEF1/PFN1/WASHC5/FLII/SPTAN1/MTPN/WAS/DLG1/GRB2/BAG4/CLASP1/NEDD9/LIMA1/WASHC2C/TMOD3/ATP2A2/LATS1/PPFIA1	51
GO:0033044	regulation of chromosome organization	38/942	244/18805	0.155738	3.10897	7.61443	4.51140054489031e-10	4.73604987814607e-08	3.61784280001622e-08	SLF1/CHFR/XRN1/DCP2/SMG1/PARP1/ACTB/NUMA1/NEK7/SMC4/TNKS2/KAT2B/HNRNPA2B1/MRE11/SMARCA2/CDC27/ATRX/ARID1B/BAZ1B/HNRNPU/ANAPC4/TACC3/SMC5/CDC16/USP7/PHF10/SMC6/XRCC5/TRAPPC12/INO80D/RAD50/PBRM1/ARID2/UPF1/MCPH1/ZNF207/TFPT/SMARCE1	38
GO:0045580	regulation of T cell differentiation	33/942	192/18805	0.171875	3.43111	7.77537	4.7451067668003e-10	4.88176584168415e-08	3.72915443378222e-08	CD74/PTPRC/CD2/HLA-DRB1/PRDM1/SASH3/RASGRP1/NCKAP1L/HLA-DRA/TGFBR2/CD28/CDKN2A/JAK3/EP300/CD27/ACTB/RUNX1/LAG3/ADA/IRF4/TMEM131L/SMARCA2/ARID1B/IL12RB1/STAT5B/PHF10/CTLA4/PBRM1/ARID2/IL2RG/RC3H2/SMARCE1/OPA1	33
GO:0001909	leukocyte mediated cytotoxicity	29/942	153/18805	0.189542	3.78381	7.93954	5.02302782040468e-10	5.06636374669836e-08	3.87016777163481e-08	CTSC/PTPRC/CD2/NKG7/HLA-DRB1/CORO1A/RASGRP1/HAVCR2/NCKAP1L/PRF1/SLAMF7/HLA-DRA/INPP5D/SH2D1A/IGHG1/LAG3/KLRC4/AP1G1/RAB27A/LYST/VAV1/IL12RB1/SLAMF6/MR1/STAT5B/GRB2/PPP3CB/MYD88/KIF5B	29
GO:0110053	regulation of actin filament organization	40/942	267/18805	0.149813	2.99069	7.52317	5.16183359840158e-10	5.10624462118803e-08	3.90063255522937e-08	PLEK/COTL1/CORO1A/NCKAP1L/CAPZA1/WDR1/ROCK1/ASB2/PREX1/PTK2B/RASA1/EVL/ARPC5/FLNA/RICTOR/HCLS1/SPTBN1/ARHGAP18/CDC42/TGFBR1/PYCARD/PAK2/ARPC2/ARPC5L/ARFGEF1/PFN1/WASHC5/FLII/SPTAN1/MTPN/WAS/DLG1/GRB2/BAG4/CLASP1/LIMA1/WASHC2C/TMOD3/LATS1/PPFIA1	40
GO:0070665	positive regulation of leukocyte proliferation	30/942	168/18805	0.178571	3.56479	7.66818	1.13631733323354e-09	1.10287101172704e-07	8.42477180727073e-08	CD74/CD38/PTPRC/CORO1A/SASH3/HAVCR2/NCKAP1L/HLA-DMB/HLA-DPA1/TGFBR2/HLA-DPB1/CD28/NFATC2/SPN/RAC2/BCL2L1/RASAL3/CCL5/ADA/CSF1/PYCARD/CCDC88B/CD6/PPP3CA/IL12RB1/CD81/STAT5B/ST6GAL1/MYD88/SLAMF1	30
GO:0030522	intracellular receptor signaling pathway	50/942	393/18805	0.127226	2.5398	7.08409	1.30726221502278e-09	1.24528830260688e-07	9.51268976350884e-08	KDM5D/GBP5/ACTN4/HAVCR2/DDX17/OTULIN/EP300/NCOR1/HUWE1/IFI16/ANKRD17/NLRC3/PARP1/LAMP2/PUM2/NEK7/OGT/EZH2/TRAF3IP3/NCOA3/ERBIN/DDX60/NCOA2/HDAC1/CRKL/PIK3AP1/CALCOCO1/PYCARD/NCOA4/ZDHHC3/NCOR2/RFTN1/FAM120B/MED1/RNF6/DAXX/TBK1/NPLOC4/TADA3/NR2C2/UBR5/XIAP/LSM14A/MYD88/CGAS/LATS1/WDFY1/NCOA1/CARD8/ITCH	50
GO:0030865	cortical cytoskeleton organization	17/942	57/18805	0.298246	5.95383	8.60151	1.43220019084794e-09	1.33949777849488e-07	1.02323508371969e-07	LCP1/IQGAP1/PLEK/TLN1/NCKAP1L/WDR1/ROCK1/PTK2B/RAC2/PLEC/FMNL3/PAFAH1B1/IQGAP2/FMNL1/DLG1/AKAP11/PPFIA1	17
GO:0043122	regulation of canonical NF-kappaB signal transduction	42/942	300/18805	0.14	2.7948	7.19623	1.5881763013399e-09	1.45885337394508e-07	1.11441017535749e-07	CD74/F2R/HLA-DRB1/CASP1/FASLG/TRIM22/HUWE1/ANKRD17/NLRC3/PARP1/FKBP1A/CFLAR/FLNA/STAT1/HDAC1/TNIP3/CASP8/LIME1/PRKCB/PYCARD/TGFBR3/CARD16/AKAP13/ATP2C1/TBK1/PPP5C/DDX1/TRAF5/TAB2/TRIM38/TRAF3/SLC20A1/TANK/XIAP/TNFRSF1A/USP20/NDFIP2/MYD88/UBE2V1/OPTN/CARD8/PPM1A	42
GO:0032956	regulation of actin cytoskeleton organization	46/942	348/18805	0.132184	2.63877	7.08597	1.76347542189019e-09	1.59145922284266e-07	1.21570706369642e-07	PLEK/COTL1/CORO1A/NCKAP1L/CAPZA1/TAOK1/WDR1/ARAP2/ROCK1/ASB2/PREX1/PTK2B/RAC2/RASA1/EVL/ARPC5/FLNA/RICTOR/HCLS1/SPTBN1/ARHGAP18/CDC42/TGFBR1/IQGAP2/PYCARD/PAK2/ARPC2/AKAP13/ARPC5L/ARFGEF1/PFN1/WASHC5/FLII/SPTAN1/MTPN/WAS/DLG1/GRB2/BAG4/CLASP1/NEDD9/LIMA1/WASHC2C/TMOD3/LATS1/PPFIA1	46
GO:1903706	regulation of hemopoiesis	53/942	436/18805	0.12156	2.42668	6.92148	2.14005314368854e-09	1.89800575364377e-07	1.44987629498899e-07	IKZF3/CD74/PTPRC/CD2/HLA-DRB1/PRDM1/SASH3/RASGRP1/NCKAP1L/CDK6/HLA-DRA/TGFBR2/CD28/ETS1/CD101/CDKN2A/JAK3/EP300/INPP5D/RBM15/PTK2B/CD27/ACTB/KAT6A/RUNX1/LAG3/HCLS1/STAT1/ADA/NF1/CSF1/IRF4/CASP8/TMEM131L/SMARCA2/MED1/EVI2B/ARID1B/PPP3CA/IL12RB1/STAT5B/MYSM1/PHF10/CTLA4/CUL4A/NEDD9/PBRM1/ARID2/GABPA/IL2RG/RC3H2/SMARCE1/OPA1	53
GO:0045619	regulation of lymphocyte differentiation	35/942	225/18805	0.155556	3.10533	7.29562	2.2669199251383e-09	1.9764467957477e-07	1.5097969813633e-07	IKZF3/CD74/PTPRC/CD2/HLA-DRB1/PRDM1/SASH3/RASGRP1/NCKAP1L/HLA-DRA/TGFBR2/CD28/CDKN2A/JAK3/EP300/INPP5D/CD27/ACTB/RUNX1/LAG3/ADA/IRF4/TMEM131L/SMARCA2/ARID1B/IL12RB1/STAT5B/PHF10/CTLA4/PBRM1/ARID2/IL2RG/RC3H2/SMARCE1/OPA1	35
GO:1902105	regulation of leukocyte differentiation	45/942	340/18805	0.132353	2.64214	7.01695	2.54582142280155e-09	2.18261756648186e-07	1.66728971426635e-07	IKZF3/CD74/PTPRC/CD2/HLA-DRB1/PRDM1/SASH3/RASGRP1/NCKAP1L/CDK6/HLA-DRA/TGFBR2/CD28/CD101/CDKN2A/JAK3/EP300/INPP5D/CD27/ACTB/RUNX1/LAG3/HCLS1/ADA/NF1/CSF1/IRF4/CASP8/TMEM131L/SMARCA2/EVI2B/ARID1B/PPP3CA/IL12RB1/STAT5B/PHF10/CTLA4/CUL4A/NEDD9/PBRM1/ARID2/IL2RG/RC3H2/SMARCE1/OPA1	45
GO:0042129	regulation of T cell proliferation	31/942	184/18805	0.168478	3.36331	7.39777	2.62812552758435e-09	2.21624224817933e-07	1.69297542613846e-07	PTPRC/HLA-DRB1/CORO1A/SASH3/HAVCR2/NCKAP1L/HLA-DMB/HLA-DPA1/TGFBR2/HLA-DPB1/CD28/CDKN2A/SPN/RAC2/RASAL3/CCL5/CASP3/PYCARD/TMEM131L/CCDC88B/CD6/PPP3CA/IL12RB1/PRKAR1A/CD81/STAT5B/DLG1/CTLA4/SLAMF1/ITCH/TNFRSF1B	31
GO:0007249	canonical NF-kappaB signal transduction	43/942	318/18805	0.13522	2.69938	7.01849	2.99023693874554e-09	2.48093206659792e-07	1.89517054199272e-07	CD74/F2R/HLA-DRB1/CASP1/FASLG/EP300/TRIM22/HUWE1/ANKRD17/NLRC3/PARP1/FKBP1A/CFLAR/FLNA/STAT1/HDAC1/TNIP3/CASP8/LIME1/PRKCB/PYCARD/TGFBR3/CARD16/AKAP13/ATP2C1/TBK1/PPP5C/DDX1/TRAF5/TAB2/TRIM38/TRAF3/SLC20A1/TANK/XIAP/TNFRSF1A/USP20/NDFIP2/MYD88/UBE2V1/OPTN/CARD8/PPM1A	43
GO:0019058	viral life cycle	41/942	295/18805	0.138983	2.7745	7.05434	3.09245988582505e-09	2.52501804010858e-07	1.92884757790893e-07	CCR5/MYH9/CXCR6/CD74/APOBEC3G/HLA-DRB1/DDX6/APOBEC3C/ADAR/APOBEC3H/CD28/SELPLG/APOBEC3D/IFI16/OAS2/CHMP7/CCL5/CBL/N4BP1/NPC1/CHMP1A/ATG16L1/CHMP4B/ITGB7/PIKFYVE/LDLR/CD81/SMC5/MX1/NUP153/GRK2/SMC6/TRIM38/TOP2B/VPS37B/SLAMF1/ITCH/FAM111A/ILF3/PIK3C3/TRIM21	41
GO:0007163	establishment or maintenance of cell polarity	35/942	228/18805	0.153509	3.06447	7.20215	3.24271651496712e-09	2.60633339890482e-07	1.99096393920596e-07	MYH9/CAP1/ACTR2/ACTR3/NCKAP1L/DOCK2/WDR1/CD3G/MSN/FRMD4B/SKA2/ROCK1/SPN/RAC2/ACTB/NUMA1/RICTOR/CKAP5/RAB10/CDC42/ERBIN/MAP4/PAFAH1B1/CRKL/MARK2/DOCK8/CTNNA1/ARFGEF1/DCTN1/DLG1/PARVG/CLASP1/GBF1/PARD6G/MCPH1	35
GO:0002285	lymphocyte activation involved in immune response	35/942	231/18805	0.151515	3.02467	7.1102	4.60564608847933e-09	3.64483745832888e-07	2.78427155437949e-07	LCP1/CD74/PTPRC/NKG7/HLA-DRB1/ITGAL/CORO1A/HAVCR2/NCKAP1L/KMT2A/HLA-DMB/EOMES/HLA-DRA/CD28/JAK3/EP300/SPN/PTK2B/APBB1IP/CD244/ADA/RIF1/AP1G1/IRF4/ITM2A/RAB27A/IL12RB1/SLAMF6/CD81/DOCK11/TBK1/PLCL2/ICOS/RC3H2/OPA1	35
GO:0002449	lymphocyte mediated immunity	48/942	384/18805	0.125	2.49536	6.79872	5.01574154307718e-09	3.90923856024076e-07	2.9862461212611e-07	CD74/CTSC/PTPRC/KDM5D/CD2/NKG7/HLA-DRB1/PDCD1/CORO1A/SASH3/RASGRP1/HAVCR2/NCKAP1L/PRF1/SLAMF7/HLA-DRA/CD28/INPP5D/SPN/CD27/SH2D1A/MYO1G/IGHG1/DENND1B/LAG3/KLRC4/IL2RB/RIF1/AP1G1/CD96/RAB27A/LYST/RFTN1/VAV1/IL12RB1/SLAMF6/MR1/CD81/STAT5B/WAS/GRB2/PPP3CB/BTN3A2/BTN3A3/MYD88/SLAMF1/KIF5B/TNFRSF1B	48
GO:0001959	regulation of cytokine-mediated signaling pathway	31/942	189/18805	0.164021	3.27433	7.2163	5.11544401251998e-09	3.92743940304519e-07	3.0001496463059e-07	CD74/PTPRC/PARP9/PARP14/ADAR/CASP1/OTULIN/RFFL/CCL5/SPPL2A/HIPK1/ZBP1/PAFAH1B1/YTHDF3/CSF1/GFI1/CASP8/USP25/PYCARD/CARD16/MED1/TBK1/DICER1/PTPN11/TANK/XIAP/CASP4/TNFRSF1A/TRIM56/LSM14A/CARD8	31
GO:0002478	antigen processing and presentation of exogenous peptide antigen	14/942	41/18805	0.341463	6.81658	8.5619	5.64718251013158e-09	4.2719274753113e-07	3.26330221522e-07	CD74/HLA-DRB1/LNPEP/HLA-DRB5/HLA-DMB/HLA-DRA/HLA-DPA1/HLA-DPB1/HLA-DQA1/HLA-DMA/DNM2/MFSD6/PIKFYVE/HLA-DQB1	14
GO:0002218	activation of innate immune response	43/942	325/18805	0.132308	2.64124	6.85387	5.8215686025233e-09	4.34002157846085e-07	3.31531893107849e-07	GBP5/HAVCR2/CASP1/OTULIN/EP300/IFI16/ANKRD17/NLRC3/PARP1/LAMP2/PUM2/NEK7/OGT/KLRC4/TRAF3IP3/ERBIN/DDX60/ZBP1/PIK3AP1/TNIP3/IRF4/PJA2/GFI1/RPS6KA3/PYCARD/PYHIN1/PAK2/ZDHHC3/RFTN1/IFI35/TBK1/NPLOC4/ZNRF1/XRCC5/TRAF3/XIAP/LSM14A/MYD88/CGAS/LATS1/WDFY1/CARD8/ITCH	43
GO:0002495	antigen processing and presentation of peptide antigen via MHC class II	13/942	35/18805	0.371429	7.41477	8.72281	6.08124399352584e-09	4.34254792106236e-07	3.31724879048166e-07	CD74/HLA-DRB1/HLA-DRB5/HLA-DMB/HLA-DRA/HLA-DPA1/HLA-DPB1/HLA-DQA1/HLA-DMA/DNM2/PYCARD/PIKFYVE/HLA-DQB1	13
GO:0034341	response to type II interferon	24/942	121/18805	0.198347	3.95957	7.49998	6.0847283740816e-09	4.34254792106236e-07	3.31724879048166e-07	CD74/ACTR2/GBP5/ACTR3/PARP9/PARP14/CASP1/HLA-DPA1/FASLG/GBP4/GBP1/CCL5/ZYX/STAT1/CDC42/GBP3/MED1/IL12RB1/WAS/CALCOCO2/CD58/SYNCRIP/KIF5B/TRIM21	24
GO:0046631	alpha-beta T cell activation	32/942	201/18805	0.159204	3.17816	7.1295	6.16263604660871e-09	4.34254792106236e-07	3.31724879048166e-07	PTPRC/NKG7/HLA-DRB1/PRDM1/SASH3/NCKAP1L/DOCK2/KMT2A/EOMES/HLA-DRA/CD3G/TGFBR2/CD28/JAK3/EP300/SPN/RASAL3/RUNX1/ITK/ADA/IRF4/BCL11B/CD247/IL12RB1/SLAMF6/CD81/TBK1/ICOS/IL2RG/RC3H2/ITCH/OPA1	32
GO:0060759	regulation of response to cytokine stimulus	32/942	201/18805	0.159204	3.17816	7.1295	6.16263604660871e-09	4.34254792106236e-07	3.31724879048166e-07	CD74/PTPRC/PARP9/PARP14/ADAR/CASP1/OTULIN/RFFL/CCL5/SPPL2A/HIPK1/ZBP1/PAFAH1B1/YTHDF3/CSF1/GFI1/CASP8/USP25/PYCARD/CARD16/MED1/TBK1/DICER1/PTPN11/TANK/XIAP/CASP4/DHX9/TNFRSF1A/TRIM56/LSM14A/CARD8	32
GO:0009615	response to virus	51/942	425/18805	0.12	2.39554	6.68248	6.70108207249242e-09	4.65815759201365e-07	3.55834130535053e-07	APOBEC3G/PTPRC/GBP5/PARP9/PRF1/APOBEC3C/ADAR/CASP1/CDK6/APOBEC3H/DDX17/CREBZF/GBP1/TRIM22/SPN/APOBEC3D/IFI16/BCL2L1/DTX3L/OAS2/CCL5/STAT1/SENP7/DDX60/ZBP1/ATG16L1/PYCARD/GBP3/LYST/IL12RB1/NCBP1/TBK1/MX1/DDX1/TRIM38/GBF1/TRAF3/TANK/DHX9/USP20/TRIM56/IL10RB/LSM14A/MYD88/CGAS/CARD8/ITCH/LGALS8/ILF3/TRIM21/MORC3	51
GO:0032984	protein-containing complex disassembly	37/942	261/18805	0.141762	2.82998	6.83658	1.06137459304138e-08	7.27961454213983e-07	5.56085804326102e-07	WNK1/PLEK/NSF/CAPZA1/TAOK1/WDR1/ASB2/CLTC/CKAP2/SETX/MICAL2/LAMP2/CHMP7/CKAP5/CCDC88C/SPTBN1/CHMP1A/CHMP4B/FLII/SPTAN1/MTPN/STX17/CALCOCO2/CLASP1/ATAD2/LIMA1/WASHC2C/ARID2/TMOD3/ABCE1/UPF1/ATP2A2/ATAD2B/KIF5B/SMARCE1/PIK3C3/TRIM21	37
GO:1902107	positive regulation of leukocyte differentiation	31/942	195/18805	0.158974	3.17358	7.00637	1.09963034236409e-08	7.34610192353359e-07	5.61164739308973e-07	CD74/PTPRC/HLA-DRB1/SASH3/RASGRP1/NCKAP1L/HLA-DRA/TGFBR2/CD101/EP300/INPP5D/CD27/ACTB/RUNX1/HCLS1/ADA/CSF1/CASP8/SMARCA2/EVI2B/ARID1B/PPP3CA/IL12RB1/STAT5B/PHF10/NEDD9/PBRM1/ARID2/IL2RG/SMARCE1/OPA1	31
GO:1903708	positive regulation of hemopoiesis	31/942	195/18805	0.158974	3.17358	7.00637	1.09963034236409e-08	7.34610192353359e-07	5.61164739308973e-07	CD74/PTPRC/HLA-DRB1/SASH3/RASGRP1/NCKAP1L/HLA-DRA/TGFBR2/CD101/EP300/INPP5D/CD27/ACTB/RUNX1/HCLS1/ADA/CSF1/CASP8/SMARCA2/EVI2B/ARID1B/PPP3CA/IL12RB1/STAT5B/PHF10/NEDD9/PBRM1/ARID2/IL2RG/SMARCE1/OPA1	31
GO:0019884	antigen processing and presentation of exogenous antigen	15/942	50/18805	0.3	5.98885	8.11149	1.21580569668445e-08	8.01808269710873e-07	6.12496985927538e-07	CD74/HLA-DRB1/LNPEP/HLA-DRB5/HLA-DMB/HLA-DRA/HLA-DPA1/HLA-DPB1/HLA-DQA1/HLA-DMA/DNM2/MFSD6/MR1/PIKFYVE/HLA-DQB1	15
GO:0071346	cellular response to type II interferon	21/942	98/18805	0.214286	4.27775	7.47069	1.28159427338105e-08	8.34496321806599e-07	6.37467211529842e-07	ACTR2/GBP5/ACTR3/PARP9/PARP14/CASP1/HLA-DPA1/FASLG/GBP4/GBP1/CCL5/ZYX/STAT1/CDC42/GBP3/MED1/IL12RB1/WAS/CD58/SYNCRIP/KIF5B	21
GO:0002504	antigen processing and presentation of peptide or polysaccharide antigen via MHC class II	13/942	37/18805	0.351351	7.01397	8.40866	1.33641597245245e-08	8.59315470286925e-07	6.56426424363815e-07	CD74/HLA-DRB1/HLA-DRB5/HLA-DMB/HLA-DRA/HLA-DPA1/HLA-DPB1/HLA-DQA1/HLA-DMA/DNM2/PYCARD/PIKFYVE/HLA-DQB1	13
GO:0019886	antigen processing and presentation of exogenous peptide antigen via MHC class II	12/942	31/18805	0.387097	7.72755	8.60861	1.35817027489201e-08	8.62521962227715e-07	6.58875846156189e-07	CD74/HLA-DRB1/HLA-DRB5/HLA-DMB/HLA-DRA/HLA-DPA1/HLA-DPB1/HLA-DQA1/HLA-DMA/DNM2/PIKFYVE/HLA-DQB1	12
GO:0001771	immunological synapse formation	9/942	16/18805	0.5625	11.2291	9.39981	1.59166444464474e-08	9.74704988482445e-07	7.44571851110126e-07	HAVCR2/DOCK2/PRF1/MSN/DOCK8/CD6/CD81/DLG1/NEDD9	9
GO:0002399	MHC class II protein complex assembly	9/942	16/18805	0.5625	11.2291	9.39981	1.59166444464474e-08	9.74704988482445e-07	7.44571851110126e-07	HLA-DRB1/HLA-DRB5/HLA-DMB/HLA-DRA/HLA-DPA1/HLA-DPB1/HLA-DQA1/HLA-DMA/HLA-DQB1	9
GO:0002503	peptide antigen assembly with MHC class II protein complex	9/942	16/18805	0.5625	11.2291	9.39981	1.59166444464474e-08	9.74704988482445e-07	7.44571851110126e-07	HLA-DRB1/HLA-DRB5/HLA-DMB/HLA-DRA/HLA-DPA1/HLA-DPB1/HLA-DQA1/HLA-DMA/HLA-DQB1	9
GO:0050671	positive regulation of lymphocyte proliferation	26/942	147/18805	0.176871	3.53084	7.074	1.77888731616967e-08	1.07654074757374e-06	8.22363634831131e-07	CD74/CD38/PTPRC/CORO1A/SASH3/HAVCR2/NCKAP1L/HLA-DMB/HLA-DPA1/TGFBR2/HLA-DPB1/CD28/NFATC2/SPN/RASAL3/CCL5/ADA/PYCARD/CCDC88B/CD6/PPP3CA/IL12RB1/CD81/STAT5B/MYD88/SLAMF1	26
GO:0002396	MHC protein complex assembly	10/942	21/18805	0.47619	9.50612	8.95613	2.02050547211624e-08	1.19465289063976e-06	9.12588859940703e-07	HLA-DRB1/HLA-DRB5/HLA-DMB/HLA-DRA/HLA-DPA1/HLA-DPB1/HLA-DQA1/HLA-DMA/TAPBP/HLA-DQB1	10
GO:0002501	peptide antigen assembly with MHC protein complex	10/942	21/18805	0.47619	9.50612	8.95613	2.02050547211624e-08	1.19465289063976e-06	9.12588859940703e-07	HLA-DRB1/HLA-DRB5/HLA-DMB/HLA-DRA/HLA-DPA1/HLA-DPB1/HLA-DQA1/HLA-DMA/TAPBP/HLA-DQB1	10
GO:0002697	regulation of immune effector process	49/942	414/18805	0.118357	2.36275	6.43855	2.0744031297413e-08	1.21258292038514e-06	9.26285512359364e-07	CD74/PTPRC/HLA-DRB1/PDCD1/SASH3/RASGRP1/HAVCR2/NCKAP1L/HLA-DMB/HLA-DRA/ITGB2/CD28/JAK3/EP300/INPP5D/SPN/RAC2/SH2D1A/ANKRD17/DENND1B/LAG3/KLRC4/CD84/CD244/DDX60/HK1/RIF1/AP1G1/IRF4/CD96/PYCARD/VAV1/IL12RB1/SLAMF6/MR1/ACP5/CD81/STAT5B/DDX1/WAS/GRB2/PPP3CB/MYD88/SLAMF1/CGAS/IL2RG/RC3H2/TNFRSF1B/OPA1	49
GO:0002758	innate immune response-activating signaling pathway	40/942	305/18805	0.131148	2.61808	6.5424	2.53464963360657e-08	1.46497052980586e-06	1.11908303752257e-06	GBP5/HAVCR2/CASP1/OTULIN/EP300/IFI16/ANKRD17/NLRC3/PARP1/LAMP2/PUM2/NEK7/OGT/KLRC4/TRAF3IP3/ERBIN/DDX60/PIK3AP1/TNIP3/IRF4/PJA2/GFI1/RPS6KA3/PYCARD/PAK2/ZDHHC3/RFTN1/IFI35/TBK1/NPLOC4/ZNRF1/TRAF3/XIAP/LSM14A/MYD88/CGAS/LATS1/WDFY1/CARD8/ITCH	40
GO:0072678	T cell migration	18/942	76/18805	0.236842	4.72804	7.47831	2.67925923451537e-08	1.53134550026078e-06	1.16978651724513e-06	WNK1/ITGAL/CORO1A/ITGA4/MSN/PIK3CG/SPN/MYO1G/PLEC/CCL5/STK39/CD200R1/CRKL/DOCK8/PYCARD/PIK3CD/ITGB7/ADAM10	18
GO:0045582	positive regulation of T cell differentiation	23/942	122/18805	0.188525	3.76349	7.03214	3.42879922103527e-08	1.93821353769291e-06	1.48059080302194e-06	CD74/PTPRC/HLA-DRB1/SASH3/RASGRP1/NCKAP1L/HLA-DRA/TGFBR2/EP300/CD27/ACTB/RUNX1/ADA/SMARCA2/ARID1B/IL12RB1/STAT5B/PHF10/PBRM1/ARID2/IL2RG/SMARCE1/OPA1	23
GO:0018105	peptidyl-serine phosphorylation	25/942	142/18805	0.176056	3.51459	6.90706	3.66781390948874e-08	2.05078638591414e-06	1.56658459086058e-06	WNK1/CAB39/ROCK1/UHMK1/SMG1/STK39/RICTOR/NSD1/MARK3/CAMK2D/TGFBR1/TAF1/MARK2/RPS6KA3/MAP4K1/PAK2/PRKD2/PIKFYVE/TBK1/GRK2/DYRK1A/PTEN/EIF4G1/LATS1/MORC3	25
GO:0070269	pyroptotic inflammatory response	13/942	40/18805	0.325	6.48792	7.97879	3.92360638317347e-08	2.17021841237036e-06	1.6578180677291e-06	GZMA/GBP5/CASP1/GBP1/CASP3/ZBP1/CASP8/PYCARD/GBP3/CASP4/DHX9/CARD8/TRIM21	13
GO:0042102	positive regulation of T cell proliferation	21/942	105/18805	0.2	3.99257	7.06141	4.61336678290866e-08	2.52459135439172e-06	1.92852163500538e-06	PTPRC/CORO1A/SASH3/HAVCR2/NCKAP1L/HLA-DMB/HLA-DPA1/TGFBR2/HLA-DPB1/CD28/SPN/RASAL3/CCL5/PYCARD/CCDC88B/CD6/PPP3CA/IL12RB1/CD81/STAT5B/SLAMF1	21
GO:0071887	leukocyte apoptotic process	23/942	124/18805	0.185484	3.70279	6.93419	4.70611120380184e-08	2.54823537182702e-06	1.94658317161133e-06	CCR5/CD74/PDCD1/CD3G/FASLG/CDKN2A/JAK3/CD27/BCL2L1/ORMDL3/CCL5/HCLS1/CASP3/CRKL/ADA/NF1/DOCK8/BCL11B/PRKD2/PIK3CD/FAS/ST6GAL1/CASP7	23
GO:0002228	natural killer cell mediated immunity	19/942	88/18805	0.215909	4.31016	7.14736	5.52263232384493e-08	2.95921048686024e-06	2.26052483167907e-06	CD2/NKG7/CORO1A/RASGRP1/HAVCR2/SLAMF7/INPP5D/SH2D1A/LAG3/KLRC4/AP1G1/CD96/RAB27A/LYST/VAV1/SLAMF6/STAT5B/GRB2/KIF5B	19
GO:0007059	chromosome segregation	49/942	431/18805	0.113689	2.26956	6.12298	7.41812467045337e-08	3.91211540963235e-06	2.98844373089907e-06	ACTR2/ACTR3/CHFR/SKA2/NCOR1/ACTB/SMC1A/PUM2/CHMP7/NUMA1/NEK7/FLNA/TTN/SMC4/CDC42/KAT2B/CHMP1A/CHMP4B/HAUS3/USP9X/MRE11/SMARCA2/SMARCAD1/CDC27/ARID1B/WASHC5/BAZ1B/HNRNPU/CENPK/ANAPC4/TACC3/KPNB1/SMC5/CDC16/PHF10/SMC6/TRAPPC12/CLASP1/PBRM1/ARID2/TOP2B/LSM14A/PTEN/PPP1CC/LATS1/TLK1/ZNF207/SMARCE1/NIPBL	49
GO:0000819	sister chromatid segregation	33/942	234/18805	0.141026	2.81527	6.41661	7.47308048626951e-08	3.91211540963235e-06	2.98844373089907e-06	CHFR/SKA2/ACTB/SMC1A/CHMP7/NUMA1/FLNA/TTN/SMC4/KAT2B/CHMP1A/CHMP4B/SMARCA2/CDC27/ARID1B/BAZ1B/HNRNPU/CENPK/ANAPC4/TACC3/KPNB1/CDC16/PHF10/CLASP1/PBRM1/ARID2/TOP2B/LSM14A/PPP1CC/LATS1/ZNF207/SMARCE1/NIPBL	33
GO:0045621	positive regulation of lymphocyte differentiation	24/942	137/18805	0.175182	3.49714	6.7364	7.55868078033155e-08	3.91211540963235e-06	2.98844373089907e-06	CD74/PTPRC/HLA-DRB1/SASH3/RASGRP1/NCKAP1L/HLA-DRA/TGFBR2/EP300/INPP5D/CD27/ACTB/RUNX1/ADA/SMARCA2/ARID1B/IL12RB1/STAT5B/PHF10/PBRM1/ARID2/IL2RG/SMARCE1/OPA1	24
GO:0016197	endosomal transport	38/942	293/18805	0.129693	2.58904	6.29528	7.60520102961189e-08	3.91211540963235e-06	2.98844373089907e-06	CORO1A/MSN/CLTC/DENND1B/RAB8B/CHMP7/FLNA/RAB10/CHMP1A/SPAG9/TRAPPC10/CHMP4B/AP1G1/LYST/WASHC5/AGAP2/PIKFYVE/TBC1D10C/AP5M1/ENTR1/USP7/DCTN1/WAS/RCSD1/RAB14/VPS39/GBF1/WASHC2C/ZDHHC2/ITSN2/VPS37B/TBC1D5/STX16/SORL1/ARL4C/PIK3C3/RIC1/PICALM	38
GO:0072659	protein localization to plasma membrane	38/942	295/18805	0.128814	2.57149	6.24729	9.10541443536615e-08	4.6374506787647e-06	3.54252340669326e-06	WNK1/MACF1/NSF/ATP2B4/ROCK1/GBP1/GGA2/PRKCH/CLTC/ABI3/BCL2L1/PPIL2/ACTB/FLNA/SPTBN1/RAB10/PLEKHF1/MYO5A/EXOC5/CAMK2D/FYB1/CSK/ZDHHC3/TSPAN14/CD81/ATP2C1/EFR3A/DLG1/BAG4/GORASP2/TNFRSF1A/ZDHHC2/SKAP1/SORL1/OPTN/KIF5B/PICALM/PPFIA1	38
GO:0051656	establishment of organelle localization	53/942	487/18805	0.10883	2.17255	6.02046	9.23739856114628e-08	4.65854688220946e-06	3.55863868201848e-06	MYH9/RASGRP1/ACTN4/ITGA4/SYNE2/PTGDR/PIK3CG/SKA2/RAC2/CHMP7/NUMA1/CBL/LMNB1/LAT/CD84/CDC42/MAP4/FAM91A1/MYO5A/KAT2B/EXOC5/PAFAH1B1/CHMP1A/TRAPPC10/DNM2/CHMP4B/AP1G1/AGTPBP1/RAB27A/PIK3CD/HNRNPU/TACC3/KPNB1/TOR1A/XPO1/MX1/CEP120/DCTN1/DLG1/TACC1/COPG1/TRAPPC12/CLASP1/GBF1/EXOC4/MCPH1/LRPPRC/AP3S1/ZNF207/KIF5B/EXOC2/OPA1/PICALM	53
GO:0043123	positive regulation of canonical NF-kappaB signal transduction	31/942	214/18805	0.14486	2.89181	6.39157	9.97439358230749e-08	4.98138646479512e-06	3.80525408714909e-06	CD74/F2R/HLA-DRB1/CASP1/FASLG/TRIM22/HUWE1/ANKRD17/PARP1/FKBP1A/CFLAR/FLNA/CASP8/PRKCB/PYCARD/CARD16/AKAP13/ATP2C1/TBK1/PPP5C/DDX1/TRAF5/TAB2/TRIM38/SLC20A1/XIAP/TNFRSF1A/NDFIP2/MYD88/UBE2V1/PPM1A	31
GO:0072676	lymphocyte migration	21/942	110/18805	0.190909	3.81109	6.79018	1.07205063920224e-07	5.30252739236184e-06	4.0505718989291e-06	WNK1/ITGAL/CORO1A/ITGA4/STK10/MSN/PIK3CG/SPN/PTK2B/MYO1G/PLEC/CCL5/STK39/CD200R1/CRKL/DOCK8/PYCARD/PIK3CD/ITGB7/ADAM10/NEDD9	21
GO:0098813	nuclear chromosome segregation	40/942	322/18805	0.124224	2.47986	6.15084	1.1343223239787e-07	5.5570990805204e-06	4.24503782998745e-06	ACTR2/ACTR3/CHFR/SKA2/ACTB/SMC1A/CHMP7/NUMA1/FLNA/TTN/SMC4/CDC42/KAT2B/CHMP1A/CHMP4B/MRE11/SMARCA2/CDC27/ARID1B/WASHC5/BAZ1B/HNRNPU/CENPK/ANAPC4/TACC3/KPNB1/CDC16/PHF10/TRAPPC12/CLASP1/PBRM1/ARID2/TOP2B/LSM14A/PTEN/PPP1CC/LATS1/ZNF207/SMARCE1/NIPBL	40
GO:0042267	natural killer cell mediated cytotoxicity	18/942	83/18805	0.216867	4.32929	6.98053	1.14669228054138e-07	5.56470291613664e-06	4.25084635874971e-06	CD2/NKG7/CORO1A/RASGRP1/HAVCR2/SLAMF7/INPP5D/SH2D1A/LAG3/KLRC4/AP1G1/RAB27A/LYST/VAV1/SLAMF6/STAT5B/GRB2/KIF5B	18
GO:0006892	post-Golgi vesicle-mediated transport	21/942	111/18805	0.189189	3.77675	6.73785	1.26071473958172e-07	6.00473761148922e-06	4.58698647452101e-06	MACF1/NSF/GGA2/VPS13C/SCAMP2/SPTBN1/RAB10/MYO5A/EXOC5/DNM2/AP1G1/CSK/ATP2C1/RAB14/MON2/GBF1/EXOC4/SORL1/OPTN/AP3S1/EXOC2	21
GO:0007229	integrin-mediated signaling pathway	21/942	111/18805	0.189189	3.77675	6.73785	1.26071473958172e-07	6.00473761148922e-06	4.58698647452101e-06	MYH9/PLEK/TLN1/ITGA1/ITGAL/ITGA4/ITGB2/PTK2B/ZYX/FLNA/LAT/CDC42/ERBIN/FYB1/CTNNA1/VAV1/ITGB7/ADAM10/FERMT3/PTPN11/NEDD9	21
GO:0043368	positive T cell selection	14/942	51/18805	0.27451	5.48	7.3568	1.29592984853097e-07	6.11583774389294e-06	4.67185526273888e-06	CD74/THEMIS/PTPRC/DOCK2/CD3G/JAK3/EP300/SPN/NFATC3/IRF4/BCL11B/IL12RB1/SLAMF6/OPA1	14
GO:0042113	B cell activation	37/942	287/18805	0.12892	2.57361	6.16898	1.31426834157062e-07	6.14599668094478e-06	4.69489351108432e-06	IKZF3/CD74/CD38/PTPRC/SASH3/RASGRP1/NCKAP1L/ITGA4/CD28/CDKN2A/JAK3/EP300/INPP5D/NFATC2/PTK2B/CD27/PTPRJ/EZH2/SH3KBP1/CASP3/ADA/RIF1/CASP8/PRKCB/ITM2A/SP3/LAX1/PIK3CD/CD81/STAT5B/TBC1D10C/DOCK11/PLCL2/CTLA4/TOP2B/IL2RG/SLC39A7	37
GO:1990778	protein localization to cell periphery	43/942	362/18805	0.118785	2.37128	6.04975	1.37746380192269e-07	6.38348990728859e-06	4.87631329784487e-06	WNK1/MACF1/NSF/ATP2B4/ROCK1/GBP1/GGA2/PRKCH/CLTC/ABI3/BCL2L1/PPIL2/ACTB/NUMA1/FLNA/OGT/SPTBN1/RAB10/PLEKHF1/MYO5A/EXOC5/CAMK2D/FYB1/CSK/ZDHHC3/TSPAN14/ADAM10/CD81/ATP2C1/EFR3A/CLSTN1/DLG1/BAG4/GORASP2/TNFRSF1A/ZDHHC2/EIF4G1/SKAP1/SORL1/OPTN/KIF5B/PICALM/PPFIA1	43
GO:0002221	pattern recognition receptor signaling pathway	37/942	288/18805	0.128472	2.56467	6.14479	1.43716291720418e-07	6.54925571590805e-06	5.00294089946074e-06	GBP5/HAVCR2/CASP1/OTULIN/IFI16/ANKRD17/NLRC3/PARP1/LAMP2/PUM2/NEK7/OGT/TRAF3IP3/ERBIN/DDX60/PIK3AP1/TNIP3/IRF4/PJA2/GFI1/RPS6KA3/PYCARD/ZDHHC3/RFTN1/IFI35/TBK1/NPLOC4/ZNRF1/TRAF3/XIAP/LSM14A/MYD88/CGAS/LATS1/WDFY1/CARD8/ITCH	37
GO:0000209	protein polyubiquitination	35/942	264/18805	0.132576	2.64659	6.1872	1.43869730928773e-07	6.54925571590805e-06	5.00294089946074e-06	RNF213/LNPEP/CHFR/CDKN2A/TRIM22/DZIP3/HUWE1/RFFL/DTX3L/PPIL2/WSB2/CBL/BARD1/TNKS2/MDM2/TAF1/TRIP12/CDC27/RNF6/ANAPC4/CDC16/ZNRF1/ZNRF2/TRIM38/UBR5/MGRN1/XIAP/UBE3C/UBR2/TRIM56/UBE4A/UBE2V1/RC3H2/ITCH/TRIM21	35
GO:0071674	mononuclear cell migration	32/942	230/18805	0.13913	2.77744	6.22827	1.61258449739164e-07	7.27643390752859e-06	5.55842837374237e-06	CCR5/WNK1/ITGAL/CORO1A/CNN2/ITGA4/STK10/MSN/PIK3CG/ASB2/SPN/PTK2B/PTPRJ/MYO1G/PLEC/CCL5/STK39/CDC42/CD200R1/CRKL/CSF1/PECAM1/DOCK8/PYCARD/PIK3CD/ITGB7/ANO6/ADAM10/CD81/MCOLN2/NEDD9/SLAMF1	32
GO:0022411	cellular component disassembly	50/942	456/18805	0.109649	2.18891	5.90198	1.69817444270393e-07	7.59600811588609e-06	5.80254937722083e-06	LCP1/WNK1/PLEK/NSF/CAPZA1/TAOK1/WDR1/ASB2/CLTC/RAC2/CKAP2/SETX/MICAL2/LAMP2/CHMP7/CKAP5/CCDC88C/SPTBN1/MAP4/PAFAH1B1/CHMP1A/TGFBR1/CHMP4B/PRKCB/FLII/SPTAN1/ADAM10/MTPN/STX17/DICER1/DCTN1/CALCOCO2/CLASP1/GBF1/ATAD2/NEDD9/LIMA1/WASHC2C/ARID2/TMOD3/ABCE1/LPIN1/UPF1/ATP2A2/ATAD2B/KIF5B/SMARCE1/PIK3C3/LTN1/TRIM21	50
GO:0002753	cytoplasmic pattern recognition receptor signaling pathway	28/942	186/18805	0.150538	3.00516	6.31103	1.8242910944244e-07	8.08978740493028e-06	6.17974469644854e-06	GBP5/HAVCR2/OTULIN/IFI16/ANKRD17/NLRC3/PARP1/LAMP2/PUM2/NEK7/OGT/TRAF3IP3/ERBIN/DDX60/PIK3AP1/PYCARD/ZDHHC3/RFTN1/TBK1/NPLOC4/XIAP/LSM14A/MYD88/CGAS/LATS1/WDFY1/CARD8/ITCH	28
GO:0018209	peptidyl-serine modification	25/942	154/18805	0.162338	3.24072	6.41166	1.88992366114634e-07	8.30920283156989e-06	6.34735495012082e-06	WNK1/CAB39/ROCK1/UHMK1/SMG1/STK39/RICTOR/NSD1/MARK3/CAMK2D/TGFBR1/TAF1/MARK2/RPS6KA3/MAP4K1/PAK2/PRKD2/PIKFYVE/TBK1/GRK2/DYRK1A/PTEN/EIF4G1/LATS1/MORC3	25
GO:0009895	negative regulation of catabolic process	43/942	368/18805	0.116848	2.33262	5.92866	2.18639743814898e-07	9.53121052698167e-06	7.28083999697605e-06	WNK1/ATP2B4/PIK3CG/ROCK1/CDKN2A/EP300/NCOR1/BCL2L1/FLNA/OGT/VPS13C/VHL/SF3B3/N4BP1/NPC1/MDM4/TENT5C/TAF1/ANXA2/IL10RA/HERC1/USP9X/USP25/CCAR2/HNRNPU/AGAP2/USP7/TRAF5/SEC22B/TAB2/TAF15/IREB2/DHX9/ANGEL2/MYD88/SYNCRIP/EIF4G1/LRPPRC/LARP4B/HMGCR/SORL1/NBAS/RIC1	43
GO:0002706	regulation of lymphocyte mediated immunity	29/942	200/18805	0.145	2.89461	6.18577	2.5102636970853e-07	1.08510894603418e-05	8.28908835136614e-06	PTPRC/HLA-DRB1/PDCD1/SASH3/RASGRP1/HAVCR2/NCKAP1L/HLA-DRA/CD28/INPP5D/SPN/SH2D1A/DENND1B/LAG3/KLRC4/RIF1/AP1G1/CD96/VAV1/IL12RB1/SLAMF6/MR1/CD81/STAT5B/WAS/GRB2/PPP3CB/SLAMF1/TNFRSF1B	29
GO:0002703	regulation of leukocyte mediated immunity	34/942	260/18805	0.130769	2.61053	6.00502	3.00603709261565e-07	1.28858790036791e-05	9.84345304099492e-06	PTPRC/HLA-DRB1/PDCD1/SASH3/RASGRP1/HAVCR2/NCKAP1L/HLA-DRA/ITGB2/CD28/JAK3/INPP5D/SPN/RAC2/SH2D1A/DENND1B/LAG3/KLRC4/CD84/RIF1/AP1G1/CD96/VAV1/IL12RB1/SLAMF6/MR1/CD81/STAT5B/DDX1/WAS/GRB2/PPP3CB/SLAMF1/TNFRSF1B	34
GO:0002456	T cell mediated immunity	23/942	137/18805	0.167883	3.35143	6.34331	3.12090169054031e-07	1.32677010711896e-05	1.01351248462697e-05	CTSC/PTPRC/KDM5D/HLA-DRB1/PDCD1/SASH3/NCKAP1L/PRF1/HLA-DRA/SPN/MYO1G/DENND1B/RAB27A/RFTN1/IL12RB1/MR1/CD81/WAS/PPP3CB/BTN3A2/BTN3A3/SLAMF1/TNFRSF1B	23
GO:0031589	cell-substrate adhesion	42/942	361/18805	0.116343	2.32255	5.82654	3.39940974272333e-07	1.43332489480072e-05	1.09490910867871e-05	MACF1/TLN1/ITGA1/ITGAL/CORO1A/ACTN4/ITGA4/CDK6/ITGB2/ROCK1/CDKN2A/GBP1/PREX1/PTK2B/RAC2/RASA1/PTPRJ/MYO1G/ZYX/FLNA/CDC42/PLEKHA2/CRKL/NF1/CSF1/ANXA2/CD96/UTRN/CD44/ARPC2/ITGB7/TRPM7/FERMT3/PARVG/CLASP1/NEDD9/WASHC2C/ST6GAL1/PTEN/SKAP1/SLK/PPFIA1	42
GO:0046632	alpha-beta T cell differentiation	23/942	138/18805	0.166667	3.32714	6.30084	3.57062294175513e-07	1.49327515547873e-05	1.14070478746871e-05	HLA-DRB1/PRDM1/SASH3/NCKAP1L/KMT2A/EOMES/HLA-DRA/TGFBR2/JAK3/EP300/SPN/RUNX1/ITK/ADA/IRF4/BCL11B/IL12RB1/SLAMF6/TBK1/ICOS/IL2RG/RC3H2/OPA1	23
GO:0033209	tumor necrosis factor-mediated signaling pathway	21/942	118/18805	0.177966	3.55271	6.38772	3.70802658243418e-07	1.53823296290657e-05	1.17504781258292e-05	ACTN4/CASP1/OTULIN/PTK2B/RFFL/STAT1/SPPL2A/HIPK1/CASP8/PYCARD/CARD16/FAS/DICER1/TRAF3/TANK/XIAP/CASP4/TNFRSF1A/COMMD7/CARD8/TNFRSF1B	21
GO:0001906	cell killing	34/942	263/18805	0.129278	2.58075	5.92837	3.94892244190679e-07	1.62506056329348e-05	1.24137494531689e-05	GZMA/GZMH/CTSC/PTPRC/CD2/NKG7/HLA-DRB1/GBP5/CORO1A/RASGRP1/HAVCR2/NCKAP1L/PRF1/SLAMF7/HLA-DRA/GBP1/INPP5D/SH2D1A/IGHG1/LAG3/KLRC4/AP1G1/GBP3/RAB27A/LYST/VAV1/IL12RB1/SLAMF6/MR1/STAT5B/GRB2/PPP3CB/MYD88/KIF5B	34
GO:0031334	positive regulation of protein-containing complex assembly	29/942	205/18805	0.141463	2.82401	6.03006	4.26930924681092e-07	1.74296244171392e-05	1.33143955040478e-05	LCP1/PLEK/GBP5/SLF1/NCKAP1L/PDE4DIP/MSN/PTK2B/NUMA1/EVL/NEK7/RICTOR/CKAP5/PYCARD/CLIP1/ARPC2/PFN1/MAPK9/DCTN1/DLG1/GRB2/BAG4/CLASP1/WASHC2C/MYD88/SPIDR/EIF4G1/LATS1/SKAP1	29
GO:0045058	T cell selection	15/942	64/18805	0.234375	4.67879	6.76974	4.46067356356013e-07	1.80674841031128e-05	1.38016530565851e-05	CD74/THEMIS/PTPRC/DOCK2/CD3G/CD28/JAK3/EP300/SPN/NFATC3/IRF4/BCL11B/IL12RB1/SLAMF6/OPA1	15
GO:0002286	T cell activation involved in immune response	23/942	140/18805	0.164286	3.27961	6.21704	4.65386556055249e-07	1.87027222214703e-05	1.42869080078474e-05	LCP1/CD74/HLA-DRB1/ITGAL/HAVCR2/NCKAP1L/KMT2A/HLA-DMB/EOMES/HLA-DRA/JAK3/EP300/SPN/APBB1IP/IRF4/RAB27A/IL12RB1/SLAMF6/CD81/TBK1/ICOS/RC3H2/OPA1	23
GO:0007051	spindle organization	29/942	206/18805	0.140777	2.8103	5.99948	4.73621979700641e-07	1.87408574121546e-05	1.43160392730566e-05	MYH9/PDE4DIP/SKA2/NCOR1/CLTC/SMC1A/CHMP7/NUMA1/NEK7/FLNA/CKAP5/MAP4/CHMP1A/CHMP4B/HAUS3/ATRX/WASHC5/HNRNPU/TACC3/KPNB1/PCNT/CEP120/DCTN1/DLG1/TACC1/CLASP1/LSM14A/PTEN/ZNF207	29
GO:0045814	negative regulation of gene expression, epigenetic	29/942	206/18805	0.140777	2.8103	5.99948	4.73621979700641e-07	1.87408574121546e-05	1.43160392730566e-05	APOBEC3G/APOBEC3C/KMT2A/APOBEC3H/CREBZF/LBR/ATF7IP/RBM15/IFI16/TUT7/EZH2/LMNB1/UHRF2/KDM5A/HDAC1/RIF1/TRIP12/SMARCA2/SMARCAD1/SMCHD1/ATRX/HNRNPU/USP7/UBR5/SUZ12/UBR2/DYRK1A/CBX5/EED	29
GO:0030866	cortical actin cytoskeleton organization	12/942	41/18805	0.292683	5.84278	7.12849	4.77652228501211e-07	1.87560539191621e-05	1.43276478022902e-05	LCP1/IQGAP1/PLEK/TLN1/NCKAP1L/ROCK1/PLEC/FMNL3/IQGAP2/FMNL1/DLG1/AKAP11	12
GO:0040029	epigenetic regulation of gene expression	37/942	308/18805	0.12013	2.39813	5.68129	7.75551109161415e-07	3.02229917085327e-05	2.30871793500763e-05	APOBEC3G/APOBEC3C/KMT2A/APOBEC3H/CREBZF/TET2/EP300/LBR/ATF7IP/RBM15/IFI16/TUT7/EZH2/LMNB1/UHRF2/KDM5A/HDAC1/KAT2B/RIF1/TRIP12/SMARCA2/SMARCAD1/SMCHD1/ATRX/ARID1B/HNRNPU/MTA2/USP7/UBR5/ATAD2/SUZ12/UBR2/DYRK1A/MSL2/ATAD2B/CBX5/EED	37
GO:0035710	CD4-positive, alpha-beta T cell activation	22/942	134/18805	0.164179	3.27748	6.07571	8.31992962380184e-07	3.21787353269449e-05	2.45811612866262e-05	NKG7/HLA-DRB1/SASH3/NCKAP1L/KMT2A/HLA-DRA/TGFBR2/CD28/JAK3/EP300/SPN/RUNX1/IRF4/IL12RB1/SLAMF6/CD81/TBK1/ICOS/IL2RG/RC3H2/ITCH/OPA1	22
GO:0034504	protein localization to nucleus	38/942	322/18805	0.118012	2.35586	5.63548	8.60759268261992e-07	3.30428781786544e-05	2.52412753214612e-05	SYNE1/PARP9/ADAR/CDKN2A/EP300/DTX3L/PARP1/FAM53B/ORMDL3/BARD1/FLNA/HCLS1/LMNB1/MARK3/MDM2/NF1/NFATC3/PYHIN1/CTNNA1/MBTPS1/MED1/PPP3CA/HNRNPU/NUP98/PIKFYVE/KPNB1/TOR1A/XPO1/MDFIC/NUP153/RAP1GDS1/UBR5/PPP3CB/HEATR1/PPP3R1/LATS1/TOR1AIP1/MORC3	38
GO:0019079	viral genome replication	21/942	124/18805	0.169355	3.3808	6.10812	8.70537558624305e-07	3.31707051967661e-05	2.53389216868969e-05	CXCR6/APOBEC3G/APOBEC3C/ADAR/APOBEC3H/CD28/APOBEC3D/IFI16/OAS2/CCL5/N4BP1/ATG16L1/SMC5/MX1/GRK2/SMC6/TRIM38/TOP2B/FAM111A/ILF3/PIK3C3	21
GO:0001776	leukocyte homeostasis	20/942	114/18805	0.175439	3.50225	6.15376	8.86283788027501e-07	3.35223809236284e-05	2.56075648661506e-05	CD74/F2R/CORO1A/SASH3/NCKAP1L/GPR174/JAK3/SIT1/LAT/CASP3/ADA/NF1/CSF1/PDE4B/PIK3CD/FAS/STAT5B/DOCK11/PPP3CB/RC3H2	20
GO:0032386	regulation of intracellular transport	34/942	273/18805	0.124542	2.48622	5.68035	9.46000496537308e-07	3.55199018553862e-05	2.71334602656456e-05	LCP1/WNK1/PRR5L/MSN/CDKN2A/EP300/TMEM30A/UHMK1/NUMA1/BARD1/FLNA/HCLS1/REEP5/PPP1R12A/CDC42/MDM2/NEAT1/NF1/ANXA2/CD81/XPO1/NUS1/PCNT/USP7/MDFIC/NUP153/PTPN11/UBR5/DHX9/ZDHHC2/EDEM1/PPP1CC/SORL1/PPM1A	34
GO:2000106	regulation of leukocyte apoptotic process	18/942	95/18805	0.189474	3.78243	6.24343	9.66443334688364e-07	3.60245254611373e-05	2.7518939499555e-05	CCR5/CD74/PDCD1/CD3G/CDKN2A/JAK3/CD27/BCL2L1/ORMDL3/CCL5/HCLS1/ADA/NF1/DOCK8/BCL11B/PRKD2/PIK3CD/ST6GAL1	18
GO:0002573	myeloid leukocyte differentiation	32/942	250/18805	0.128	2.55524	5.68475	1.07513142720122e-06	3.97875975649144e-05	3.0393529857949e-05	MYH9/CD74/HLA-DRB1/CDK6/TGFBR2/CD101/INPP5D/LBR/IFI16/PARP1/RUNX1/CFLAR/GAB3/HCLS1/CDC42/PAFAH1B1/NF1/CSF1/ANXA2/IRF4/CASP8/OSTM1/SP3/MED1/EVI2B/PPP3CA/PIK3CD/CD81/CUL4A/IREB2/NEDD9/MYD88	32
GO:0002274	myeloid leukocyte activation	32/942	251/18805	0.12749	2.54506	5.65898	1.17448296330921e-06	4.31484451558805e-05	3.29608630938246e-05	CD74/CTSC/PTPRC/CD2/RASGRP1/HAVCR2/DOCK2/PTGDR/TGFBR2/ITGB2/PIK3CG/PREX1/RAC2/CCL5/CBL/STK39/LAT/CD84/CSF1/IRF4/PJA2/IL16/LCP2/PYCARD/PIK3CD/LDLR/ADAM10/IFI35/PTPN11/CST7/MYD88/SLAMF1	32
GO:0006282	regulation of DNA repair	30/942	227/18805	0.132159	2.63826	5.70256	1.1827237105325e-06	4.31484451558805e-05	3.29608630938246e-05	ACTR2/SLF1/HELB/PARP1/ACTB/BARD1/SF3B3/KAT2B/RIF1/MRE11/SMARCA2/PPP4R3A/SMCHD1/ARID1B/PPP4R3B/TADA3/WAS/PHF10/CUL4A/INO80D/PBRM1/DHX9/ARID2/TOP2B/SUPT20H/SPIDR/CGAS/UBE2V1/TFPT/SMARCE1	30
GO:0051056	regulation of small GTPase mediated signal transduction	36/942	303/18805	0.118812	2.37182	5.5282	1.41788147323565e-06	5.10560718232541e-05	3.90014561914151e-05	F2R/RASGRP1/ARHGAP30/DOCK2/PSD4/GNA13/ARHGAP25/PIK3CG/PREX1/AUTS2/RALGAPB/MYO9B/RASAL3/SPATA13/CBL/OGT/SEMA4D/ARHGAP26/ARHGAP18/CRKL/NF1/CSF1/DOCK8/GMIP/AKAP13/ARFGEF1/VAV1/CDC42SE2/DOCK11/GBF1/ARHGAP45/RASA2/ARHGEF3/ARHGAP9/SRGAP3/PICALM	36
GO:0034612	response to tumor necrosis factor	31/942	241/18805	0.128631	2.56783	5.62531	1.41932703552203e-06	5.10560718232541e-05	3.90014561914151e-05	ACTN4/CASP1/GBP1/OTULIN/PTK2B/RFFL/CCL5/MAP3K5/STAT1/SPPL2A/HIPK1/ERBIN/CASP3/CASP8/PYCARD/GBP3/CARD16/ADAM10/FAS/DICER1/BAG4/TRAF3/TANK/XIAP/CASP4/CD58/DHX9/TNFRSF1A/COMMD7/CARD8/TNFRSF1B	31
GO:2000401	regulation of lymphocyte migration	15/942	70/18805	0.214286	4.27775	6.30916	1.52234845448155e-06	5.43816697906465e-05	4.15418624311376e-05	WNK1/CORO1A/ITGA4/STK10/MSN/SPN/PTK2B/CCL5/STK39/CD200R1/CRKL/DOCK8/PYCARD/ADAM10/NEDD9	15
GO:0032479	regulation of type I interferon production	21/942	129/18805	0.162791	3.24977	5.88794	1.69480409579511e-06	5.96295430860198e-05	4.55506843619776e-05	HAVCR2/NLRC3/OAS2/STAT1/TRAF3IP3/PYCARD/TBK1/NPLOC4/PTPN11/TRIM38/TRAF3/TANK/XIAP/DHX9/TRIM56/MYD88/CGAS/ITCH/XAF1/TRIM21/MORC3	21
GO:0032606	type I interferon production	21/942	129/18805	0.162791	3.24977	5.88794	1.69480409579511e-06	5.96295430860198e-05	4.55506843619776e-05	HAVCR2/NLRC3/OAS2/STAT1/TRAF3IP3/PYCARD/TBK1/NPLOC4/PTPN11/TRIM38/TRAF3/TANK/XIAP/DHX9/TRIM56/MYD88/CGAS/ITCH/XAF1/TRIM21/MORC3	21
GO:0071356	cellular response to tumor necrosis factor	29/942	219/18805	0.13242	2.64348	5.61781	1.70403243266814e-06	5.96295430860198e-05	4.55506843619776e-05	ACTN4/CASP1/GBP1/OTULIN/PTK2B/RFFL/CCL5/MAP3K5/STAT1/SPPL2A/HIPK1/ERBIN/CASP8/PYCARD/GBP3/CARD16/FAS/DICER1/BAG4/TRAF3/TANK/XIAP/CASP4/CD58/DHX9/TNFRSF1A/COMMD7/CARD8/TNFRSF1B	29
GO:0001910	regulation of leukocyte mediated cytotoxicity	18/942	100/18805	0.18	3.59331	5.97103	2.10531363343226e-06	7.27994703547777e-05	5.56111203311748e-05	PTPRC/HLA-DRB1/RASGRP1/HAVCR2/NCKAP1L/HLA-DRA/INPP5D/SH2D1A/LAG3/KLRC4/AP1G1/VAV1/IL12RB1/SLAMF6/MR1/STAT5B/GRB2/PPP3CB	18
GO:0031341	regulation of cell killing	19/942	110/18805	0.172727	3.44813	5.91345	2.10869383414889e-06	7.27994703547777e-05	5.56111203311748e-05	PTPRC/HLA-DRB1/RASGRP1/HAVCR2/NCKAP1L/PRF1/HLA-DRA/INPP5D/SH2D1A/LAG3/KLRC4/AP1G1/VAV1/IL12RB1/SLAMF6/MR1/STAT5B/GRB2/PPP3CB	19
GO:0140238	presynaptic endocytosis	16/942	81/18805	0.197531	3.94328	6.09604	2.16363886356907e-06	7.41983887613285e-05	5.66797465101988e-05	CANX/ROCK1/ACTB/AP2B1/DNM2/AP1G1/CAPN2/AAK1/TOR1A/MX1/PPP3CB/CALM3/ITSN2/AP3S1/PIK3C3/PICALM	16
GO:0050792	regulation of viral process	22/942	142/18805	0.15493	3.09284	5.7486	2.26959572421011e-06	7.73165589757406e-05	5.90616998151018e-05	CD74/APOBEC3G/HLA-DRB1/APOBEC3C/ADAR/APOBEC3H/CD28/APOBEC3D/IFI16/OAS2/CCL5/STAT1/N4BP1/MX1/MDFIC/TRIM38/DHX9/TOP2B/VPS37B/FAM111A/ILF3/TRIM21	22
GO:0051651	maintenance of location in cell	28/942	212/18805	0.132075	2.6366	5.50313	2.6963066732757e-06	9.12486942587512e-05	6.97043823499874e-05	CCR5/F2R/PTPRC/CORO1A/SYNE1/ANXA6/CXCR3/DIAPH1/FASLG/PTK2B/FKBP1A/BARD1/FLNA/VPS13C/PLCB2/PLCG1/PAFAH1B1/CAMK2D/HK1/VPS13D/LIME1/ITPR1/HNRNPU/ANKRD13C/PLCL2/CALM3/SORL1/MORC3	28
GO:0032273	positive regulation of protein polymerization	17/942	92/18805	0.184783	3.68879	5.93679	2.76424224355342e-06	9.249775052531e-05	7.06585296535529e-05	NCKAP1L/PDE4DIP/PTK2B/NUMA1/EVL/RICTOR/CKAP5/PYCARD/CLIP1/ARPC2/PFN1/DCTN1/DLG1/GRB2/BAG4/CLASP1/WASHC2C	17
GO:0007264	small GTPase-mediated signal transduction	49/942	487/18805	0.100616	2.00858	5.17857	2.78456345730805e-06	9.249775052531e-05	7.06585296535529e-05	F2R/RASGRP1/ARHGAP30/DOCK2/PSD4/GNA13/RAPGEF1/ARHGAP25/PIK3CG/ROCK1/CDKN2A/PREX1/AUTS2/RALGAPB/MYO9B/RAC2/GRAP2/RASAL3/SPATA13/CBL/OGT/SEMA4D/LAT/CCDC88C/ARHGAP26/ARHGAP18/CDC42/CRKL/NF1/CSF1/DOCK8/NUCB1/GMIP/AKAP13/ARFGEF1/VAV1/CDC42SE2/DOCK11/RGL4/WAS/NRAS/GRB2/GBF1/ARHGAP45/RASA2/ARHGEF3/ARHGAP9/SRGAP3/PICALM	49
GO:0032204	regulation of telomere maintenance	19/942	112/18805	0.169643	3.38655	5.8172	2.787160056653e-06	9.249775052531e-05	7.06585296535529e-05	SLF1/XRN1/DCP2/SMG1/PARP1/NEK7/TNKS2/HNRNPA2B1/MRE11/ATRX/HNRNPU/SMC5/USP7/SMC6/XRCC5/INO80D/RAD50/UPF1/TFPT	19
GO:0048872	homeostasis of number of cells	38/942	339/18805	0.112094	2.23772	5.28093	3.02232742685926e-06	9.93447272784534e-05	7.5888898037666e-05	CD74/F2R/CORO1A/SASH3/NCKAP1L/GPR174/KMT2A/ADAR/CDK6/PTBP3/ETS1/JAK3/INPP5D/RAC2/IKZF1/SIT1/EZH2/HCLS1/STAT1/LAT/CASP3/ADA/NF1/CSF1/PDE4B/TGFBR3/SP3/MED1/PIK3CD/FAS/STAT5B/DOCK11/PTPN11/PPP3CB/IREB2/XIAP/TMOD3/RC3H2	38
GO:0046634	regulation of alpha-beta T cell activation	20/942	123/18805	0.162602	3.24599	5.73882	3.03209995775995e-06	9.93447272784534e-05	7.5888898037666e-05	PTPRC/HLA-DRB1/PRDM1/SASH3/NCKAP1L/HLA-DRA/TGFBR2/CD28/JAK3/EP300/RASAL3/RUNX1/ADA/IRF4/IL12RB1/CD81/IL2RG/RC3H2/ITCH/OPA1	20
GO:0010720	positive regulation of cell development	46/942	447/18805	0.102908	2.05434	5.18079	3.069120551678e-06	9.99212412520991e-05	7.6329293933471e-05	CD74/MACF1/PTPRC/HLA-DRB1/SASH3/RASGRP1/NCKAP1L/HLA-DRA/TGFBR2/NIN/CD101/EP300/INPP5D/PRKCH/CD27/ACTB/RUNX1/SEMA4D/HCLS1/NRDC/MAN2A1/HDAC1/CAPRIN1/PAFAH1B1/ADA/CSF1/ADNP/CASP8/SMARCA2/EVI2B/ARID1B/PPP3CA/IL12RB1/STAT5B/DICER1/PHF10/XRCC5/NEDD9/PBRM1/ARID2/PPP1CC/IL2RG/TRPV2/SMARCE1/TNFRSF1B/OPA1	46
GO:0006913	nucleocytoplasmic transport	38/942	340/18805	0.111765	2.23114	5.26073	3.24287956827143e-06	0.000104259	7.96425620286661e-05	WNK1/ADAR/CDKN2A/EP300/UHMK1/SMG1/FAM53B/BARD1/FLNA/HCLS1/PPP1R12A/MDM2/NEAT1/NF1/NFATC3/HNRNPA2B1/MCM3AP/MBTPS1/NUP210/MED1/PPP3CA/ATXN1/NUP98/KPNB1/NCBP1/XPO1/RBM33/SMG7/MDFIC/NUP153/PTPN11/UBR5/DHX9/UPF1/PPP3R1/PPP1CC/PPM1A/DDX39B	38
GO:0051169	nuclear transport	38/942	340/18805	0.111765	2.23114	5.26073	3.24287956827143e-06	0.000104259	7.96425620286661e-05	WNK1/ADAR/CDKN2A/EP300/UHMK1/SMG1/FAM53B/BARD1/FLNA/HCLS1/PPP1R12A/MDM2/NEAT1/NF1/NFATC3/HNRNPA2B1/MCM3AP/MBTPS1/NUP210/MED1/PPP3CA/ATXN1/NUP98/KPNB1/NCBP1/XPO1/RBM33/SMG7/MDFIC/NUP153/PTPN11/UBR5/DHX9/UPF1/PPP3R1/PPP1CC/PPM1A/DDX39B	38
GO:0030101	natural killer cell activation	18/942	103/18805	0.174757	3.48865	5.81584	3.27149056006143e-06	0.000104525	7.98461867323265e-05	PTPRC/CD2/NKG7/PRDM1/CORO1A/RASGRP1/HAVCR2/SLAMF7/SH2D1A/CD244/AP1G1/CASP8/RAB27A/SP3/VAV1/PIK3CD/STAT5B/SLAMF1	18
GO:0140588	chromatin looping	24/942	168/18805	0.142857	2.85184	5.53659	3.48617039902872e-06	0.000110697	8.45605854423276e-05	RNF213/DDX6/SLF1/NSF/DDX3Y/DDX17/HELB/SNRNP200/DDX60/SMARCAD1/SMCHD1/ATRX/SMC5/TOR1A/RECQL/MCM3/DDX1/SMC6/ATAD2/RAD50/DHX9/UPF1/CHD8/DDX39B	24
GO:0046635	positive regulation of alpha-beta T cell activation	15/942	75/18805	0.2	3.99257	5.9632	3.80565783650334e-06	0.0001201	9.17437565622666e-05	PTPRC/HLA-DRB1/SASH3/NCKAP1L/HLA-DRA/TGFBR2/CD28/EP300/RASAL3/RUNX1/ADA/IL12RB1/CD81/IL2RG/OPA1	15
GO:1903900	regulation of viral life cycle	19/942	115/18805	0.165217	3.29821	5.67685	4.17887932820824e-06	0.000130905	9.99976174990156e-05	CD74/APOBEC3G/HLA-DRB1/APOBEC3C/ADAR/APOBEC3H/CD28/APOBEC3D/IFI16/OAS2/CCL5/N4BP1/MX1/TRIM38/TOP2B/VPS37B/FAM111A/ILF3/TRIM21	19
GO:2000514	regulation of CD4-positive, alpha-beta T cell activation	16/942	85/18805	0.188235	3.75771	5.85166	4.19893558611591e-06	0.000130905	9.99976174990156e-05	HLA-DRB1/SASH3/NCKAP1L/HLA-DRA/TGFBR2/CD28/JAK3/EP300/RUNX1/IRF4/IL12RB1/CD81/IL2RG/RC3H2/ITCH/OPA1	16
GO:2000403	positive regulation of lymphocyte migration	11/942	42/18805	0.261905	5.22836	6.29969	4.80999709550648e-06	0.000149052	0.00011386	WNK1/CORO1A/ITGA4/SPN/PTK2B/CCL5/STK39/DOCK8/PYCARD/ADAM10/NEDD9	11
GO:2000107	negative regulation of leukocyte apoptotic process	13/942	59/18805	0.220339	4.39859	6.00405	5.44424900582232e-06	0.000167696	0.000128102	CCR5/CD74/PDCD1/JAK3/CD27/BCL2L1/ORMDL3/CCL5/HCLS1/ADA/DOCK8/BCL11B/ST6GAL1	13
GO:1903829	positive regulation of protein localization	49/942	499/18805	0.0981964	1.96028	4.99257	5.47893914158709e-06	0.00016776	0.000128151	CD38/HLA-DRB1/PRR5L/PARP9/ITGB2/MSN/ATP2B4/CDKN2A/EP300/PRKCH/TMEM30A/HUWE1/RAC2/DTX3L/PARP1/ORMDL3/NUMA1/FLNA/TTN/HCLS1/SPTBN1/CDC42/MDM2/CRKL/PECAM1/PRKCB/PYHIN1/ITPR1/CLSTN3/CD247/SLC5A3/PRKAR1A/CD81/ATP2C1/ENTR1/ABCG1/PCNT/CEP120/DLG1/UBR5/PPP3CB/TRAPPC12/NEDD9/ZDHHC2/EDEM1/EIF4G1/SORL1/KIF5B/PPM1A	49
GO:0060760	positive regulation of response to cytokine stimulus	14/942	68/18805	0.205882	4.11	5.89981	5.57896289794499e-06	0.000169812	0.000129718	CD74/PARP9/PARP14/CASP1/ZBP1/PAFAH1B1/CSF1/GFI1/MED1/TBK1/CASP4/DHX9/TRIM56/LSM14A	14
GO:0002699	positive regulation of immune effector process	32/942	270/18805	0.118519	2.36597	5.19157	5.67312645269368e-06	0.000171662	0.000131132	CD74/PTPRC/HLA-DRB1/SASH3/RASGRP1/HLA-DMB/HLA-DRA/ITGB2/CD28/EP300/SH2D1A/ANKRD17/DENND1B/LAG3/KLRC4/CD244/DDX60/HK1/RIF1/AP1G1/PYCARD/VAV1/IL12RB1/SLAMF6/MR1/CD81/STAT5B/DDX1/MYD88/SLAMF1/IL2RG/OPA1	32
GO:0008360	regulation of cell shape	21/942	139/18805	0.151079	3.01597	5.47822	5.76148988522338e-06	0.000172967	0.000132128	MYH9/CORO1A/GNA13/DIAPH1/WDR1/ITGB2/MSN/PTK2B/RAC2/RASA1/SEMA4D/ARHGAP18/FMNL3/SH3KBP1/BRWD1/MARK2/PHIP/FMNL1/CDC42SE2/DLG1/PARVG	21
GO:0030953	astral microtubule organization	6/942	11/18805	0.545455	10.8888	7.53364	5.78348414420441e-06	0.000172967	0.000132128	PDE4DIP/NUMA1/KPNB1/CEP120/DLG1/CLASP1	6
GO:0006302	double-strand break repair	36/942	323/18805	0.111455	2.22496	5.09944	6.2251897404354e-06	0.0001851	0.000141397	ACTR2/SLF1/PARP9/HELB/SETX/DTX3L/PARP1/ACTB/RIF1/MRE11/SMARCA2/PPP4R3A/SMARCAD1/SMCHD1/ARID1B/PPP4R3B/SMC5/RECQL/PPP5C/MCM3/HPF1/DDX1/WAS/MARF1/PHF10/SMC6/XRCC5/TDP2/RAD50/PBRM1/ARID2/TOP2B/SPIDR/CGAS/SMARCE1/NIPBL	36
GO:0050853	B cell receptor signaling pathway	15/942	78/18805	0.192308	3.83901	5.7697	6.33493205156861e-06	0.000187281	0.000143063	CD38/PTPRC/NCKAP1L/NFATC2/PRKCH/IGHG1/ITK/LIME1/PRKCB/RFTN1/PIK3CD/CD81/PLCL2/CTLA4/GRB2	15
GO:0039531	regulation of cytoplasmic pattern recognition receptor signaling pathway	20/942	129/18805	0.155039	3.09501	5.48294	6.40881680230228e-06	0.000188383	0.000143904	GBP5/IFI16/ANKRD17/NLRC3/PARP1/LAMP2/PUM2/NEK7/OGT/ERBIN/DDX60/ZDHHC3/NPLOC4/XIAP/MYD88/CGAS/LATS1/WDFY1/CARD8/ITCH	20
GO:0046822	regulation of nucleocytoplasmic transport	19/942	119/18805	0.159664	3.18735	5.49675	7.00370750635997e-06	0.000204699	0.000156369	WNK1/CDKN2A/EP300/UHMK1/BARD1/FLNA/HCLS1/PPP1R12A/MDM2/NEAT1/NF1/XPO1/MDFIC/NUP153/PTPN11/UBR5/DHX9/PPP1CC/PPM1A	19
GO:0033157	regulation of intracellular protein transport	22/942	152/18805	0.144737	2.88936	5.37076	7.09985402753303e-06	0.000206337	0.00015762	LCP1/PRR5L/CDKN2A/EP300/TMEM30A/UHMK1/BARD1/FLNA/HCLS1/CDC42/MDM2/NF1/CD81/XPO1/PCNT/MDFIC/PTPN11/UBR5/ZDHHC2/EDEM1/SORL1/PPM1A	22
GO:0030183	B cell differentiation	21/942	141/18805	0.148936	2.97319	5.40069	7.24326067002069e-06	0.000209322	0.0001599	IKZF3/PTPRC/NCKAP1L/ITGA4/JAK3/EP300/INPP5D/PTK2B/CD27/PTPRJ/EZH2/ADA/ITM2A/SP3/PIK3CD/STAT5B/DOCK11/PLCL2/TOP2B/IL2RG/SLC39A7	21
GO:0002685	regulation of leukocyte migration	29/942	236/18805	0.122881	2.45306	5.15845	7.63682425792665e-06	0.000219463	0.000167646	CD74/WNK1/CORO1A/CNN2/NCKAP1L/ITGA4/STK10/CXCR3/MSN/SPN/PTK2B/RAC2/PTPRJ/CCL5/STK39/CD200R1/CRKL/ADA/NF1/CSF1/DOCK8/PYCARD/ANO6/ADAM10/CD81/NEDD9/GCNT1/MYD88/SLAMF1	29
GO:0033077	T cell differentiation in thymus	16/942	89/18805	0.179775	3.58883	5.62166	7.80591144398664e-06	0.000223076	0.000170406	CD74/PTPRC/RASGRP1/DOCK2/CDK6/CD3G/CD28/CDKN2A/SPN/ADA/NFATC3/TMEM131L/BCL11B/MR1/STAT5B/IL2RG	16
GO:0051235	maintenance of location	28/942	224/18805	0.125	2.49536	5.1702	7.87686414707457e-06	0.00022386	0.000171005	CCR5/F2R/PTPRC/CORO1A/SYNE1/ANXA6/CXCR3/DIAPH1/FASLG/PTK2B/FKBP1A/BARD1/FLNA/VPS13C/PLCB2/PLCG1/PAFAH1B1/CAMK2D/HK1/VPS13D/LIME1/ITPR1/HNRNPU/ANKRD13C/PLCL2/CALM3/SORL1/MORC3	28
GO:0010803	regulation of tumor necrosis factor-mediated signaling pathway	14/942	70/18805	0.2	3.99257	5.76023	7.96937549400487e-06	0.000225244	0.000172063	CASP1/OTULIN/RFFL/SPPL2A/HIPK1/CASP8/PYCARD/CARD16/DICER1/TANK/XIAP/CASP4/TNFRSF1A/CARD8	14
GO:0001961	positive regulation of cytokine-mediated signaling pathway	13/942	61/18805	0.213115	4.25438	5.84622	8.04854136705722e-06	0.000226239	0.000172823	CD74/PARP9/PARP14/CASP1/ZBP1/PAFAH1B1/CSF1/GFI1/MED1/TBK1/CASP4/TRIM56/LSM14A	13
GO:0045069	regulation of viral genome replication	15/942	80/18805	0.1875	3.74303	5.64597	8.76406210217626e-06	0.000245013	0.000187164	APOBEC3G/APOBEC3C/ADAR/APOBEC3H/CD28/APOBEC3D/IFI16/OAS2/CCL5/N4BP1/MX1/TRIM38/TOP2B/FAM111A/ILF3	15
GO:0031343	positive regulation of cell killing	14/942	71/18805	0.197183	3.93634	5.69237	9.47442135235154e-06	0.00026344	0.00020124	PTPRC/HLA-DRB1/RASGRP1/PRF1/HLA-DRA/SH2D1A/LAG3/KLRC4/AP1G1/VAV1/IL12RB1/SLAMF6/MR1/STAT5B	14
GO:0002260	lymphocyte homeostasis	15/942	81/18805	0.185185	3.69682	5.58559	1.02641582927689e-05	0.000282347	0.000215683	CD74/CORO1A/SASH3/NCKAP1L/GPR174/JAK3/SIT1/LAT/CASP3/ADA/FAS/STAT5B/DOCK11/PPP3CB/RC3H2	15
GO:0046637	regulation of alpha-beta T cell differentiation	15/942	81/18805	0.185185	3.69682	5.58559	1.02641582927689e-05	0.000282347	0.000215683	HLA-DRB1/PRDM1/SASH3/NCKAP1L/HLA-DRA/TGFBR2/JAK3/EP300/RUNX1/ADA/IRF4/IL12RB1/IL2RG/RC3H2/OPA1	15
GO:0031579	membrane raft organization	9/942	30/18805	0.3	5.98885	6.27979	1.05394709123042e-05	0.000288308	0.000220237	PTPRC/IQGAP1/CD2/DOCK2/LAT/NPC1/ANXA2/RFTN1/DLG1	9
GO:0007160	cell-matrix adhesion	29/942	240/18805	0.120833	2.41218	5.05616	1.05929780307666e-05	0.000288308	0.000220237	MACF1/TLN1/ITGA1/ITGAL/ITGA4/CDK6/ITGB2/ROCK1/CDKN2A/PTK2B/RASA1/PTPRJ/ZYX/PLEKHA2/NF1/CSF1/ANXA2/CD96/UTRN/CD44/ITGB7/TRPM7/FERMT3/PARVG/CLASP1/PTEN/SKAP1/SLK/PPFIA1	29
GO:0062207	regulation of pattern recognition receptor signaling pathway	25/942	191/18805	0.13089	2.61294	5.14503	1.06784628554285e-05	0.000289105	0.000220846	GBP5/IFI16/ANKRD17/NLRC3/PARP1/LAMP2/PUM2/NEK7/OGT/ERBIN/DDX60/IRF4/PJA2/GFI1/ZDHHC3/IFI35/NPLOC4/ZNRF1/XIAP/MYD88/CGAS/LATS1/WDFY1/CARD8/ITCH	25
GO:0050864	regulation of B cell activation	20/942	134/18805	0.149254	2.97953	5.28085	1.15016305458314e-05	0.000309761	0.000236625	IKZF3/CD74/CD38/PTPRC/SASH3/NCKAP1L/CD28/CDKN2A/INPP5D/NFATC2/CD27/SH3KBP1/CASP3/ADA/RIF1/CD81/STAT5B/TBC1D10C/CTLA4/IL2RG	20
GO:0050727	regulation of inflammatory response	44/942	442/18805	0.0995475	1.98725	4.82326	1.16581841277195e-05	0.000312342	0.000238596	CTSC/PTPRC/NKG7/HLA-DRB1/GBP5/AKNA/CASP1/PIK3CG/CD28/ETS1/GBP1/OTULIN/SPN/NLRC3/CCL5/STK39/AOAH/RICTOR/ASH1L/PLCG1/CASP3/ZBP1/CD200R1/NEAT1/ADA/PIK3AP1/IL10RA/IL16/PYCARD/GBP3/CELF1/ACP5/LDLR/IFI35/CD81/STAT5B/XIAP/CASP4/DHX9/CST7/TNFRSF1A/MYD88/MCPH1/TNFRSF1B	44
GO:0098876	vesicle-mediated transport to the plasma membrane	22/942	158/18805	0.139241	2.77964	5.15856	1.33357143436904e-05	0.000355435	0.000271515	MACF1/NSF/GGA2/DENND1B/RAB8B/SPTBN1/RAB10/EXOC5/CSK/ATP2C1/ENTR1/CLSTN1/RAB14/VPS39/WASHC2C/EXOC4/ZDHHC2/STX16/SORL1/OPTN/ARL4C/EXOC2	22
GO:0048015	phosphatidylinositol-mediated signaling	8/942	24/18805	0.333333	6.65428	6.36498	1.38013796496652e-05	0.00036595	0.000279547	PIK3CG/PLCB2/PLCG1/PI4KA/PIK3C2A/PIK3CD/PLCL2/PIK3C3	8
GO:0010639	negative regulation of organelle organization	38/942	362/18805	0.104972	2.09555	4.83329	1.39702494734117e-05	0.000368297	0.00028134	CORO1A/CAPZA1/TAOK1/XRN1/DCP2/ASB2/HUWE1/CKAP2/BCL2L1/PARP1/CCDC88C/SPTBN1/TNKS2/MAP4/KAT2B/PAK2/CLSTN3/ARFGEF1/ATRX/ACAA2/PFN1/FLII/BAZ1B/HNRNPU/SPTAN1/MTPN/WAS/SEC22B/CLASP1/RAD50/LIMA1/WASHC2C/MPHOSPH9/TMOD3/DYRK1A/ZNF207/OPA1/PPFIA1	38
GO:0000910	cytokinesis	25/942	194/18805	0.128866	2.57253	5.05579	1.40330874732877e-05	0.000368297	0.00028134	MYH9/WNK1/IQGAP1/ACTR2/ACTR3/BIRC6/ROCK1/CKAP2/BCL2L1/RASA1/PLEC/CHMP7/SPTBN1/CDC42/EXOC5/CHMP1A/CHMP4B/IQGAP2/WASHC5/KLHL9/ENTR1/CALM3/EXOC4/EXOC2/PIK3C3	25
GO:0007064	mitotic sister chromatid cohesion	9/942	31/18805	0.290323	5.79566	6.13655	1.41940162457548e-05	0.00037063	0.000283122	SLF1/SMC1A/PDS5A/ESCO1/NAA50/ATRX/SMC5/PDS5B/NIPBL	9
GO:0071675	regulation of mononuclear cell migration	21/942	148/18805	0.141892	2.83257	5.13976	1.55410005707258e-05	0.000403752	0.000308424	WNK1/CORO1A/CNN2/ITGA4/STK10/MSN/SPN/PTK2B/PTPRJ/CCL5/STK39/CD200R1/CRKL/CSF1/DOCK8/PYCARD/ANO6/ADAM10/CD81/NEDD9/SLAMF1	21
GO:0051983	regulation of chromosome segregation	20/942	137/18805	0.145985	2.91428	5.16406	1.60819231107026e-05	0.000415706	0.000317555	CHFR/ACTB/PUM2/NUMA1/SMC4/KAT2B/SMARCA2/CDC27/ARID1B/HNRNPU/ANAPC4/TACC3/SMC5/CDC16/PHF10/SMC6/PBRM1/ARID2/ZNF207/SMARCE1	20
GO:0031122	cytoplasmic microtubule organization	13/942	65/18805	0.2	3.99257	5.54995	1.67165756430304e-05	0.000428868	0.00032761	TLN1/PDE4DIP/NUMA1/CCDC88C/PAFAH1B1/CLIP1/CCDC88B/KPNB1/CEP120/DLG1/CLASP1/SLK/PPFIA1	13
GO:0007034	vacuolar transport	23/942	172/18805	0.133721	2.66945	5.05091	1.67578504260074e-05	0.000428868	0.00032761	IGF2R/DTX3L/LAMP2/CHMP7/VPS13C/PLEKHF1/NPC1/CHMP1A/CHMP4B/AP1G1/VPS13D/NCOA4/LYST/SCYL2/VPS39/MGRN1/NDFIP2/VPS37B/SORL1/AP3S1/MFSD1/VPS41/PIK3C3	23
GO:0046854	phosphatidylinositol phosphate biosynthetic process	12/942	56/18805	0.214286	4.27775	5.64098	1.68626519805955e-05	0.000429413	0.000328026	PIP4K2A/PIK3CG/INPP4B/SMG1/INPP4A/PI4KA/PIK3C2A/IP6K2/PIK3CD/PIKFYVE/EFR3A/PIK3C3	12
GO:0070227	lymphocyte apoptotic process	15/942	85/18805	0.176471	3.52286	5.35331	1.87990950951027e-05	0.000476367	0.000363894	CD74/PDCD1/CD3G/FASLG/JAK3/CD27/ORMDL3/CCL5/CRKL/ADA/DOCK8/BCL11B/PRKD2/FAS/CASP7	15
GO:2000516	positive regulation of CD4-positive, alpha-beta T cell activation	11/942	48/18805	0.229167	4.57482	5.69464	1.92707681379064e-05	0.000485926	0.000371196	HLA-DRB1/SASH3/NCKAP1L/HLA-DRA/TGFBR2/CD28/EP300/IL12RB1/CD81/IL2RG/OPA1	11
GO:0030220	platelet formation	8/942	25/18805	0.32	6.38811	6.19059	1.94078003530737e-05	0.000486994	0.000372012	MYH9/WDR1/EP300/PTPRJ/TPM4/NBEAL2/CASP3/PTPN11	8
GO:0043383	negative T cell selection	6/942	13/18805	0.461538	9.21362	6.80289	1.96957969596463e-05	0.000491821	0.0003757	CD74/THEMIS/PTPRC/DOCK2/CD28/SPN	6
GO:0050688	regulation of defense response to virus	13/942	66/18805	0.19697	3.93208	5.47958	1.98731268589891e-05	0.000493852	0.000377251	APOBEC3G/PARP9/TRIM22/SPN/DTX3L/STAT1/PYCARD/IL12RB1/TRIM38/TRAF3/DHX9/CGAS/ITCH	13
GO:0050871	positive regulation of B cell activation	15/942	86/18805	0.174419	3.48189	5.29742	2.17308917516507e-05	0.000537422	0.000410533	CD74/CD38/PTPRC/SASH3/NCKAP1L/CD28/INPP5D/NFATC2/CD27/SH3KBP1/ADA/RIF1/CD81/STAT5B/IL2RG	15
GO:0010810	regulation of cell-substrate adhesion	27/942	224/18805	0.120536	2.40624	4.86207	2.20820722722974e-05	0.000543494	0.000415172	MACF1/TLN1/ACTN4/CDK6/ROCK1/CDKN2A/GBP1/PREX1/PTK2B/RAC2/RASA1/PTPRJ/FLNA/CDC42/PLEKHA2/CRKL/NF1/CSF1/UTRN/ARPC2/CLASP1/NEDD9/WASHC2C/ST6GAL1/PTEN/SKAP1/SLK	27
GO:0043367	CD4-positive, alpha-beta T cell differentiation	17/942	107/18805	0.158879	3.17167	5.17322	2.24661753835149e-05	0.000550314	0.000420382	HLA-DRB1/SASH3/NCKAP1L/KMT2A/HLA-DRA/JAK3/EP300/SPN/RUNX1/IRF4/IL12RB1/SLAMF6/TBK1/ICOS/IL2RG/RC3H2/OPA1	17
GO:0097529	myeloid leukocyte migration	28/942	237/18805	0.118143	2.35848	4.83301	2.27116332185368e-05	0.00055369	0.000422961	CD74/ITGA1/CNN2/NCKAP1L/WDR1/ITGB2/PIK3CG/PREX1/PTK2B/RAC2/PTPRJ/CCL5/PAFAH1B1/CD200R1/NF1/CSF1/PECAM1/PDE4B/VAV1/PIK3CD/PIKFYVE/ANO6/CD81/STAT5B/MCOLN2/GBF1/MYD88/SLAMF1	28
GO:0032623	interleukin-2 production	13/942	67/18805	0.19403	3.87339	5.41057	2.35398703038454e-05	0.000568493	0.000434269	PTPRC/SASH3/HAVCR2/GPR174/CD28/GBP1/RUNX1/LAG3/SPTBN1/IRF4/PDE4B/PRKD2/STAT5B	13
GO:0032663	regulation of interleukin-2 production	13/942	67/18805	0.19403	3.87339	5.41057	2.35398703038454e-05	0.000568493	0.000434269	PTPRC/SASH3/HAVCR2/GPR174/CD28/GBP1/RUNX1/LAG3/SPTBN1/IRF4/PDE4B/PRKD2/STAT5B	13
GO:0051701	biological process involved in interaction with host	23/942	176/18805	0.130682	2.60878	4.92416	2.43891891397531e-05	0.0005848	0.000446726	CCR5/MYH9/CD74/HLA-DRB1/SELPLG/CHMP7/CBL/NPC1/CHMP1A/CHMP4B/ITGB7/PIKFYVE/LDLR/CD81/NUP153/GRK2/TRIM38/VPS37B/SLAMF1/ITCH/EXOC2/ILF3/TRIM21	23
GO:0006909	phagocytosis	28/942	238/18805	0.117647	2.34857	4.808	2.45392311216843e-05	0.0005848	0.000446726	MYH9/PTPRC/ITGAL/CORO1A/CNN2/NCKAP1L/DOCK2/ARHGAP25/ITGB2/PTPRJ/MYO1G/CDC42/IL2RB/DNM2/PECAM1/PYCARD/CSK/RAB27A/LYST/VAV1/CDC42SE2/PIKFYVE/ANO6/LDLR/RAB14/MYD88/SLAMF1/IL2RG	28
GO:0030042	actin filament depolymerization	12/942	58/18805	0.206897	4.13024	5.48277	2.45561539356497e-05	0.0005848	0.000446726	PLEK/CAPZA1/WDR1/ASB2/MICAL2/SPTBN1/FLII/SPTAN1/MTPN/LIMA1/WASHC2C/TMOD3	12
GO:0016482	cytosolic transport	20/942	141/18805	0.141844	2.83161	5.01318	2.47169356984423e-05	0.000585917	0.000447579	ACTR2/PIP4K2A/CLTC/VPS13C/SPAG9/TRAPPC10/AP1G1/PIKFYVE/TBC1D10C/USP7/DCTN1/RCSD1/RAB14/MON2/GBF1/WASHC2C/TBC1D5/STX16/KIF5B/RIC1	20
GO:0048488	synaptic vesicle endocytosis	14/942	77/18805	0.181818	3.62961	5.30963	2.49972235033041e-05	0.000589843	0.000450578	CANX/ROCK1/ACTB/AP2B1/DNM2/AP1G1/CAPN2/TOR1A/MX1/PPP3CB/ITSN2/AP3S1/PIK3C3/PICALM	14
GO:0043244	regulation of protein-containing complex disassembly	19/942	130/18805	0.146154	2.91765	5.03829	2.55776014515363e-05	0.000600782	0.000458934	WNK1/PLEK/CAPZA1/TAOK1/WDR1/ASB2/CKAP2/SETX/CCDC88C/SPTBN1/FLII/SPTAN1/MTPN/CALCOCO2/CLASP1/LIMA1/WASHC2C/TMOD3/UPF1	19
GO:0010506	regulation of autophagy	37/942	359/18805	0.103064	2.05745	4.64548	2.70028340680507e-05	0.000631375	0.000482304	WNK1/PIP4K2A/ROCK1/EP300/TRIM22/HUWE1/IFI16/BCL2L1/ORMDL3/VPS13C/VHL/PLEKHF1/NPC1/CASP3/PAFAH1B2/ATG16L1/TP53INP1/CHMP4B/IL10RA/HERC1/VPS13D/PIK3C2A/FOXO1/PYCARD/ITPR1/USP33/TBK1/SEC22B/TAB2/CALCOCO2/EXOC4/USP20/CAPN1/EIF4G1/OPTN/PIK3C3/TRIM21	37
GO:0001912	positive regulation of leukocyte mediated cytotoxicity	13/942	68/18805	0.191176	3.81643	5.34289	2.77851756906944e-05	0.000643815	0.000491807	PTPRC/HLA-DRB1/RASGRP1/HLA-DRA/SH2D1A/LAG3/KLRC4/AP1G1/VAV1/IL12RB1/SLAMF6/MR1/STAT5B	13
GO:0030888	regulation of B cell proliferation	13/942	68/18805	0.191176	3.81643	5.34289	2.77851756906944e-05	0.000643815	0.000491807	IKZF3/CD74/CD38/PTPRC/SASH3/NCKAP1L/CDKN2A/INPP5D/NFATC2/CASP3/ADA/CD81/CTLA4	13
GO:0045071	negative regulation of viral genome replication	11/942	50/18805	0.22	4.39183	5.51485	2.90641284325424e-05	0.000667038	0.000509547	APOBEC3G/APOBEC3C/APOBEC3H/APOBEC3D/IFI16/OAS2/CCL5/N4BP1/MX1/FAM111A/ILF3	11
GO:2000404	regulation of T cell migration	11/942	50/18805	0.22	4.39183	5.51485	2.90641284325424e-05	0.000667038	0.000509547	WNK1/CORO1A/ITGA4/SPN/CCL5/STK39/CD200R1/CRKL/DOCK8/PYCARD/ADAM10	11
GO:0048193	Golgi vesicle transport	33/942	306/18805	0.107843	2.15286	4.66912	2.94172015700684e-05	0.000667038	0.000509547	MACF1/NSF/GGA2/VPS13C/SCAMP2/SPTBN1/RAB10/TAPBP/MYO5A/EXOC5/TRAPPC10/DNM2/AP1G1/CSK/BCAP29/ARF3/ARCN1/SURF4/STX17/MIA2/ATP2C1/RAB14/COPG1/MON2/TRAPPC12/GBF1/EXOC4/SORL1/OPTN/NBAS/AP3S1/EXOC2/VPS41	33
GO:0031032	actomyosin structure organization	26/942	215/18805	0.12093	2.41411	4.78891	2.94211128714864e-05	0.000667038	0.000509547	MYH9/IQGAP1/CNN2/WDR1/ROCK1/PTK2B/PLEC/CFLAR/ZYX/EVL/TTN/CDC42/TGFBR1/DNM2/IQGAP2/PAK2/AKAP13/PFN1/FLII/PRKAR1A/TRPM7/WAS/BAG4/CLASP1/TMOD3/PPFIA1	26
GO:0002715	regulation of natural killer cell mediated immunity	12/942	59/18805	0.20339	4.06024	5.4063	2.94357892368821e-05	0.000667038	0.000509547	RASGRP1/HAVCR2/INPP5D/SH2D1A/LAG3/KLRC4/AP1G1/CD96/VAV1/SLAMF6/STAT5B/GRB2	12
GO:0002705	positive regulation of leukocyte mediated immunity	21/942	155/18805	0.135484	2.70464	4.89366	3.15881749004974e-05	0.000709561	0.00054203	PTPRC/HLA-DRB1/SASH3/RASGRP1/HLA-DRA/ITGB2/CD28/SH2D1A/DENND1B/LAG3/KLRC4/RIF1/AP1G1/VAV1/IL12RB1/SLAMF6/MR1/CD81/STAT5B/DDX1/SLAMF1	21
GO:1904375	regulation of protein localization to cell periphery	21/942	155/18805	0.135484	2.70464	4.89366	3.15881749004974e-05	0.000709561	0.00054203	WNK1/ATP2B4/GBP1/PRKCH/CLTC/ABI3/BCL2L1/ACTB/NUMA1/OGT/SPTBN1/CAMK2D/CSK/ADAM10/ATP2C1/DLG1/ZDHHC2/EIF4G1/KIF5B/PICALM/PPFIA1	21
GO:0098792	xenophagy	6/942	14/18805	0.428571	8.55551	6.4942	3.30059998004434e-05	0.000738186	0.000563897	RNF213/ATG16L1/TBK1/CALCOCO2/OPTN/LGALS8	6
GO:0002695	negative regulation of leukocyte activation	25/942	204/18805	0.122549	2.44643	4.76998	3.32571676168072e-05	0.000740584	0.000565728	CD74/PTPRC/HLA-DRB1/PDCD1/HAVCR2/CDKN2A/JAK3/INPP5D/SPN/RUNX1/LAG3/PAG1/CD84/CASP3/TMEM131L/LAX1/PRKAR1A/LDLR/TBC1D10C/DLG1/PTPN11/CTLA4/CST7/RC3H2/ITCH	25
GO:0038203	TORC2 signaling	7/942	20/18805	0.35	6.987	6.15165	3.37665749224373e-05	0.000748686	0.000571918	NCKAP1L/PRR5L/EP300/SIK3/RICTOR/USP9X/TBK1	7
GO:0002708	positive regulation of lymphocyte mediated immunity	19/942	133/18805	0.142857	2.85184	4.9216	3.53888634860146e-05	0.000781289	0.000596822	PTPRC/HLA-DRB1/SASH3/RASGRP1/HLA-DRA/CD28/SH2D1A/DENND1B/LAG3/KLRC4/RIF1/AP1G1/VAV1/IL12RB1/SLAMF6/MR1/CD81/STAT5B/SLAMF1	19
GO:0051261	protein depolymerization	18/942	122/18805	0.147541	2.94534	4.95023	3.64251316548622e-05	0.000797411	0.000609138	PLEK/CAPZA1/TAOK1/WDR1/ASB2/CLTC/CKAP2/MICAL2/CKAP5/CCDC88C/SPTBN1/FLII/SPTAN1/MTPN/CLASP1/LIMA1/WASHC2C/TMOD3	18
GO:0036344	platelet morphogenesis	8/942	27/18805	0.296296	5.91492	5.86877	3.64291670742957e-05	0.000797411	0.000609138	MYH9/WDR1/EP300/PTPRJ/TPM4/NBEAL2/CASP3/PTPN11	8
GO:2000779	regulation of double-strand break repair	20/942	145/18805	0.137931	2.7535	4.8675	3.72917773975047e-05	0.000812834	0.00062092	ACTR2/SLF1/HELB/PARP1/ACTB/RIF1/MRE11/SMARCA2/PPP4R3A/SMCHD1/ARID1B/PPP4R3B/WAS/PHF10/PBRM1/ARID2/TOP2B/SPIDR/CGAS/SMARCE1	20
GO:0006403	RNA localization	25/942	206/18805	0.121359	2.42268	4.71485	3.91925877081418e-05	0.000850661	0.000649815	WNK1/TGFBR2/DCP2/SMG1/PUM2/CKAP5/CAPRIN1/NEAT1/HNRNPA2B1/MCM3AP/RFTN1/NUP210/HNRNPU/NUP98/KPNB1/NCBP1/XPO1/RBM33/SIDT1/SMG7/NUP153/DHX9/UPF1/LRPPRC/DDX39B	25
GO:0002819	regulation of adaptive immune response	26/942	219/18805	0.118721	2.37002	4.68305	4.04607085746304e-05	0.000874495	0.000668022	PTPRC/HLA-DRB1/PDCD1/SASH3/HAVCR2/NCKAP1L/HLA-DRA/ADCY7/CD28/JAK3/EP300/SPN/DENND1B/ADA/RIF1/PYCARD/IL12RB1/MR1/CD81/WAS/PPP3CB/SLAMF1/SKAP1/RC3H2/TNFRSF1B/OPA1	26
GO:2000406	positive regulation of T cell migration	9/942	35/18805	0.257143	5.1333	5.62047	4.1491219264489e-05	0.000893016	0.00068217	WNK1/CORO1A/ITGA4/SPN/CCL5/STK39/DOCK8/PYCARD/ADAM10	9
GO:0030838	positive regulation of actin filament polymerization	11/942	52/18805	0.211538	4.22291	5.34426	4.28803725225003e-05	0.000915256	0.000699159	NCKAP1L/PTK2B/EVL/RICTOR/PYCARD/ARPC2/PFN1/DLG1/GRB2/BAG4/WASHC2C	11
GO:0050856	regulation of T cell receptor signaling pathway	11/942	52/18805	0.211538	4.22291	5.34426	4.28803725225003e-05	0.000915256	0.000699159	PTPRC/GBP1/SH2D1A/PTPRJ/UBASH3A/ADA/DGKZ/PRKD2/CD81/TRAT1/UBR2	11
GO:0043299	leukocyte degranulation	14/942	81/18805	0.17284	3.45037	5.07514	4.50440438470346e-05	0.000957465	0.000731402	NKG7/CORO1A/RASGRP1/NCKAP1L/PTGDR/ITGB2/PIK3CG/RAC2/CBL/LAT/CD84/AP1G1/RAB27A/PIK3CD	14
GO:0141193	nuclear receptor-mediated signaling pathway	23/942	183/18805	0.125683	2.50899	4.71056	4.55483585913854e-05	0.000964201	0.000736548	KDM5D/ACTN4/DDX17/EP300/NCOR1/HUWE1/PARP1/EZH2/NCOA3/NCOA2/HDAC1/CRKL/CALCOCO1/NCOA4/NCOR2/FAM120B/MED1/RNF6/DAXX/TADA3/UBR5/LATS1/NCOA1	23
GO:0002460	adaptive immune response based on somatic recombination of immune receptors built from immunoglobulin superfamily domains	39/942	396/18805	0.0984848	1.96604	4.4617	4.58041159929006e-05	0.000965641	0.000737648	CD74/CTSC/PTPRC/KDM5D/HLA-DRB1/PDCD1/SASH3/HAVCR2/NCKAP1L/PRF1/HLA-DRA/CD28/JAK3/EP300/INPP5D/SPN/CD27/MYO1G/IGHG1/DENND1B/IL2RB/ADA/RIF1/IRF4/RAB27A/RFTN1/IL12RB1/SLAMF6/MR1/CD81/WAS/PPP3CB/BTN3A2/BTN3A3/MYD88/SLAMF1/RC3H2/TNFRSF1B/OPA1	39
GO:0030595	leukocyte chemotaxis	27/942	234/18805	0.115385	2.30341	4.60726	4.79199818742457e-05	0.001005	0.000767718	CCR5/CD74/WNK1/ITGA1/CORO1A/NCKAP1L/ITGB2/PIK3CG/PREX1/PTK2B/RAC2/PTPRJ/PLEC/CCL5/STK39/CSF1/IL16/PDE4B/LYST/VAV1/PIK3CD/PIKFYVE/ANO6/ADAM10/GBF1/NEDD9/SLAMF1	27
GO:0022604	regulation of cell morphogenesis	28/942	247/18805	0.11336	2.26299	4.58836	4.80620584804958e-05	0.001005	0.000767718	MYH9/MACF1/CORO1A/GNA13/DIAPH1/WDR1/ITGB2/MSN/PTK2B/RAC2/RASA1/SEMA4D/ARHGAP18/FMNL3/SH3KBP1/CAPRIN1/PAFAH1B1/BRWD1/SPAG9/MARK2/CD44/PHIP/FMNL1/CDC42SE2/CAPZB/DLG1/PARVG/ITSN2	28
GO:0044409	symbiont entry into host	19/942	136/18805	0.139706	2.78893	4.80812	4.84221842574198e-05	0.00100758	0.000769683	CCR5/MYH9/CD74/HLA-DRB1/SELPLG/CBL/NPC1/ITGB7/PIKFYVE/LDLR/CD81/NUP153/GRK2/TRIM38/SLAMF1/ITCH/EXOC2/ILF3/TRIM21	19
GO:0007097	nuclear migration	8/942	28/18805	0.285714	5.70367	5.71974	4.8772685620655e-05	0.00100758	0.000769683	SYNE2/LMNB1/CDC42/PAFAH1B1/TACC3/CEP120/DCTN1/TACC1	8
GO:2000819	regulation of nucleotide-excision repair	8/942	28/18805	0.285714	5.70367	5.71974	4.8772685620655e-05	0.00100758	0.000769683	ACTB/SMARCA2/ARID1B/PHF10/CUL4A/PBRM1/ARID2/SMARCE1	8
GO:0031507	heterochromatin formation	21/942	160/18805	0.13125	2.62012	4.72607	5.08659815553853e-05	0.00104662	0.000799506	KMT2A/LBR/ATF7IP/RBM15/EZH2/LMNB1/KDM5A/HDAC1/RIF1/TRIP12/SMARCA2/SMARCAD1/SMCHD1/ATRX/HNRNPU/UBR5/SUZ12/UBR2/DYRK1A/CBX5/EED	21
GO:1903312	negative regulation of mRNA metabolic process	16/942	103/18805	0.15534	3.10102	4.90997	5.15166645847996e-05	0.0010509	0.00080278	BARD1/TENT5C/HNRNPU/SRSF4/TRAF5/TAF15/SRSF9/BAG4/IREB2/DHX9/ANGEL2/DYRK1A/MYD88/SYNCRIP/LARP4B/NBAS	16
GO:0030834	regulation of actin filament depolymerization	11/942	53/18805	0.207547	4.14323	5.26216	5.16871700167636e-05	0.0010509	0.00080278	PLEK/CAPZA1/WDR1/ASB2/SPTBN1/FLII/SPTAN1/MTPN/LIMA1/WASHC2C/TMOD3	11
GO:0042269	regulation of natural killer cell mediated cytotoxicity	11/942	53/18805	0.207547	4.14323	5.26216	5.16871700167636e-05	0.0010509	0.00080278	RASGRP1/HAVCR2/INPP5D/SH2D1A/LAG3/KLRC4/AP1G1/VAV1/SLAMF6/STAT5B/GRB2	11
GO:0140694	membraneless organelle assembly	41/942	427/18805	0.0960187	1.91681	4.40064	5.25895693733572e-05	0.00106256	0.000811687	LCP1/RNF213/WNK1/DDX6/WDR1/MSN/SKA2/ASB2/NCOR1/PLEC/SMC1A/PUM2/CHMP7/CFLAR/NUMA1/NEK7/FLNA/TTN/KAT2B/CAPRIN1/CHMP1A/YTHDF3/CHMP4B/HAUS3/AKAP13/WASHC5/FLII/HNRNPU/PRKAR1A/CENPK/KPNB1/MAPK9/CEP120/XRCC5/TRAPPC12/CLASP1/TMOD3/LSM14A/PTEN/ZNF207/CNOT6L	41
GO:0030224	monocyte differentiation	9/942	36/18805	0.25	4.99071	5.5037	5.28803224464103e-05	0.00106256	0.000811687	MYH9/CD74/HLA-DRB1/CDK6/INPP5D/IFI16/CSF1/SP3/MED1	9
GO:0032743	positive regulation of interleukin-2 production	9/942	36/18805	0.25	4.99071	5.5037	5.28803224464103e-05	0.00106256	0.000811687	PTPRC/SASH3/CD28/RUNX1/SPTBN1/IRF4/PDE4B/PRKD2/STAT5B	9
GO:0097530	granulocyte migration	20/942	149/18805	0.134228	2.67958	4.72669	5.5292712705432e-05	0.00110671	0.000845413	CD74/ITGA1/NCKAP1L/WDR1/ITGB2/PIK3CG/PREX1/RAC2/PTPRJ/CCL5/CSF1/PECAM1/PDE4B/VAV1/PIK3CD/PIKFYVE/MCOLN2/GBF1/MYD88/SLAMF1	20
GO:0044772	mitotic cell cycle phase transition	43/942	457/18805	0.0940919	1.87834	4.36517	5.59076199595249e-05	0.00111185	0.000849335	CHFR/TAOK1/CDK6/CDKN2A/ANKRD17/RBL2/ACTB/CHMP7/BARD1/EZH2/MDM2/CRLF3/DNM2/CHMP4B/MRE11/CCND2/SMARCA2/DGKZ/CDC27/MBTPS1/ARID1B/PPP3CA/ANAPC4/TACC3/SMC5/CDC16/PHF10/DLG1/CUL4A/CALM3/CLASP1/RAD50/PBRM1/ARID2/FOXN3/TMOD3/PTEN/EIF4G1/LATS1/USP47/ARPP19/ZNF207/SMARCE1	43
GO:0042100	B cell proliferation	15/942	93/18805	0.16129	3.21981	4.92801	5.61976037921461e-05	0.00111185	0.000849335	IKZF3/CD74/CD38/PTPRC/SASH3/RASGRP1/NCKAP1L/CDKN2A/INPP5D/NFATC2/CASP3/ADA/CD81/PLCL2/CTLA4	15
GO:1901879	regulation of protein depolymerization	15/942	93/18805	0.16129	3.21981	4.92801	5.61976037921461e-05	0.00111185	0.000849335	PLEK/CAPZA1/TAOK1/WDR1/ASB2/CKAP2/CCDC88C/SPTBN1/FLII/SPTAN1/MTPN/CLASP1/LIMA1/WASHC2C/TMOD3	15
GO:0071214	cellular response to abiotic stimulus	35/942	344/18805	0.101744	2.0311	4.43228	5.75023548486443e-05	0.00112898	0.00086242	WNK1/CAB39/CNN2/USP28/CASP1/EP300/IFI16/BCL2L1/PARP1/PLEC/BARD1/STK39/N4BP1/CASP3/MDM2/TP53INP1/TAF1/CASP8/CCND2/PYCARD/FAS/MTPN/REST/RCSD1/XRCC5/GRB2/CUL4A/TANK/TNFRSF1A/MYD88/PTEN/SPIDR/USP47/LRRC8C/NIPBL	35
GO:0104004	cellular response to environmental stimulus	35/942	344/18805	0.101744	2.0311	4.43228	5.75023548486443e-05	0.00112898	0.00086242	WNK1/CAB39/CNN2/USP28/CASP1/EP300/IFI16/BCL2L1/PARP1/PLEC/BARD1/STK39/N4BP1/CASP3/MDM2/TP53INP1/TAF1/CASP8/CCND2/PYCARD/FAS/MTPN/REST/RCSD1/XRCC5/GRB2/CUL4A/TANK/TNFRSF1A/MYD88/PTEN/SPIDR/USP47/LRRC8C/NIPBL	35
GO:0043370	regulation of CD4-positive, alpha-beta T cell differentiation	12/942	63/18805	0.190476	3.80245	5.1165	5.8347926515532e-05	0.00114122	0.000871774	HLA-DRB1/SASH3/NCKAP1L/HLA-DRA/JAK3/EP300/RUNX1/IRF4/IL12RB1/IL2RG/RC3H2/OPA1	12
GO:0051495	positive regulation of cytoskeleton organization	23/942	186/18805	0.123656	2.46852	4.62203	5.88303116793326e-05	0.0011463	0.000875652	PLEK/NCKAP1L/PDE4DIP/WDR1/PTK2B/NUMA1/EVL/FLNA/RICTOR/CKAP5/CDC42/TGFBR1/PYCARD/CLIP1/ARPC2/PFN1/CEP120/DCTN1/DLG1/GRB2/BAG4/CLASP1/WASHC2C	23
GO:0051168	nuclear export	22/942	174/18805	0.126437	2.52404	4.63795	6.03935797233852e-05	0.00117221	0.000895445	WNK1/ADAR/CDKN2A/UHMK1/SMG1/BARD1/MDM2/NEAT1/HNRNPA2B1/MCM3AP/ATXN1/NUP98/NCBP1/XPO1/RBM33/SMG7/NUP153/PTPN11/DHX9/UPF1/PPM1A/DDX39B	22
GO:0050854	regulation of antigen receptor-mediated signaling pathway	13/942	73/18805	0.178082	3.55503	5.02271	6.06158616178499e-05	0.00117221	0.000895445	PTPRC/GBP1/PRKCH/SH2D1A/PTPRJ/UBASH3A/ADA/DGKZ/PRKD2/CD81/PLCL2/TRAT1/UBR2	13
GO:0000723	telomere maintenance	21/942	162/18805	0.12963	2.58778	4.66082	6.11390124495301e-05	0.0011735	0.000896433	SLF1/XRN1/DCP2/SMG1/PARP1/NEK7/TNKS2/RIF1/HNRNPA2B1/MRE11/ATRX/HNRNPU/PPP1CA/SMC5/USP7/SMC6/XRCC5/INO80D/RAD50/UPF1/TFPT	21
GO:0051494	negative regulation of cytoskeleton organization	21/942	162/18805	0.12963	2.58778	4.66082	6.11390124495301e-05	0.0011735	0.000896433	CORO1A/CAPZA1/TAOK1/ASB2/CKAP2/CCDC88C/SPTBN1/KAT2B/PAK2/ARFGEF1/PFN1/FLII/SPTAN1/MTPN/WAS/CLASP1/LIMA1/WASHC2C/TMOD3/DYRK1A/PPFIA1	21
GO:2000781	positive regulation of double-strand break repair	15/942	94/18805	0.159574	3.18556	4.87811	6.38202840554917e-05	0.00122041	0.000932268	ACTR2/SLF1/PARP1/ACTB/RIF1/SMARCA2/SMCHD1/ARID1B/WAS/PHF10/PBRM1/ARID2/TOP2B/SPIDR/SMARCE1	15
GO:0045954	positive regulation of natural killer cell mediated cytotoxicity	8/942	29/18805	0.275862	5.50699	5.57773	6.44120601336369e-05	0.00122717	0.000937428	RASGRP1/SH2D1A/LAG3/KLRC4/AP1G1/VAV1/SLAMF6/STAT5B	8
GO:0050729	positive regulation of inflammatory response	21/942	163/18805	0.128834	2.5719	4.62856	6.69377023003911e-05	0.00127058	0.00097059	CTSC/NKG7/GBP5/CASP1/PIK3CG/CD28/ETS1/GBP1/CASP3/ZBP1/NEAT1/IL16/PYCARD/GBP3/LDLR/IFI35/CD81/STAT5B/CASP4/DHX9/TNFRSF1A	21
GO:0016050	vesicle organization	38/942	389/18805	0.0976864	1.9501	4.34829	6.79170511845414e-05	0.00128443	0.00098117	F2R/CORO1A/PIP4K2A/FASLG/CHMP7/SAMD9/PLEKHF1/PAFAH1B1/CHMP1A/TRAPPC10/DNM2/ZDHHC20/CHMP4B/TMEM127/ANXA2/AP1G1/RAB27A/LYST/WASHC5/RAB5B/PIKFYVE/SURF4/STX17/ZNRF1/MX1/ZNRF2/RAB14/VPS39/TRAPPC12/GBF1/HPS3/ZDHHC2/VPS37B/SLAMF1/STX16/AP3S1/VPS41/PICALM	38
GO:0042176	regulation of protein catabolic process	37/942	375/18805	0.0986667	1.96967	4.35561	6.84545584319954e-05	0.00128985	0.000985313	NSF/CHFR/MSN/ROCK1/TRIB2/BARD1/FLNA/OGT/NRDC/SF3B3/N4BP1/LPCAT1/MDM2/MDM4/TAF1/ANXA2/USP9X/FOXO1/USP25/CCAR2/SOCS4/TMX1/AGAP2/LDLR/CD81/MAPK9/XPO1/USP7/SEC22B/CUL4A/ZDHHC2/HMGCR/SORL1/PSMD1/ITCH/TNFRSF1B/RIC1	37
GO:0071677	positive regulation of mononuclear cell migration	15/942	95/18805	0.157895	3.15203	4.82888	7.23331936444456e-05	0.00135796	0.00103734	WNK1/CORO1A/ITGA4/SPN/PTK2B/PTPRJ/CCL5/STK39/CSF1/DOCK8/PYCARD/ANO6/ADAM10/NEDD9/SLAMF1	15
GO:0050866	negative regulation of cell activation	26/942	227/18805	0.114537	2.28649	4.47811	7.43492015075045e-05	0.00139074	0.00106238	CD74/PTPRC/HLA-DRB1/PDCD1/HAVCR2/CDKN2A/JAK3/INPP5D/SPN/RUNX1/LAG3/PAG1/CD84/CASP3/TMEM131L/TMX1/LAX1/PRKAR1A/LDLR/TBC1D10C/DLG1/PTPN11/CTLA4/CST7/RC3H2/ITCH	26
GO:1902905	positive regulation of supramolecular fiber organization	22/942	177/18805	0.124294	2.48126	4.54682	7.82059755532644e-05	0.00145758	0.00111344	PLEK/NCKAP1L/PDE4DIP/WDR1/PTK2B/NUMA1/EVL/FLNA/RICTOR/CKAP5/CDC42/TGFBR1/PYCARD/CLIP1/ARPC2/PFN1/DCTN1/DLG1/GRB2/BAG4/CLASP1/WASHC2C	22
GO:0050657	nucleic acid transport	21/942	165/18805	0.127273	2.54073	4.56476	8.00231055679286e-05	0.00148072	0.00113111	WNK1/TGFBR2/SMG1/CKAP5/NEAT1/HNRNPA2B1/MCM3AP/RFTN1/NUP210/NUP98/KPNB1/NCBP1/XPO1/RBM33/SIDT1/SMG7/NUP153/DHX9/UPF1/LRPPRC/DDX39B	21
GO:0050658	RNA transport	21/942	165/18805	0.127273	2.54073	4.56476	8.00231055679286e-05	0.00148072	0.00113111	WNK1/TGFBR2/SMG1/CKAP5/NEAT1/HNRNPA2B1/MCM3AP/RFTN1/NUP210/NUP98/KPNB1/NCBP1/XPO1/RBM33/SIDT1/SMG7/NUP153/DHX9/UPF1/LRPPRC/DDX39B	21
GO:1903076	regulation of protein localization to plasma membrane	17/942	118/18805	0.144068	2.876	4.69438	8.06921212361598e-05	0.00148443	0.00113395	WNK1/ATP2B4/GBP1/PRKCH/CLTC/ABI3/BCL2L1/ACTB/SPTBN1/CAMK2D/CSK/ATP2C1/DLG1/ZDHHC2/KIF5B/PICALM/PPFIA1	17
GO:0032088	negative regulation of NF-kappaB transcription factor activity	13/942	75/18805	0.173333	3.46023	4.90242	8.10894123696222e-05	0.00148443	0.00113395	HAVCR2/CDKN2A/OTULIN/NLRC3/ERBIN/GFI1/PYCARD/USP7/TRAF3/COMMD7/CARD8/ITCH/TRIM21	13
GO:1901880	negative regulation of protein depolymerization	13/942	75/18805	0.173333	3.46023	4.90242	8.10894123696222e-05	0.00148443	0.00113395	CAPZA1/TAOK1/ASB2/CKAP2/CCDC88C/SPTBN1/FLII/SPTAN1/MTPN/CLASP1/LIMA1/WASHC2C/TMOD3	13
GO:0045639	positive regulation of myeloid cell differentiation	16/942	107/18805	0.149533	2.9851	4.72879	8.24942815227542e-05	0.00149947	0.00114544	CD74/HLA-DRB1/NCKAP1L/ETS1/CD101/INPP5D/RUNX1/HCLS1/STAT1/CSF1/CASP8/MED1/EVI2B/PPP3CA/STAT5B/NEDD9	16
GO:1990266	neutrophil migration	16/942	107/18805	0.149533	2.9851	4.72879	8.24942815227542e-05	0.00149947	0.00114544	CD74/ITGA1/NCKAP1L/WDR1/ITGB2/PIK3CG/PREX1/RAC2/PECAM1/PDE4B/VAV1/PIK3CD/PIKFYVE/MCOLN2/GBF1/MYD88	16
GO:0070507	regulation of microtubule cytoskeleton organization	21/942	166/18805	0.126506	2.52542	4.53321	8.73811478427646e-05	0.00158271	0.00120902	PDE4DIP/TAOK1/SKA2/ROCK1/CLTC/CKAP2/CHMP7/NUMA1/CKAP5/CCDC88C/PAFAH1B1/CHMP1A/CHMP4B/HAUS3/MARK2/CLIP1/HNRNPU/TACC3/DCTN1/CLASP1/DYRK1A	21
GO:0046638	positive regulation of alpha-beta T cell differentiation	11/942	56/18805	0.196429	3.92127	5.02748	8.8010508835549e-05	0.00158851	0.00121346	HLA-DRB1/SASH3/NCKAP1L/HLA-DRA/TGFBR2/EP300/RUNX1/ADA/IL12RB1/IL2RG/OPA1	11
GO:0043161	proteasome-mediated ubiquitin-dependent protein catabolic process	43/942	467/18805	0.0920771	1.83812	4.21175	9.17251173796081e-05	0.00164977	0.00126025	CHFR/ASB2/HUWE1/RFFL/TRIB2/OGT/TBL1XR1/PSMB10/TRPC4AP/VHL/N4BP1/MDM2/TAF1/PJA2/USP9X/TRIP12/CCAR2/CDC27/SOCS4/DCAF11/UBXN7/PSMB2/ANAPC4/CDC16/MAPK9/XPO1/NPLOC4/ZNRF1/USP7/FBXO3/ZNRF2/PSMB9/TRIM38/UBR5/CUL4A/PSMA4/PSMA5/UBR2/WDR26/PSMD1/ITCH/LTN1/APPBP2	43
GO:0033045	regulation of sister chromatid segregation	16/942	108/18805	0.148148	2.95746	4.68481	9.24169377687747e-05	0.00165642	0.00126533	CHFR/ACTB/NUMA1/KAT2B/SMARCA2/CDC27/ARID1B/HNRNPU/ANAPC4/TACC3/CDC16/PHF10/PBRM1/ARID2/ZNF207/SMARCE1	16
GO:0045123	cellular extravasation	13/942	76/18805	0.171053	3.4147	4.84379	9.34006669533678e-05	0.00165973	0.00126786	ITGA1/ITGAL/ITGA4/ITGB2/PIK3CG/ROCK1/SELPLG/SPN/CRKL/PECAM1/PIK3CD/ITGB7/GCNT1	13
GO:0048525	negative regulation of viral process	13/942	76/18805	0.171053	3.4147	4.84379	9.34006669533678e-05	0.00165973	0.00126786	APOBEC3G/APOBEC3C/APOBEC3H/APOBEC3D/IFI16/OAS2/CCL5/STAT1/N4BP1/MX1/FAM111A/ILF3/TRIM21	13
GO:0036092	phosphatidylinositol-3-phosphate biosynthetic process	7/942	23/18805	0.304348	6.07565	5.59317	9.35697033092991e-05	0.00165973	0.00126786	PIK3CG/INPP4B/INPP4A/PIK3C2A/PIK3CD/PIKFYVE/PIK3C3	7
GO:0046718	symbiont entry into host cell	18/942	131/18805	0.137405	2.74299	4.5971	9.44542416464248e-05	0.00166967	0.00127545	CCR5/MYH9/CD74/HLA-DRB1/SELPLG/CBL/NPC1/ITGB7/PIKFYVE/LDLR/CD81/NUP153/GRK2/TRIM38/SLAMF1/ITCH/ILF3/TRIM21	18
GO:0016311	dephosphorylation	21/942	167/18805	0.125749	2.5103	4.50189	9.53337562864828e-05	0.00167371	0.00127854	PTPRC/IQGAP1/PLEK/ROCK1/INPP5D/INPP4B/PTPRJ/PPP1R12A/DUSP4/PPP3CA/PPP1CA/PPP5C/SMG7/PTPN11/PPP3CB/SBF1/PTPN4/PTEN/PPP1CC/PPM1G/PPM1A	21
GO:1902904	negative regulation of supramolecular fiber organization	21/942	167/18805	0.125749	2.5103	4.50189	9.53337562864828e-05	0.00167371	0.00127854	CORO1A/CAPZA1/TAOK1/ASB2/CKAP2/CCDC88C/SPTBN1/PAK2/ARFGEF1/PFN1/FLII/SPTAN1/LDLR/MTPN/WAS/CLASP1/LIMA1/WASHC2C/TMOD3/DYRK1A/PPFIA1	21
GO:0051236	establishment of RNA localization	21/942	168/18805	0.125	2.49536	4.47079	0.000103922	0.00180728	0.00138057	WNK1/TGFBR2/SMG1/CKAP5/NEAT1/HNRNPA2B1/MCM3AP/RFTN1/NUP210/NUP98/KPNB1/NCBP1/XPO1/RBM33/SIDT1/SMG7/NUP153/DHX9/UPF1/LRPPRC/DDX39B	21
GO:0070229	negative regulation of lymphocyte apoptotic process	9/942	39/18805	0.230769	4.60681	5.17777	0.000103975	0.00180728	0.00138057	CD74/PDCD1/JAK3/CD27/ORMDL3/CCL5/ADA/DOCK8/BCL11B	9
GO:0002275	myeloid cell activation involved in immune response	15/942	98/18805	0.153061	3.05554	4.685	0.000104111	0.00180728	0.00138057	RASGRP1/HAVCR2/DOCK2/PTGDR/ITGB2/PIK3CG/RAC2/CBL/LAT/CD84/PYCARD/PIK3CD/IFI35/MYD88/SLAMF1	15
GO:0051283	negative regulation of sequestering of calcium ion	18/942	132/18805	0.136364	2.72221	4.55972	0.000104347	0.00180728	0.00138057	CCR5/F2R/PTPRC/CORO1A/ANXA6/CXCR3/DIAPH1/FASLG/PTK2B/FKBP1A/FLNA/PLCB2/PLCG1/CAMK2D/LIME1/ITPR1/PLCL2/CALM3	18
GO:1903077	negative regulation of protein localization to plasma membrane	8/942	31/18805	0.258065	5.1517	5.31254	0.000108283	0.00186916	0.00142784	WNK1/GBP1/CLTC/ABI3/BCL2L1/CSK/PICALM/PPFIA1	8
GO:0033632	regulation of cell-cell adhesion mediated by integrin	5/942	11/18805	0.454545	9.07402	6.15106	0.00011193	0.00191922	0.00146608	WNK1/CCL5/ADA/FERMT3/SKAP1	5
GO:1903939	regulation of TORC2 signaling	5/942	11/18805	0.454545	9.07402	6.15106	0.00011193	0.00191922	0.00146608	NCKAP1L/EP300/SIK3/USP9X/TBK1	5
GO:0031333	negative regulation of protein-containing complex assembly	19/942	145/18805	0.131034	2.61582	4.48533	0.000116631	0.00199319	0.00152259	CAPZA1/ASB2/EP300/IFI16/NLRC3/LAMP2/OGT/SPTBN1/CDC42/ARFGEF1/PFN1/FLII/SPTAN1/MTPN/WASHC2C/TMOD3/DYRK1A/SORL1/CARD8	19
GO:1903729	regulation of plasma membrane organization	6/942	17/18805	0.352941	7.04571	5.72671	0.000119473	0.002035	0.00155453	MYH9/AHNAK/FASLG/DNM2/ANXA2/CASP7	6
GO:0032729	positive regulation of type II interferon production	13/942	78/18805	0.166667	3.32714	4.72943	0.000122938	0.00208711	0.00159433	CD2/SASH3/HAVCR2/HLA-DPA1/HLA-DPB1/BTN3A1/CD244/PDE4B/PYCARD/IL12RB1/SLAMF6/BTN3A2/SLAMF1	13
GO:0001779	natural killer cell differentiation	7/942	24/18805	0.291667	5.8225	5.42865	0.000126415	0.00213207	0.00162868	PTPRC/PRDM1/RASGRP1/SP3/PIK3CD/STAT5B/SLAMF1	7
GO:0045061	thymic T cell selection	7/942	24/18805	0.291667	5.8225	5.42865	0.000126415	0.00213207	0.00162868	CD74/PTPRC/DOCK2/CD3G/CD28/SPN/NFATC3	7
GO:0051282	regulation of sequestering of calcium ion	18/942	134/18805	0.134328	2.68158	4.48599	0.000126904	0.00213331	0.00162962	CCR5/F2R/PTPRC/CORO1A/ANXA6/CXCR3/DIAPH1/FASLG/PTK2B/FKBP1A/FLNA/PLCB2/PLCG1/CAMK2D/LIME1/ITPR1/PLCL2/CALM3	18
GO:0006887	exocytosis	35/942	358/18805	0.0977654	1.95167	4.17485	0.00012768	0.00213937	0.00163426	MYH9/PLEK/NKG7/CORO1A/RASGRP1/NSF/NCKAP1L/PTGDR/ITGB2/PIK3CG/RAC2/MYO1G/RAB8B/CCL5/CBL/LAT/CD84/RAB10/SYTL2/EXOC5/RAB37/ANXA2/AP1G1/PIK3C2A/PRKCB/RAB27A/ARFGEF1/PIK3CD/STX17/REST/PPP3CB/CLASP1/EXOC4/ATP2A2/EXOC2	35
GO:0002287	alpha-beta T cell activation involved in immune response	14/942	89/18805	0.157303	3.14022	4.64752	0.000130031	0.00215074	0.00164294	HLA-DRB1/KMT2A/EOMES/HLA-DRA/JAK3/EP300/SPN/IRF4/IL12RB1/SLAMF6/TBK1/ICOS/RC3H2/OPA1	14
GO:0002293	alpha-beta T cell differentiation involved in immune response	14/942	89/18805	0.157303	3.14022	4.64752	0.000130031	0.00215074	0.00164294	HLA-DRB1/KMT2A/EOMES/HLA-DRA/JAK3/EP300/SPN/IRF4/IL12RB1/SLAMF6/TBK1/ICOS/RC3H2/OPA1	14
GO:0033627	cell adhesion mediated by integrin	14/942	89/18805	0.157303	3.14022	4.64752	0.000130031	0.00215074	0.00164294	WNK1/ITGA1/ITGAL/NCKAP1L/ITGA4/ITGB2/PIK3CG/CCL5/CRKL/ADA/ITGB7/FERMT3/PTPN11/SKAP1	14
GO:0036465	synaptic vesicle recycling	14/942	89/18805	0.157303	3.14022	4.64752	0.000130031	0.00215074	0.00164294	CANX/ROCK1/ACTB/AP2B1/DNM2/AP1G1/CAPN2/TOR1A/MX1/PPP3CB/ITSN2/AP3S1/PIK3C3/PICALM	14
GO:0043029	T cell homeostasis	10/942	49/18805	0.204082	4.07405	4.9478	0.000130993	0.0021528	0.00164451	CORO1A/NCKAP1L/GPR174/JAK3/SIT1/CASP3/FAS/STAT5B/PPP3CB/RC3H2	10
GO:1902459	positive regulation of stem cell population maintenance	10/942	49/18805	0.204082	4.07405	4.9478	0.000130993	0.0021528	0.00164451	ACTB/OGT/NCOA3/SS18/HDAC1/SMARCA2/REST/PHF10/RBBP4/SMARCE1	10
GO:0019722	calcium-mediated signaling	26/942	235/18805	0.110638	2.20866	4.28158	0.000131789	0.00215899	0.00164924	CCR5/CXCR6/PTPRC/PLEK/CXCR3/ATP2B4/GBP1/NFATC2/PTPRJ/FKBP1A/MCTP2/PLCG1/LAT/CAMK2D/ADA/NFATC3/ITPR1/PPP3CA/TBC1D10C/MCOLN2/RCAN3/TRAT1/PPP3CB/CALM3/ATP2A2/PPP3R1	26
GO:0001562	response to protozoan	8/942	32/18805	0.25	4.99071	5.18838	0.000138086	0.00225496	0.00172256	NKG7/GBP4/GBP1/SPN/IRF4/CCDC88B/LYST/MYD88	8
GO:0007041	lysosomal transport	18/942	135/18805	0.133333	2.66171	4.44963	0.000139709	0.00226707	0.00173181	IGF2R/DTX3L/LAMP2/CHMP7/PLEKHF1/NPC1/CHMP1A/CHMP4B/AP1G1/NCOA4/LYST/SCYL2/VPS39/MGRN1/SORL1/MFSD1/VPS41/PIK3C3	18
GO:0007052	mitotic spindle organization	18/942	135/18805	0.133333	2.66171	4.44963	0.000139709	0.00226707	0.00173181	CLTC/SMC1A/CHMP7/NUMA1/FLNA/CKAP5/MAP4/CHMP1A/CHMP4B/HNRNPU/TACC3/KPNB1/PCNT/DCTN1/TACC1/CLASP1/LSM14A/ZNF207	18
GO:1905475	regulation of protein localization to membrane	23/942	197/18805	0.116751	2.33069	4.31154	0.000142162	0.00229963	0.00175667	WNK1/ITGB2/ATP2B4/GBP1/PRKCH/CLTC/ABI3/BCL2L1/ACTB/OGT/SPTBN1/CAMK2D/CRKL/CSK/SLC5A3/ADAM10/CD81/ATP2C1/DLG1/ZDHHC2/KIF5B/PICALM/PPFIA1	23
GO:0140888	interferon-mediated signaling pathway	16/942	112/18805	0.142857	2.85184	4.51383	0.000143325	0.00231117	0.00176549	PARP9/PARP14/ADAR/OAS2/STAT1/ZBP1/YTHDF3/MED1/TBK1/PTPN11/TRAF3/TANK/TRIM56/IL10RB/LSM14A/MYD88	16
GO:0050868	negative regulation of T cell activation	18/942	136/18805	0.132353	2.64214	4.4136	0.000153634	0.00246967	0.00188656	CD74/HLA-DRB1/PDCD1/HAVCR2/CDKN2A/JAK3/SPN/RUNX1/LAG3/PAG1/CASP3/TMEM131L/LAX1/PRKAR1A/DLG1/CTLA4/RC3H2/ITCH	18
GO:0046777	protein autophosphorylation	21/942	173/18805	0.121387	2.42324	4.3186	0.000157995	0.00253186	0.00193407	STK10/TAOK1/STK17B/PTK2B/UHMK1/SMG1/STK39/MARK3/CAMK2D/TAF1/MARK2/MRE11/MAP4K1/PAK2/PRKD2/PIKFYVE/TRPM7/CALM3/RAD50/DYRK1A/SLK	21
GO:0051223	regulation of protein transport	41/942	449/18805	0.091314	1.82289	4.05273	0.000158503	0.00253211	0.00193426	LCP1/CD38/F2R/HLA-DRB1/PRR5L/CDKN2A/EP300/TMEM30A/UHMK1/CCL5/BARD1/FLNA/TTN/HCLS1/CDC42/MDM2/NF1/FOXO1/PRKCB/ITPR1/CSK/PPP3CA/PRKAR1A/CPT1A/CD81/ATP2C1/XPO1/ABCG1/PCNT/REST/MDFIC/PTPN11/RAP1GDS1/UBR5/PPP3CB/ZDHHC2/NDFIP2/EDEM1/HMGCR/SORL1/PPM1A	41
GO:0051054	positive regulation of DNA metabolic process	30/942	293/18805	0.102389	2.04398	4.13591	0.000169812	0.00270437	0.00206585	PTPRC/ACTR2/SLF1/CD28/PTK2B/PARP1/ACTB/NEK7/TNKS2/CDC42/RIF1/HNRNPA2B1/MRE11/SMARCA2/PRKD2/SMCHD1/ATRX/ARID1B/WAS/PHF10/INO80D/RAD50/PBRM1/DHX9/ARID2/TOP2B/LPIN1/SPIDR/TFPT/SMARCE1	30
GO:0033631	cell-cell adhesion mediated by integrin	6/942	18/18805	0.333333	6.65428	5.51135	0.00017164	0.00272504	0.00208165	WNK1/ITGA4/CCL5/ADA/FERMT3/SKAP1	6
GO:0002230	positive regulation of defense response to virus by host	8/942	33/18805	0.242424	4.83948	5.06929	0.000174336	0.00275086	0.00210137	APOBEC3G/PARP9/TRIM22/DTX3L/STAT1/PYCARD/IL12RB1/CGAS	8
GO:1904376	negative regulation of protein localization to cell periphery	8/942	33/18805	0.242424	4.83948	5.06929	0.000174336	0.00275086	0.00210137	WNK1/GBP1/CLTC/ABI3/BCL2L1/CSK/PICALM/PPFIA1	8
GO:0043484	regulation of RNA splicing	22/942	187/18805	0.117647	2.34857	4.256	0.000176073	0.00276979	0.00211582	HNRNPLL/AHNAK/DDX17/PTBP3/RBM15/SETX/SF3B3/KAT2B/MBNL1/RBM12/HNRNPU/CELF1/NUP98/NCBP1/SRSF4/TADA3/REST/SRSF9/CELF2/DYRK1A/UPF1/SUPT20H	22
GO:0030010	establishment of cell polarity	20/942	162/18805	0.123457	2.46455	4.29909	0.00017839	0.00279767	0.00213712	MYH9/DOCK2/MSN/FRMD4B/SKA2/ROCK1/NUMA1/RICTOR/RAB10/CDC42/MAP4/PAFAH1B1/CRKL/MARK2/DOCK8/ARFGEF1/DCTN1/CLASP1/GBF1/MCPH1	20
GO:0061640	cytoskeleton-dependent cytokinesis	17/942	126/18805	0.134921	2.6934	4.37967	0.000183362	0.00286049	0.00218511	WNK1/IQGAP1/ACTR2/ACTR3/ROCK1/CKAP2/RASA1/PLEC/CHMP7/SPTBN1/EXOC5/CHMP1A/CHMP4B/IQGAP2/WASHC5/EXOC4/EXOC2	17
GO:0045060	negative thymic T cell selection	5/942	12/18805	0.416667	8.31785	5.82304	0.000183968	0.00286049	0.00218511	CD74/PTPRC/DOCK2/CD28/SPN	5
GO:0072594	establishment of protein localization to organelle	42/942	467/18805	0.0899358	1.79537	3.99693	0.00018423	0.00286049	0.00218511	ADAR/CDKN2A/EP300/HUWE1/RAC2/FAM53B/LAMP2/RAB8B/CBL/FLNA/VPS13C/HCLS1/RAB10/HK1/NF1/CHMP4B/NFATC3/IL10RA/USP9X/VPS13D/NCOA4/MAN1A1/MBTPS1/MED1/PPP3CA/NUP98/KPNB1/USP7/MDFIC/NUP153/UBR5/BAG4/SRP68/VPS37B/EDEM1/PPP3R1/SPIDR/SORL1/SRP9/NIPBL/VPS41/PIK3C3	42
GO:0045739	positive regulation of DNA repair	18/942	138/18805	0.130435	2.60385	4.34249	0.000185176	0.00286049	0.00218511	ACTR2/SLF1/PARP1/ACTB/RIF1/SMARCA2/SMCHD1/ARID1B/WAS/PHF10/INO80D/PBRM1/DHX9/ARID2/TOP2B/SPIDR/TFPT/SMARCE1	18
GO:0051208	sequestering of calcium ion	18/942	138/18805	0.130435	2.60385	4.34249	0.000185176	0.00286049	0.00218511	CCR5/F2R/PTPRC/CORO1A/ANXA6/CXCR3/DIAPH1/FASLG/PTK2B/FKBP1A/FLNA/PLCB2/PLCG1/CAMK2D/LIME1/ITPR1/PLCL2/CALM3	18
GO:0003300	cardiac muscle hypertrophy	15/942	104/18805	0.144231	2.87926	4.4131	0.000205595	0.00316641	0.0024188	ATP2B4/ROCK1/PARP1/TTN/EZH2/CAMK2D/NFATC3/FOXO1/PAK2/PPP3CA/MTPN/RAP1GDS1/TNFRSF1A/ATP2A2/TNFRSF1B	15
GO:0051647	nucleus localization	8/942	34/18805	0.235294	4.69714	4.9549	0.000218055	0.00334829	0.00255774	SYNE2/LMNB1/CDC42/PAFAH1B1/TACC3/CEP120/DCTN1/TACC1	8
GO:0006968	cellular defense response	10/942	52/18805	0.192308	3.83901	4.70767	0.000220084	0.00336938	0.00257385	CCR5/PRF1/SPN/PTK2B/SH2D1A/LSP1/ITK/ZNF148/KLRG1/TRAT1	10
GO:0043124	negative regulation of canonical NF-kappaB signal transduction	12/942	72/18805	0.166667	3.32714	4.54317	0.000222065	0.00338226	0.00258369	NLRC3/STAT1/HDAC1/TNIP3/CASP8/PYCARD/TGFBR3/TANK/USP20/OPTN/CARD8/PPM1A	12
GO:0032388	positive regulation of intracellular transport	18/942	140/18805	0.128571	2.56665	4.27263	0.00022224	0.00338226	0.00258369	PRR5L/MSN/EP300/TMEM30A/NUMA1/FLNA/HCLS1/CDC42/MDM2/ANXA2/CD81/PCNT/UBR5/DHX9/ZDHHC2/EDEM1/SORL1/PPM1A	18
GO:0070228	regulation of lymphocyte apoptotic process	11/942	62/18805	0.177419	3.5418	4.60352	0.000228367	0.00345532	0.0026395	CD74/PDCD1/CD3G/JAK3/CD27/ORMDL3/CCL5/ADA/DOCK8/BCL11B/PRKD2	11
GO:0007162	negative regulation of cell adhesion	31/942	312/18805	0.099359	1.98349	4.02268	0.000228384	0.00345532	0.0026395	CD74/WNK1/PTPRC/HLA-DRB1/PDCD1/ACTN4/HAVCR2/AKNA/CDKN2A/GBP1/JAK3/SPN/RASA1/RUNX1/LAG3/SEMA4D/PAG1/CD164/CASP3/NF1/TMEM131L/TMX1/LAX1/PRKAR1A/ADAM10/DLG1/PTPN11/CTLA4/PTEN/RC3H2/ITCH	31
GO:0097553	calcium ion transmembrane import into cytosol	22/942	191/18805	0.115183	2.29939	4.14484	0.000238742	0.00359289	0.00274459	CCR5/F2R/PTPRC/CORO1A/CXCR3/DIAPH1/FASLG/ATP2B4/PTK2B/FKBP1A/FLNA/PLCB2/PLCG1/CAMK2D/LIME1/ITPR1/PPP3CA/PLCL2/PPP3CB/CALM3/PPP3R1/TRPV2	22
GO:0002822	regulation of adaptive immune response based on somatic recombination of immune receptors built from immunoglobulin superfamily domains	23/942	204/18805	0.112745	2.25071	4.12456	0.00023892	0.00359289	0.00274459	PTPRC/HLA-DRB1/PDCD1/SASH3/HAVCR2/NCKAP1L/HLA-DRA/CD28/JAK3/EP300/SPN/DENND1B/ADA/RIF1/IL12RB1/MR1/CD81/WAS/PPP3CB/SLAMF1/RC3H2/TNFRSF1B/OPA1	23
GO:0140131	positive regulation of lymphocyte chemotaxis	6/942	19/18805	0.315789	6.30406	5.31179	0.000240271	0.00359289	0.00274459	WNK1/PTK2B/CCL5/STK39/ADAM10/NEDD9	6
GO:0141198	protein branched polyubiquitination	6/942	19/18805	0.315789	6.30406	5.31179	0.000240271	0.00359289	0.00274459	HUWE1/CDC27/ANAPC4/CDC16/UBR5/ITCH	6
GO:0030307	positive regulation of cell growth	20/942	166/18805	0.120482	2.40516	4.17583	0.00024815	0.00369995	0.00282637	CD38/MACF1/PTK2B/PUM2/RICTOR/SEMA4D/CDC42/PAFAH1B1/RPS6KA1/TGFBR1/ADNP/RPS6KA3/EXOSC9/ADAM10/MTPN/NCBP1/ITSN2/EIF4G1/USP47/TRPV2	20
GO:0002709	regulation of T cell mediated immunity	15/942	106/18805	0.141509	2.82493	4.32677	0.000254581	0.00378487	0.00289124	PTPRC/HLA-DRB1/PDCD1/SASH3/NCKAP1L/HLA-DRA/SPN/DENND1B/IL12RB1/MR1/CD81/WAS/PPP3CB/SLAMF1/TNFRSF1B	15
GO:0046488	phosphatidylinositol metabolic process	19/942	154/18805	0.123377	2.46295	4.18612	0.000258518	0.00383208	0.0029273	PLEK/PIP4K2A/PIK3CG/INPP5D/INPP4B/SMG1/PLCB2/PLCG1/INPP4A/PI4KA/PIK3C2A/PIGS/IP6K2/PIK3CD/PIKFYVE/EFR3A/PLCL2/PTEN/PIK3C3	19
GO:0141084	inflammasome-mediated signaling pathway	10/942	53/18805	0.188679	3.76657	4.63159	0.000259246	0.00383208	0.0029273	GBP5/IFI16/NLRC3/LAMP2/NEK7/OGT/PYCARD/MYD88/LATS1/CARD8	10
GO:0006470	protein dephosphorylation	14/942	95/18805	0.147368	2.94189	4.35736	0.000263659	0.00387503	0.00296012	PTPRC/PTPRJ/PPP1R12A/PPP3CA/PPP1CA/PPP5C/PTPN11/PPP3CB/SBF1/PTPN4/PTEN/PPP1CC/PPM1G/PPM1A	14
GO:0090316	positive regulation of intracellular protein transport	14/942	95/18805	0.147368	2.94189	4.35736	0.000263659	0.00387503	0.00296012	PRR5L/EP300/TMEM30A/FLNA/HCLS1/CDC42/MDM2/CD81/PCNT/UBR5/ZDHHC2/EDEM1/SORL1/PPM1A	14
GO:0090174	organelle membrane fusion	17/942	130/18805	0.130769	2.61053	4.23138	0.000268256	0.00393137	0.00300315	CORO1A/PIP4K2A/CHMP7/SAMD9/CHMP1A/CHMP4B/ANXA2/PIKFYVE/STX17/ZNRF1/ZNRF2/RAB14/VPS39/SLAMF1/VCPIP1/STX16/VPS41	17
GO:0002717	positive regulation of natural killer cell mediated immunity	8/942	35/18805	0.228571	4.56294	4.84488	0.000270371	0.0039511	0.00301822	RASGRP1/SH2D1A/LAG3/KLRC4/AP1G1/VAV1/SLAMF6/STAT5B	8
GO:0030835	negative regulation of actin filament depolymerization	9/942	44/18805	0.204545	4.08331	4.70207	0.000277773	0.00404777	0.00309207	CAPZA1/ASB2/SPTBN1/FLII/SPTAN1/MTPN/LIMA1/WASHC2C/TMOD3	9
GO:1903038	negative regulation of leukocyte cell-cell adhesion	19/942	155/18805	0.122581	2.44706	4.15419	0.000281107	0.00408479	0.00312035	CD74/WNK1/HLA-DRB1/PDCD1/HAVCR2/CDKN2A/JAK3/SPN/RUNX1/LAG3/PAG1/CASP3/TMEM131L/LAX1/PRKAR1A/DLG1/CTLA4/RC3H2/ITCH	19
GO:0014897	striated muscle hypertrophy	15/942	107/18805	0.140187	2.79853	4.28435	0.000282639	0.00409547	0.00312851	ATP2B4/ROCK1/PARP1/TTN/EZH2/CAMK2D/NFATC3/FOXO1/PAK2/PPP3CA/MTPN/RAP1GDS1/TNFRSF1A/ATP2A2/TNFRSF1B	15
GO:0036010	protein localization to endosome	7/942	27/18805	0.259259	5.17555	4.98591	0.000284329	0.0041084	0.00313838	MSN/TMEM30A/DTX3L/AKAP11/RCSD1/WASHC2C/SORL1	7
GO:0070486	leukocyte aggregation	5/942	13/18805	0.384615	7.67802	5.53103	0.000286639	0.00413016	0.00315501	STK10/MSN/RAC2/SEMA4D/CD44	5
GO:0044403	biological process involved in symbiotic interaction	24/942	220/18805	0.109091	2.17776	4.03517	0.000290657	0.00417636	0.0031903	CCR5/MYH9/CD74/HLA-DRB1/SELPLG/CHMP7/CBL/NPC1/CHMP1A/CHMP4B/ITGB7/PIKFYVE/LDLR/CD81/NUP153/GRK2/TRIM38/MYD88/VPS37B/SLAMF1/ITCH/EXOC2/ILF3/TRIM21	24
GO:0030518	nuclear receptor-mediated steroid hormone signaling pathway	16/942	119/18805	0.134454	2.68408	4.23206	0.00029228	0.00418799	0.00319918	KDM5D/DDX17/EP300/NCOR1/PARP1/HDAC1/CALCOCO1/NCOA4/NCOR2/MED1/RNF6/DAXX/TADA3/UBR5/LATS1/NCOA1	16
GO:0051209	release of sequestered calcium ion into cytosol	17/942	131/18805	0.129771	2.5906	4.19518	0.000294174	0.00419933	0.00320785	CCR5/F2R/PTPRC/CORO1A/CXCR3/DIAPH1/FASLG/PTK2B/FKBP1A/FLNA/PLCB2/PLCG1/CAMK2D/LIME1/ITPR1/PLCL2/CALM3	17
GO:0006405	RNA export from nucleus	14/942	96/18805	0.145833	2.91125	4.31123	0.000294704	0.00419933	0.00320785	WNK1/SMG1/NEAT1/HNRNPA2B1/MCM3AP/NUP98/NCBP1/XPO1/RBM33/SMG7/NUP153/DHX9/UPF1/DDX39B	14
GO:0016236	macroautophagy	35/942	374/18805	0.0935829	1.86818	3.89444	0.000295793	0.0042032	0.0032108	RNF213/PIP4K2A/LRBA/HUWE1/LAMP2/CHMP7/OGT/VPS13C/ARHGAP26/NPC1/CASP3/CHMP1A/PAFAH1B2/ATG16L1/TP53INP1/CHMP4B/VPS13D/PIKFYVE/STX17/TBK1/ZNRF1/ZNRF2/SEC22B/CALCOCO2/VPS39/EXOC4/CAPN1/ATP2A2/VPS37B/TBC1D5/NBR1/OPTN/LGALS8/VPS41/PIK3C3	35
GO:0043242	negative regulation of protein-containing complex disassembly	13/942	85/18805	0.152941	3.05314	4.35661	0.000298181	0.00422546	0.0032278	CAPZA1/TAOK1/ASB2/CKAP2/CCDC88C/SPTBN1/FLII/SPTAN1/MTPN/CLASP1/LIMA1/WASHC2C/TMOD3	13
GO:0031346	positive regulation of cell projection organization	34/942	360/18805	0.0944444	1.88538	3.89507	0.00030314	0.00428393	0.00327247	MACF1/ACTR2/ENC1/ACTR3/RAPGEF1/NIN/EP300/AUTS2/TMEM30A/PTK2B/RAC2/SETX/RAB8B/PUM2/CFLAR/FLNA/SEMA4D/EZH2/NRDC/CDC42/KAT2B/CAPRIN1/PAFAH1B1/TGFBR1/ADNP/MARK2/ARPC2/PFN1/WASHC5/DOCK11/ENTR1/CEP120/NEDD9/TRPV2	34
GO:0048524	positive regulation of viral process	11/942	64/18805	0.171875	3.43111	4.47376	0.00030496	0.00429785	0.0032831	CD74/HLA-DRB1/ADAR/CD28/CCL5/MDFIC/TRIM38/DHX9/TOP2B/VPS37B/TRIM21	11
GO:0051090	regulation of DNA-binding transcription factor activity	32/942	332/18805	0.0963855	1.92413	3.90128	0.000314942	0.00441712	0.00337421	HAVCR2/EOMES/CREBZF/CDKN2A/OTULIN/EP300/TRIM22/PRKCH/NLRC3/CFLAR/FLNA/ERBIN/KDM5A/TAF1/GFI1/PYCARD/CARD16/PRKD2/MTPN/USP7/TRAF5/TRIM38/TRAF3/DHX9/MYD88/PTEN/COMMD7/ZNF431/UBE2V1/CARD8/ITCH/TRIM21	32
GO:1902850	microtubule cytoskeleton organization involved in mitosis	20/942	169/18805	0.118343	2.36247	4.0857	0.000315141	0.00441712	0.00337421	CLTC/SMC1A/CHMP7/NUMA1/FLNA/CKAP5/MAP4/PAFAH1B1/CHMP1A/CHMP4B/HNRNPU/TACC3/KPNB1/PCNT/DCTN1/TACC1/CLASP1/LSM14A/MCPH1/ZNF207	20
GO:0002292	T cell differentiation involved in immune response	14/942	97/18805	0.14433	2.88124	4.26568	0.000328831	0.00459648	0.00351123	HLA-DRB1/KMT2A/EOMES/HLA-DRA/JAK3/EP300/SPN/IRF4/IL12RB1/SLAMF6/TBK1/ICOS/RC3H2/OPA1	14
GO:0050691	regulation of defense response to virus by host	9/942	45/18805	0.2	3.99257	4.61538	0.000331969	0.00462777	0.00353513	APOBEC3G/PARP9/TRIM22/DTX3L/STAT1/PYCARD/IL12RB1/DHX9/CGAS	9
GO:0042093	T-helper cell differentiation	13/942	86/18805	0.151163	3.01764	4.3065	0.000335455	0.00466373	0.0035626	HLA-DRB1/KMT2A/HLA-DRA/JAK3/EP300/SPN/IRF4/IL12RB1/SLAMF6/TBK1/ICOS/RC3H2/OPA1	13
GO:0002262	myeloid cell homeostasis	21/942	183/18805	0.114754	2.29082	4.0295	0.000344671	0.00477894	0.00365061	NCKAP1L/ADAR/CDK6/PTBP3/ETS1/INPP5D/RAC2/IKZF1/HCLS1/STAT1/CASP3/NF1/CSF1/PDE4B/TGFBR3/SP3/MED1/PIK3CD/STAT5B/IREB2/TMOD3	21
GO:0014896	muscle hypertrophy	15/942	109/18805	0.137615	2.74718	4.20097	0.000346822	0.00479584	0.00366352	ATP2B4/ROCK1/PARP1/TTN/EZH2/CAMK2D/NFATC3/FOXO1/PAK2/PPP3CA/MTPN/RAP1GDS1/TNFRSF1A/ATP2A2/TNFRSF1B	15
GO:0010818	T cell chemotaxis	7/942	28/18805	0.25	4.99071	4.85277	0.000362848	0.00499062	0.00381231	WNK1/PIK3CG/PLEC/CCL5/STK39/PIK3CD/ADAM10	7
GO:0050857	positive regulation of antigen receptor-mediated signaling pathway	7/942	28/18805	0.25	4.99071	4.85277	0.000362848	0.00499062	0.00381231	PTPRC/PRKCH/ADA/PRKD2/CD81/TRAT1/UBR2	7
GO:0042770	signal transduction in response to DNA damage	20/942	171/18805	0.116959	2.33484	4.02667	0.000368125	0.00504969	0.00385743	CD74/PARP9/USP28/TAOK1/CDKN2A/DTX3L/BARD1/MDM2/MDM4/MRE11/CCAR2/CD44/DGKZ/MBTPS1/ATRX/PTPN11/GRB2/CUL4A/FOXN3/DYRK1A	20
GO:0002704	negative regulation of leukocyte mediated immunity	12/942	76/18805	0.157895	3.15203	4.31689	0.000373217	0.00507891	0.00387975	PTPRC/PDCD1/HAVCR2/NCKAP1L/JAK3/INPP5D/SPN/CD84/CD96/GRB2/PPP3CB/SLAMF1	12
GO:0032481	positive regulation of type I interferon production	12/942	76/18805	0.157895	3.15203	4.31689	0.000373217	0.00507891	0.00387975	OAS2/STAT1/TRAF3IP3/TBK1/PTPN11/TRAF3/TANK/XIAP/DHX9/TRIM56/MYD88/CGAS	12
GO:0062208	positive regulation of pattern recognition receptor signaling pathway	12/942	76/18805	0.157895	3.15203	4.31689	0.000373217	0.00507891	0.00387975	GBP5/ANKRD17/PUM2/NEK7/DDX60/PJA2/ZDHHC3/IFI35/ZNRF1/MYD88/LATS1/WDFY1	12
GO:0051648	vesicle localization	24/942	224/18805	0.107143	2.13888	3.93767	0.000379625	0.00515248	0.00393595	RASGRP1/ACTN4/ITGA4/PIK3CG/FAM91A1/MYO5A/EXOC5/PAFAH1B1/TRAPPC10/DNM2/AP1G1/RAB27A/TOR1A/MX1/DCTN1/TRAPPC12/CLASP1/GBF1/EXOC4/PTEN/AP3S1/KIF5B/EXOC2/PICALM	24
GO:0071621	granulocyte chemotaxis	16/942	122/18805	0.131148	2.61808	4.11746	0.000388924	0.00526481	0.00402176	CD74/ITGA1/NCKAP1L/ITGB2/PIK3CG/PREX1/RAC2/PTPRJ/CCL5/CSF1/PDE4B/VAV1/PIK3CD/PIKFYVE/GBF1/SLAMF1	16
GO:0034314	Arp2/3 complex-mediated actin nucleation	9/942	46/18805	0.195652	3.90577	4.53116	0.000394605	0.00532768	0.00406979	ACTR2/ACTR3/ARPC5/IQGAP2/ARPC2/ARPC1B/ARPC5L/WASHC5/WASHC2C	9
GO:0051653	spindle localization	11/942	66/18805	0.166667	3.32714	4.34905	0.000402112	0.00541483	0.00413636	MYH9/ACTR2/ACTR3/SKA2/NUMA1/MAP4/PAFAH1B1/KPNB1/DCTN1/CLASP1/MCPH1	11
GO:0002832	negative regulation of response to biotic stimulus	17/942	135/18805	0.125926	2.51384	4.05367	0.00042077	0.00565128	0.00431698	PDCD1/HAVCR2/PARP14/ADAR/INPP5D/IFI16/NLRC3/PARP1/YTHDF3/CD96/CARD16/TRAFD1/TRIM38/GRB2/CARD8/ITCH/TRIM21	17
GO:0002294	CD4-positive, alpha-beta T cell differentiation involved in immune response	13/942	88/18805	0.147727	2.94906	4.20844	0.00042201	0.00565318	0.00431843	HLA-DRB1/KMT2A/HLA-DRA/JAK3/EP300/SPN/IRF4/IL12RB1/SLAMF6/TBK1/ICOS/RC3H2/OPA1	13
GO:0002291	T cell activation via T cell receptor contact with antigen bound to MHC molecule on antigen presenting cell	5/942	14/18805	0.357143	7.12959	5.26858	0.000427545	0.00568293	0.00434116	ITGAL/HAVCR2/HLA-DMB/APBB1IP/CD81	5
GO:0042454	ribonucleoside catabolic process	5/942	14/18805	0.357143	7.12959	5.26858	0.000427545	0.00568293	0.00434116	APOBEC3G/APOBEC3C/ADA/ADA2/DCTD	5
GO:0045091	regulation of single stranded viral RNA replication via double stranded DNA intermediate	5/942	14/18805	0.357143	7.12959	5.26858	0.000427545	0.00568293	0.00434116	APOBEC3G/APOBEC3C/APOBEC3H/APOBEC3D/TOP2B	5
GO:0051250	negative regulation of lymphocyte activation	20/942	173/18805	0.115607	2.30784	3.96846	0.00042871	0.00568372	0.00434176	CD74/HLA-DRB1/PDCD1/HAVCR2/CDKN2A/JAK3/INPP5D/SPN/RUNX1/LAG3/PAG1/CASP3/TMEM131L/LAX1/PRKAR1A/TBC1D10C/DLG1/CTLA4/RC3H2/ITCH	20
GO:0070936	protein K48-linked ubiquitination	14/942	100/18805	0.14	2.7948	4.13247	0.000452223	0.0059711	0.00456129	HUWE1/RFFL/DTX3L/CDC27/RNF6/ANAPC4/CDC16/ZNRF1/ZNRF2/TRIM38/UBR5/UBE3C/ITCH/TRIM21	14
GO:0001773	myeloid dendritic cell activation	7/942	29/18805	0.241379	4.81862	4.72582	0.000457805	0.0059711	0.00456129	CD2/HAVCR2/DOCK2/TGFBR2/IRF4/PYCARD/SLAMF1	7
GO:0001778	plasma membrane repair	7/942	29/18805	0.241379	4.81862	4.72582	0.000457805	0.0059711	0.00456129	MYH9/AHNAK/CHMP7/CHMP1A/CHMP4B/ANXA2/CASP7	7
GO:0002295	T-helper cell lineage commitment	7/942	29/18805	0.241379	4.81862	4.72582	0.000457805	0.0059711	0.00456129	JAK3/EP300/SPN/IRF4/IL12RB1/SLAMF6/OPA1	7
GO:0042832	defense response to protozoan	7/942	29/18805	0.241379	4.81862	4.72582	0.000457805	0.0059711	0.00456129	NKG7/GBP4/GBP1/IRF4/CCDC88B/LYST/MYD88	7
GO:0051225	spindle assembly	17/942	136/18805	0.125	2.49536	4.01908	0.000458932	0.0059711	0.00456129	SKA2/NCOR1/SMC1A/CHMP7/NUMA1/NEK7/FLNA/CHMP1A/CHMP4B/HAUS3/WASHC5/HNRNPU/KPNB1/CLASP1/LSM14A/PTEN/ZNF207	17
GO:0006893	Golgi to plasma membrane transport	11/942	67/18805	0.164179	3.27748	4.28849	0.000459673	0.0059711	0.00456129	MACF1/NSF/GGA2/SPTBN1/RAB10/EXOC5/CSK/ATP2C1/EXOC4/OPTN/EXOC2	11
GO:0061951	establishment of protein localization to plasma membrane	11/942	67/18805	0.164179	3.27748	4.28849	0.000459673	0.0059711	0.00456129	MACF1/NSF/GGA2/SPTBN1/RAB10/CSK/ATP2C1/GORASP2/ZDHHC2/SORL1/OPTN	11
GO:0048284	organelle fusion	20/942	174/18805	0.114943	2.29458	3.93966	0.000462128	0.00598788	0.00457411	CORO1A/PIP4K2A/HUWE1/CHMP7/SAMD9/CHMP1A/CHMP4B/ANXA2/CLSTN3/PIKFYVE/STX17/ZNRF1/ZNRF2/RAB14/VPS39/SLAMF1/VCPIP1/STX16/VPS41/OPA1	20
GO:0060326	cell chemotaxis	31/942	325/18805	0.0953846	1.90415	3.77575	0.000463984	0.00599682	0.00458094	CCR5/CXCR6/CD74/WNK1/ITGA1/CORO1A/NCKAP1L/CXCR3/ITGB2/PIK3CG/PREX1/PTK2B/RAC2/PTPRJ/PLEC/CCL5/STK39/CRKL/CSF1/IL16/PDE4B/LYST/PRKD2/VAV1/PIK3CD/PIKFYVE/ANO6/ADAM10/GBF1/NEDD9/SLAMF1	31
GO:0048247	lymphocyte chemotaxis	9/942	47/18805	0.191489	3.82267	4.44928	0.000466656	0.0060012	0.00458428	WNK1/PIK3CG/PTK2B/PLEC/CCL5/STK39/PIK3CD/ADAM10/NEDD9	9
GO:0071763	nuclear membrane organization	9/942	47/18805	0.191489	3.82267	4.44928	0.000466656	0.0060012	0.00458428	CHMP7/PAFAH1B1/CHMP1A/CHMP4B/PRKCB/TOR1A/DCTN1/LPIN1/TOR1AIP1	9
GO:0032886	regulation of microtubule-based process	27/942	269/18805	0.100372	2.00371	3.80757	0.000481557	0.00617738	0.00471887	MACF1/PDE4DIP/DIAPH1/TAOK1/SKA2/ROCK1/CLTC/CKAP2/CHMP7/NUMA1/CKAP5/CCDC88C/KAT2B/PAFAH1B1/CHMP1A/CHMP4B/HAUS3/MARK2/CLIP1/HNRNPU/TACC3/XPO1/CEP120/DCTN1/CLASP1/DYRK1A/MCPH1	27
GO:0043372	positive regulation of CD4-positive, alpha-beta T cell differentiation	8/942	38/18805	0.210526	4.2027	4.53821	0.000491717	0.00627641	0.00479451	HLA-DRB1/SASH3/NCKAP1L/HLA-DRA/EP300/IL12RB1/IL2RG/OPA1	8
GO:0070316	regulation of G0 to G1 transition	8/942	38/18805	0.210526	4.2027	4.53821	0.000491717	0.00627641	0.00479451	ACTB/SMARCA2/MED1/ARID1B/PHF10/PBRM1/ARID2/SMARCE1	8
GO:0034446	substrate adhesion-dependent cell spreading	14/942	101/18805	0.138614	2.76713	4.08916	0.000501271	0.00638252	0.00487557	ACTN4/ITGA4/GBP1/PREX1/FLNA/CDC42/CRKL/ARPC2/ITGB7/FERMT3/PARVG/NEDD9/WASHC2C/ST6GAL1	14
GO:0001952	regulation of cell-matrix adhesion	16/942	125/18805	0.128	2.55524	4.00625	0.000511898	0.00650173	0.00496664	MACF1/TLN1/CDK6/ROCK1/CDKN2A/PTK2B/RASA1/PTPRJ/PLEKHA2/NF1/CSF1/UTRN/CLASP1/PTEN/SKAP1/SLK	16
GO:0031647	regulation of protein stability	35/942	386/18805	0.0906736	1.8101	3.69295	0.000530412	0.00672029	0.00513359	CD74/USP28/CHFR/CDKN2A/EP300/LAMP2/FLNA/SEL1L/VHL/CCDC88C/CASP3/MDM2/MDM4/TAF1/USP9X/USP25/PYCARD/PYHIN1/CCAR2/USP33/IP6K2/PFN1/AAK1/CD81/TADA3/USP7/BAG4/USP34/PTEN/USP47/ZNF207/MFSD1/TRIM21/HCFC1/MORC3	35
GO:0032200	telomere organization	21/942	189/18805	0.111111	2.21809	3.86493	0.000531983	0.00672364	0.00513616	SLF1/XRN1/DCP2/SMG1/PARP1/NEK7/TNKS2/RIF1/HNRNPA2B1/MRE11/ATRX/HNRNPU/PPP1CA/SMC5/USP7/SMC6/XRCC5/INO80D/RAD50/UPF1/TFPT	21
GO:0001667	ameboidal-type cell migration	25/942	243/18805	0.102881	2.05379	3.79681	0.000533763	0.0067296	0.0051407	CAP1/MACF1/IQGAP1/CORO1A/ITGA4/PRR5L/GNA13/TGFBR2/ROCK1/RFFL/PLEC/EVL/SEMA4D/PLCG1/CDC42/PAFAH1B1/YTHDF3/GLIPR2/PFN1/ITGB7/MTA2/PTPN11/BAG4/CLASP1/PTEN	25
GO:0070266	necroptotic process	9/942	48/18805	0.1875	3.74303	4.36962	0.000549168	0.00689005	0.00526327	FASLG/PARP1/CFLAR/OGT/ZBP1/CASP8/FAS/TRPM7/ITCH	9
GO:0141085	regulation of inflammasome-mediated signaling pathway	9/942	48/18805	0.1875	3.74303	4.36962	0.000549168	0.00689005	0.00526327	GBP5/IFI16/NLRC3/LAMP2/NEK7/OGT/MYD88/LATS1/CARD8	9
GO:0006998	nuclear envelope organization	10/942	58/18805	0.172414	3.44187	4.27705	0.000553257	0.00689093	0.00526394	CHMP7/LMNB1/PAFAH1B1/CHMP1A/CHMP4B/PRKCB/TOR1A/DCTN1/LPIN1/TOR1AIP1	10
GO:0030837	negative regulation of actin filament polymerization	10/942	58/18805	0.172414	3.44187	4.27705	0.000553257	0.00689093	0.00526394	CAPZA1/ASB2/SPTBN1/ARFGEF1/PFN1/FLII/SPTAN1/MTPN/WASHC2C/TMOD3	10
GO:0045010	actin nucleation	10/942	58/18805	0.172414	3.44187	4.27705	0.000553257	0.00689093	0.00526394	ACTR2/CORO1A/ACTR3/ARPC5/IQGAP2/ARPC2/ARPC1B/ARPC5L/WASHC5/WASHC2C	10
GO:0042147	retrograde transport, endosome to Golgi	14/942	102/18805	0.137255	2.74	4.04638	0.000554771	0.0068931	0.0052656	CLTC/SPAG9/TRAPPC10/PIKFYVE/TBC1D10C/USP7/DCTN1/RCSD1/RAB14/GBF1/WASHC2C/TBC1D5/STX16/RIC1	14
GO:0010562	positive regulation of phosphorus metabolic process	42/942	493/18805	0.0851927	1.70069	3.62038	0.000570724	0.00705722	0.00539097	CD74/PTPRC/IQGAP1/PLEK/HLA-DRB1/RASGRP1/CAB39/PARP9/PARP14/PIK3CG/ROCK1/PTK2B/PTPRJ/CCL5/MAP3K5/RICTOR/SEMA4D/EZH2/HCLS1/LAT/CD244/KAT2B/CRKL/ADNP/MRE11/CCND2/PECAM1/LCP2/PAK2/CAPN2/AGAP2/FAS/DAXX/TBK1/TAB2/PTPN11/XRCC5/CALM3/NEDD9/RAD50/EIF4G1/LATS1	42
GO:0045937	positive regulation of phosphate metabolic process	42/942	493/18805	0.0851927	1.70069	3.62038	0.000570724	0.00705722	0.00539097	CD74/PTPRC/IQGAP1/PLEK/HLA-DRB1/RASGRP1/CAB39/PARP9/PARP14/PIK3CG/ROCK1/PTK2B/PTPRJ/CCL5/MAP3K5/RICTOR/SEMA4D/EZH2/HCLS1/LAT/CD244/KAT2B/CRKL/ADNP/MRE11/CCND2/PECAM1/LCP2/PAK2/CAPN2/AGAP2/FAS/DAXX/TBK1/TAB2/PTPN11/XRCC5/CALM3/NEDD9/RAD50/EIF4G1/LATS1	42
GO:0097581	lamellipodium organization	13/942	91/18805	0.142857	2.85184	4.06643	0.000586976	0.00724077	0.00553119	ACTR2/ACTR3/AUTS2/MYO9B/RAC2/ABI3/SPATA13/CDC42/ARHGEF6/CD44/ARPC2/CAPZB/WAS	13
GO:0051650	establishment of vesicle localization	22/942	204/18805	0.107843	2.15286	3.80185	0.000597785	0.00735648	0.00561957	RASGRP1/ACTN4/ITGA4/FAM91A1/MYO5A/EXOC5/PAFAH1B1/TRAPPC10/DNM2/AP1G1/RAB27A/TOR1A/MX1/DCTN1/TRAPPC12/CLASP1/GBF1/EXOC4/AP3S1/KIF5B/EXOC2/PICALM	22
GO:0045927	positive regulation of growth	26/942	259/18805	0.100386	2.00399	3.73619	0.000606097	0.00744096	0.00568411	CD38/MACF1/SASH3/PTK2B/PUM2/RICTOR/SEMA4D/CDC42/PAFAH1B1/RPS6KA1/TGFBR1/CSF1/ADNP/RPS6KA3/TGFBR3/EXOSC9/RFTN1/ADAM10/MTPN/STAT5B/NCBP1/ITSN2/EIF4G1/USP47/TRPV2/NIPBL	26
GO:0002687	positive regulation of leukocyte migration	18/942	152/18805	0.118421	2.36402	3.87741	0.000611341	0.00746097	0.00569939	CD74/WNK1/CORO1A/NCKAP1L/ITGA4/SPN/PTK2B/RAC2/PTPRJ/CCL5/STK39/CSF1/DOCK8/PYCARD/ANO6/ADAM10/NEDD9/SLAMF1	18
GO:1903311	regulation of mRNA metabolic process	36/942	404/18805	0.0891089	1.77887	3.63418	0.000613636	0.00746097	0.00569939	PRR5L/DDX17/ROCK1/DCP2/RBM15/TUT7/NORAD/PUM2/BARD1/CAPRIN1/TENT5C/YTHDF3/HNRNPU/CELF1/NUP98/NCBP1/RBM33/SRSF4/REST/TRAF5/DIS3/TAF15/SRSF9/BAG4/IREB2/CELF2/DHX9/ANGEL2/DYRK1A/UPF1/MYD88/SYNCRIP/LARP4B/RC3H2/NBAS/CNOT6L	36
GO:0039692	single stranded viral RNA replication via double stranded DNA intermediate	5/942	15/18805	0.333333	6.65428	5.03075	0.000614978	0.00746097	0.00569939	APOBEC3G/APOBEC3C/APOBEC3H/APOBEC3D/TOP2B	5
GO:0045059	positive thymic T cell selection	5/942	15/18805	0.333333	6.65428	5.03075	0.000614978	0.00746097	0.00569939	CD74/PTPRC/DOCK2/CD3G/NFATC3	5
GO:0070142	synaptic vesicle budding	5/942	15/18805	0.333333	6.65428	5.03075	0.000614978	0.00746097	0.00569939	DNM2/AP1G1/MX1/AP3S1/PICALM	5
GO:0001913	T cell mediated cytotoxicity	10/942	59/18805	0.169492	3.38353	4.21082	0.000636735	0.00768865	0.00587332	CTSC/PTPRC/HLA-DRB1/NCKAP1L/PRF1/HLA-DRA/RAB27A/IL12RB1/MR1/PPP3CB	10
GO:0039532	negative regulation of cytoplasmic pattern recognition receptor signaling pathway	10/942	59/18805	0.169492	3.38353	4.21082	0.000636735	0.00768865	0.00587332	IFI16/NLRC3/PARP1/LAMP2/OGT/ERBIN/NPLOC4/CGAS/CARD8/ITCH	10
GO:0033628	regulation of cell adhesion mediated by integrin	9/942	49/18805	0.183673	3.66665	4.29207	0.000643258	0.00774922	0.00591959	WNK1/NCKAP1L/PIK3CG/CCL5/CRKL/ADA/FERMT3/PTPN11/SKAP1	9
GO:0034340	response to type I interferon	13/942	92/18805	0.141304	2.82084	4.02038	0.000652833	0.0078462	0.00599367	ADAR/OAS2/STAT1/ZBP1/YTHDF3/TBK1/MX1/PTPN11/TRAF3/TANK/TRIM56/LSM14A/MYD88	13
GO:0048511	rhythmic process	29/942	303/18805	0.0957096	1.91064	3.66969	0.00066012	0.00791529	0.00604645	KMT2A/EP300/NCOR1/HUWE1/SETX/PARP1/OGT/EZH2/NCOA2/CASP3/KDM5A/HDAC1/KAT2B/ADNP/USP9X/CCAR2/NCOR2/NDUFA9/HNRNPU/PPP1CA/STAT5B/MAPK9/USP7/CUL4A/DHX9/DYRK1A/PTEN/PPP1CC/NCOA1	29
GO:0006906	vesicle fusion	16/942	128/18805	0.125	2.49536	3.89825	0.000666802	0.00797682	0.00609345	CORO1A/PIP4K2A/CHMP7/SAMD9/CHMP1A/CHMP4B/ANXA2/PIKFYVE/STX17/ZNRF1/ZNRF2/RAB14/VPS39/SLAMF1/STX16/VPS41	16
GO:0019883	antigen processing and presentation of endogenous antigen	7/942	31/18805	0.225806	4.50774	4.48852	0.000706697	0.00836829	0.00639249	CD74/HLA-DRB1/HLA-DRA/ERAP2/TAPBP/ERAP1/TAP1	7
GO:0010591	regulation of lamellipodium assembly	8/942	40/18805	0.2	3.99257	4.35084	0.000707661	0.00836829	0.00639249	ACTR2/ACTR3/AUTS2/RAC2/ABI3/CDC42/ARPC2/WAS	8
GO:0045023	G0 to G1 transition	8/942	40/18805	0.2	3.99257	4.35084	0.000707661	0.00836829	0.00639249	ACTB/SMARCA2/MED1/ARID1B/PHF10/PBRM1/ARID2/SMARCE1	8
GO:0051693	actin filament capping	8/942	40/18805	0.2	3.99257	4.35084	0.000707661	0.00836829	0.00639249	CAPZA1/ASB2/SPTBN1/FLII/SPTAN1/MTPN/WASHC2C/TMOD3	8
GO:1905476	negative regulation of protein localization to membrane	8/942	40/18805	0.2	3.99257	4.35084	0.000707661	0.00836829	0.00639249	WNK1/GBP1/CLTC/ABI3/BCL2L1/CSK/PICALM/PPFIA1	8
GO:0006997	nucleus organization	18/942	154/18805	0.116883	2.33332	3.8152	0.000714476	0.00842725	0.00643753	SYNE1/ETS1/CDKN2A/PLEC/CHMP7/NUMA1/LMNB1/PAFAH1B1/CHMP1A/NEAT1/CHMP4B/PRKCB/NUP98/TOR1A/DCTN1/NUP153/LPIN1/TOR1AIP1	18
GO:0097305	response to alcohol	27/942	276/18805	0.0978261	1.95289	3.66221	0.000715923	0.00842725	0.00643753	CCR5/PTPRC/ADCY7/PTGDR/TGFBR2/XRN1/PTK2B/CD27/BCL2L1/PARP1/CBL/STK39/MDM2/TGFBR1/TP53INP1/HPGD/CASP8/PRKCB/CTNNA1/MAP4K1/TGFBR3/GRAMD1B/CPT1A/ST6GAL1/MYD88/SPIDR/EIF4G1	27
GO:0032608	interferon-beta production	10/942	60/18805	0.166667	3.32714	4.146	0.000730342	0.00855781	0.00653727	NLRC3/OAS2/PYCARD/TBK1/PTPN11/TRIM38/TRAF3/DHX9/TRIM56/MORC3	10
GO:0032648	regulation of interferon-beta production	10/942	60/18805	0.166667	3.32714	4.146	0.000730342	0.00855781	0.00653727	NLRC3/OAS2/PYCARD/TBK1/PTPN11/TRIM38/TRAF3/DHX9/TRIM56/MORC3	10
GO:0032785	negative regulation of DNA-templated transcription, elongation	6/942	23/18805	0.26087	5.2077	4.63672	0.000752661	0.00877934	0.00670649	PARP1/NELFCD/EZH2/VHL/WDR82/HNRNPU	6
GO:0034656	nucleobase-containing small molecule catabolic process	6/942	23/18805	0.26087	5.2077	4.63672	0.000752661	0.00877934	0.00670649	APOBEC3G/APOBEC3C/ENTPD4/ADA/ADA2/DCTD	6
GO:0070588	calcium ion transmembrane transport	32/942	350/18805	0.0914286	1.82517	3.57846	0.000784323	0.00912796	0.0069728	CCR5/F2R/PTPRC/CORO1A/CXCR3/AHNAK/DIAPH1/FASLG/ATP2B4/PIK3CG/ATP2A3/PTK2B/FKBP1A/FLNA/PLCB2/TRPC4AP/PLCG1/CAMK2D/PDE4B/LIME1/ITPR1/PPP3CA/ANO6/ATP2C1/TRPM7/PLCL2/MCOLN2/PPP3CB/CALM3/ATP2A2/PPP3R1/TRPV2	32
GO:1902115	regulation of organelle assembly	24/942	236/18805	0.101695	2.03012	3.65698	0.000805112	0.00934875	0.00714146	LCP1/SYNE2/PIP4K2A/MSN/PTK2B/ABI3/CHMP7/NUMA1/MAP4/KAT2B/CAPRIN1/CHMP1A/CHMP4B/HNRNPU/PIKFYVE/ENTR1/MAPK9/CEP120/SEC22B/TRAPPC12/LIMA1/MPHOSPH9/LATS1/CNOT6L	24
GO:0070231	T cell apoptotic process	10/942	61/18805	0.163934	3.2726	4.08253	0.000834993	0.00965214	0.00737322	PDCD1/FASLG/JAK3/CD27/CCL5/ADA/DOCK8/BCL11B/PRKD2/FAS	10
GO:0097300	programmed necrotic cell death	10/942	61/18805	0.163934	3.2726	4.08253	0.000834993	0.00965214	0.00737322	FASLG/PARP1/CFLAR/MAP3K5/OGT/ZBP1/CASP8/FAS/TRPM7/ITCH	10
GO:0031348	negative regulation of defense response	29/942	308/18805	0.0941558	1.87962	3.57431	0.000856135	0.00987435	0.00754296	PTPRC/HLA-DRB1/HAVCR2/PARP14/ADAR/OTULIN/INPP5D/SPN/IFI16/NLRC3/PARP1/AOAH/ASH1L/PLCG1/CD200R1/YTHDF3/ADA/IL10RA/CD96/TRAFD1/ACP5/LDLR/TRIM38/GRB2/CST7/TNFRSF1A/ITCH/TNFRSF1B/TRIM21	29
GO:0030032	lamellipodium assembly	11/942	72/18805	0.152778	3.04988	4.00188	0.000861129	0.00990972	0.00756998	ACTR2/ACTR3/AUTS2/RAC2/ABI3/SPATA13/CDC42/ARHGEF6/ARPC2/CAPZB/WAS	11
GO:0036336	dendritic cell migration	7/942	32/18805	0.21875	4.36687	4.37732	0.000865908	0.00992033	0.00757809	CCR5/PIK3CG/ASB2/CCL5/CDC42/DOCK8/SLAMF1	7
GO:0043373	CD4-positive, alpha-beta T cell lineage commitment	7/942	32/18805	0.21875	4.36687	4.37732	0.000865908	0.00992033	0.00757809	JAK3/EP300/SPN/IRF4/IL12RB1/SLAMF6/OPA1	7
GO:0043549	regulation of kinase activity	35/942	397/18805	0.0881612	1.75995	3.51439	0.000877216	0.0100276	0.00766	CD74/PTPRC/IQGAP1/HLA-DRB1/RASGRP1/CAB39/ADAR/PIK3CG/CDKN2A/PREX1/PRKCH/PTK2B/TRIB2/RBL2/PTPRJ/ACTB/MAP3K5/EZH2/LAT/ZFYVE28/MRE11/CCND2/LCP2/PYCARD/PAK2/SOCS4/HNRNPU/AGAP2/TAB2/XRCC5/CALM3/NEDD9/RAD50/PTEN/LATS1	35
GO:0030593	neutrophil chemotaxis	12/942	84/18805	0.142857	2.85184	3.90617	0.000942555	0.0107506	0.00821229	CD74/ITGA1/NCKAP1L/ITGB2/PIK3CG/PREX1/RAC2/PDE4B/VAV1/PIK3CD/PIKFYVE/GBF1	12
GO:0007062	sister chromatid cohesion	10/942	62/18805	0.16129	3.21981	4.02037	0.000951651	0.0108064	0.00825494	SLF1/SMC1A/PDS5A/ESCO1/MRE11/NAA50/ATRX/SMC5/PDS5B/NIPBL	10
GO:1900024	regulation of substrate adhesion-dependent cell spreading	10/942	62/18805	0.16129	3.21981	4.02037	0.000951651	0.0108064	0.00825494	ACTN4/GBP1/PREX1/FLNA/CDC42/CRKL/ARPC2/NEDD9/WASHC2C/ST6GAL1	10
GO:0001934	positive regulation of protein phosphorylation	36/942	414/18805	0.0869565	1.7359	3.47688	0.000954778	0.010818	0.00826382	CD74/PTPRC/IQGAP1/HLA-DRB1/RASGRP1/CAB39/PARP9/PARP14/PIK3CG/PTK2B/PTPRJ/MAP3K5/RICTOR/SEMA4D/EZH2/HCLS1/LAT/CRKL/ADNP/MRE11/CCND2/PECAM1/LCP2/PAK2/AGAP2/FAS/DAXX/TBK1/TAB2/PTPN11/XRCC5/CALM3/NEDD9/RAD50/EIF4G1/LATS1	36
GO:0002483	antigen processing and presentation of endogenous peptide antigen	6/942	24/18805	0.25	4.99071	4.49231	0.000961409	0.0108692	0.00830293	HLA-DRB1/HLA-DRA/ERAP2/TAPBP/ERAP1/TAP1	6
GO:0032272	negative regulation of protein polymerization	11/942	73/18805	0.150685	3.0081	3.94755	0.000968876	0.0109296	0.00834907	CAPZA1/ASB2/SPTBN1/ARFGEF1/PFN1/FLII/SPTAN1/MTPN/WASHC2C/TMOD3/DYRK1A	11
GO:0002690	positive regulation of leukocyte chemotaxis	13/942	96/18805	0.135417	2.7033	3.84216	0.000981976	0.0110531	0.00844343	CD74/WNK1/NCKAP1L/PTK2B/RAC2/PTPRJ/CCL5/STK39/CSF1/ANO6/ADAM10/NEDD9/SLAMF1	13
GO:0043393	regulation of protein binding	14/942	108/18805	0.12963	2.58778	3.80004	0.00098832	0.0111003	0.00847942	ITGA4/ROCK1/ATP2A3/DTX3L/FKBP1A/MARK3/TAF1/ANXA2/USP9X/MARK2/CARD16/USP33/ATP2A2/TRIM21	14
GO:0006476	protein deacetylation	8/942	42/18805	0.190476	3.80245	4.17527	0.000994071	0.0111163	0.00849169	EP300/FLNA/HDAC1/KAT2B/DR1/CCAR2/TADA3/DYRK1A	8
GO:0070232	regulation of T cell apoptotic process	8/942	42/18805	0.190476	3.80245	4.17527	0.000994071	0.0111163	0.00849169	PDCD1/JAK3/CD27/CCL5/ADA/DOCK8/BCL11B/PRKD2	8
GO:0006401	RNA catabolic process	36/942	415/18805	0.086747	1.73172	3.46138	0.000996674	0.0111212	0.00849546	PRR5L/XRN1/ROCK1/DCP2/TUT7/OAS2/SMG1/NORAD/PUM2/CAPRIN1/NEAT1/WDR82/TENT5C/YTHDF3/EXOSC9/HNRNPU/CELF1/NCBP1/DICER1/RBM33/SMG7/TRAF5/DIS3/TAF15/IREB2/DHX9/ANGEL2/UPF1/MYD88/SYNCRIP/LRPPRC/LARP4B/RC3H2/NBAS/CNOT6L/TNFRSF1B	36
GO:1902743	regulation of lamellipodium organization	9/942	52/18805	0.173077	3.45511	4.07109	0.00100723	0.0112147	0.00856684	ACTR2/ACTR3/AUTS2/RAC2/ABI3/CDC42/CD44/ARPC2/WAS	9
GO:0016049	cell growth	41/942	492/18805	0.0833333	1.66357	3.42502	0.00101449	0.0112711	0.00860994	CD38/MACF1/IQGAP1/ITGA4/TGFBR2/NIN/CDKN2A/AUTS2/PTK2B/PTPRJ/PUM2/RICTOR/SEMA4D/CDC42/PAFAH1B1/CAMK2D/RPS6KA1/TGFBR1/CRKL/SPAG9/CRLF3/DNM2/ADNP/USP9X/RPS6KA3/CCAR2/SMARCA2/EXOSC9/CLSTN3/IP6K2/RNF6/ADAM10/MTPN/NCBP1/CLSTN1/PPP3CB/ITSN2/EIF4G1/USP47/ITCH/TRPV2	41
GO:0060337	type I interferon-mediated signaling pathway	12/942	85/18805	0.141176	2.81828	3.85826	0.00104848	0.0116237	0.00887925	ADAR/OAS2/STAT1/ZBP1/YTHDF3/TBK1/PTPN11/TRAF3/TANK/TRIM56/LSM14A/MYD88	12
GO:0006661	phosphatidylinositol biosynthetic process	15/942	121/18805	0.123967	2.47473	3.73718	0.00105718	0.011695	0.00893371	PIP4K2A/PIK3CG/INPP5D/INPP4B/SMG1/INPP4A/PI4KA/PIK3C2A/PIGS/IP6K2/PIK3CD/PIKFYVE/EFR3A/PTEN/PIK3C3	15
GO:0006816	calcium ion transport	38/942	447/18805	0.0850112	1.69707	3.42521	0.00106353	0.0117399	0.00896803	CCR5/F2R/PTPRC/CORO1A/ANXA6/CXCR3/AHNAK/DIAPH1/FASLG/ATP2B4/PIK3CG/ATP2A3/PTK2B/FKBP1A/CCL5/FLNA/PLCB2/TRPC4AP/PLCG1/CD84/CAMK2D/IL16/PDE4B/LIME1/PRKCB/ITPR1/TMX1/PPP3CA/ANO6/ATP2C1/TRPM7/PLCL2/MCOLN2/PPP3CB/CALM3/ATP2A2/PPP3R1/TRPV2	38
GO:0034113	heterotypic cell-cell adhesion	10/942	63/18805	0.15873	3.16871	3.95946	0.00108133	0.0119022	0.009092	WNK1/PTPRC/CD2/ITGA4/ITGB2/CD200R1/CD44/ITGB7/CD58/SKAP1	10
GO:0051851	host-mediated perturbation of symbiont process	14/942	109/18805	0.12844	2.56404	3.76061	0.00108286	0.0119022	0.009092	CD74/APOBEC3H/EP300/IGF2R/CCL5/CDC42/HDAC1/ZDHHC20/PI4KA/LY6E/SMC5/REST/SMC6/PIK3C3	14
GO:0032496	response to lipopolysaccharide	32/942	357/18805	0.0896359	1.78939	3.45798	0.00109047	0.0119517	0.00912982	CCR5/F2R/GBP5/HAVCR2/CASP1/FASLG/ERBIN/CASP3/HPGD/TNIP3/IL10RA/GFI1/CASP8/PDE4B/RPS6KA3/CD96/PYCARD/GBP3/CARD16/CAPN2/CD6/ACP5/ADH5/FBXO3/TAB2/PTPN11/XIAP/UPF1/MYD88/CASP7/CARD8/TNFRSF1B	32
GO:0051338	regulation of transferase activity	39/942	463/18805	0.0842333	1.68154	3.4098	0.00109201	0.0119517	0.00912982	CD74/PTPRC/IQGAP1/HLA-DRB1/RASGRP1/CAB39/ADAR/PIK3CG/CDKN2A/PREX1/PRKCH/PTK2B/TRIB2/DTX3L/RBL2/PTPRJ/ACTB/MAP3K5/EZH2/LAT/ZFYVE28/KAT2B/ARRDC3/MRE11/CCND2/LCP2/PYCARD/PAK2/SOCS4/HNRNPU/AGAP2/HPF1/TAB2/XRCC5/CALM3/NEDD9/RAD50/PTEN/LATS1	39
GO:0050777	negative regulation of immune response	22/942	214/18805	0.102804	2.05226	3.55508	0.00113177	0.0123605	0.00944215	PTPRC/HLA-DRB1/PDCD1/HAVCR2/NCKAP1L/PARP14/ADAR/JAK3/INPP5D/SPN/IFI16/NLRC3/PARP1/PLCG1/YTHDF3/CD96/TRAFD1/GRB2/PPP3CB/SLAMF1/RC3H2/TRIM21	22
GO:1901990	regulation of mitotic cell cycle phase transition	32/942	358/18805	0.0893855	1.78439	3.44099	0.00114178	0.0124435	0.00950553	CHFR/TAOK1/CDK6/CDKN2A/ANKRD17/RBL2/ACTB/BARD1/EZH2/MDM2/CRLF3/MRE11/CCND2/SMARCA2/DGKZ/MBTPS1/ARID1B/ANAPC4/CDC16/PHF10/DLG1/CUL4A/RAD50/PBRM1/ARID2/FOXN3/TMOD3/PTEN/EIF4G1/USP47/ZNF207/SMARCE1	32
GO:0071357	cellular response to type I interferon	12/942	86/18805	0.139535	2.78551	3.81105	0.0011641	0.0126214	0.00964143	ADAR/OAS2/STAT1/ZBP1/YTHDF3/TBK1/PTPN11/TRAF3/TANK/TRIM56/LSM14A/MYD88	12
GO:0030852	regulation of granulocyte differentiation	5/942	17/18805	0.294118	5.87143	4.61438	0.00116547	0.0126214	0.00964143	INPP5D/RUNX1/HCLS1/EVI2B/CUL4A	5
GO:0045579	positive regulation of B cell differentiation	5/942	17/18805	0.294118	5.87143	4.61438	0.00116547	0.0126214	0.00964143	NCKAP1L/INPP5D/CD27/STAT5B/IL2RG	5
GO:0043001	Golgi to plasma membrane protein transport	8/942	43/18805	0.186047	3.71402	4.09148	0.00116846	0.0126272	0.00964588	MACF1/NSF/GGA2/SPTBN1/RAB10/CSK/ATP2C1/OPTN	8
GO:0043401	steroid hormone receptor signaling pathway	16/942	135/18805	0.118519	2.36597	3.6577	0.0011902	0.0128351	0.00980463	KDM5D/DDX17/EP300/NCOR1/PARP1/HDAC1/CALCOCO1/NCOA4/NCOR2/MED1/RNF6/DAXX/TADA3/UBR5/LATS1/NCOA1	16
GO:0000281	mitotic cytokinesis	13/942	98/18805	0.132653	2.64813	3.75644	0.00119268	0.0128351	0.00980463	WNK1/IQGAP1/ROCK1/CKAP2/RASA1/CHMP7/SPTBN1/EXOC5/CHMP1A/CHMP4B/IQGAP2/EXOC4/EXOC2	13
GO:0042060	wound healing	38/942	450/18805	0.0844444	1.68575	3.38119	0.00120125	0.0128807	0.00983952	MYH9/MACF1/F2R/PLEK/TLN1/CNN2/GNA13/AHNAK/ANXA5/PIK3CG/PTPRJ/ACTB/PLEC/CHMP7/CFLAR/FLNA/CHMP1A/TGFBR1/NF1/CHMP4B/ANXA2/CD44/DGKZ/RAB27A/ARFGEF1/VAV1/TMX1/PPP3CA/ANO6/TOR1A/WAS/FERMT3/CLASP1/LNPK/PTEN/C6orf89/CASP7/CLIC1	38
GO:0001919	regulation of receptor recycling	6/942	25/18805	0.24	4.79108	4.35571	0.00121195	0.0128807	0.00983952	NSF/ANXA2/LDLR/TRAT1/ECE1/OPTN	6
GO:0006925	inflammatory cell apoptotic process	6/942	25/18805	0.24	4.79108	4.35571	0.00121195	0.0128807	0.00983952	CCR5/FASLG/CDKN2A/CCL5/PIK3CD/ST6GAL1	6
GO:0070233	negative regulation of T cell apoptotic process	6/942	25/18805	0.24	4.79108	4.35571	0.00121195	0.0128807	0.00983952	JAK3/CD27/CCL5/ADA/DOCK8/BCL11B	6
GO:0072540	T-helper 17 cell lineage commitment	6/942	25/18805	0.24	4.79108	4.35571	0.00121195	0.0128807	0.00983952	JAK3/EP300/IRF4/IL12RB1/SLAMF6/OPA1	6
GO:1901623	regulation of lymphocyte chemotaxis	6/942	25/18805	0.24	4.79108	4.35571	0.00121195	0.0128807	0.00983952	WNK1/PTK2B/CCL5/STK39/ADAM10/NEDD9	6
GO:0043112	receptor metabolic process	11/942	75/18805	0.146667	2.92788	3.84163	0.00121789	0.0129171	0.00986732	NSF/DTX3L/ANXA2/USP9X/LDLR/TRAT1/ECE1/CAPN1/SORL1/OPTN/ITCH	11
GO:0002763	positive regulation of myeloid leukocyte differentiation	10/942	64/18805	0.15625	3.11919	3.89976	0.00122511	0.012967	0.00990541	CD74/HLA-DRB1/CD101/RUNX1/HCLS1/CSF1/CASP8/EVI2B/PPP3CA/NEDD9	10
GO:0035821	modulation of process of another organism	15/942	123/18805	0.121951	2.43449	3.66533	0.00125144	0.0132185	0.0100975	CD74/PRF1/APOBEC3H/EP300/IGF2R/CCL5/CDC42/HDAC1/ZDHHC20/PI4KA/LY6E/SMC5/REST/SMC6/PIK3C3	15
GO:0002363	alpha-beta T cell lineage commitment	7/942	34/18805	0.205882	4.11	4.16801	0.00126833	0.0133422	0.010192	JAK3/EP300/SPN/IRF4/IL12RB1/SLAMF6/OPA1	7
GO:0033032	regulation of myeloid cell apoptotic process	7/942	34/18805	0.205882	4.11	4.16801	0.00126833	0.0133422	0.010192	CCR5/CDKN2A/CCL5/NF1/PIK3CD/STAT5B/ST6GAL1	7
GO:0002821	positive regulation of adaptive immune response	16/942	136/18805	0.117647	2.34857	3.62456	0.0012877	0.0134907	0.0103055	PTPRC/HLA-DRB1/SASH3/HLA-DRA/CD28/EP300/DENND1B/ADA/RIF1/PYCARD/IL12RB1/MR1/CD81/SLAMF1/SKAP1/OPA1	16
GO:0051028	mRNA transport	16/942	136/18805	0.117647	2.34857	3.62456	0.0012877	0.0134907	0.0103055	WNK1/SMG1/NEAT1/HNRNPA2B1/MCM3AP/NUP210/NUP98/NCBP1/XPO1/RBM33/SMG7/NUP153/DHX9/UPF1/LRPPRC/DDX39B	16
GO:0034101	erythrocyte homeostasis	17/942	149/18805	0.114094	2.27764	3.59555	0.00129887	0.0135801	0.0103737	NCKAP1L/ADAR/CDK6/PTBP3/ETS1/INPP5D/RAC2/IKZF1/HCLS1/STAT1/CASP3/TGFBR3/SP3/MED1/STAT5B/IREB2/TMOD3	17
GO:0050848	regulation of calcium-mediated signaling	13/942	99/18805	0.131313	2.62138	3.71438	0.0013114	0.0136832	0.0104525	PTPRC/PLEK/ATP2B4/GBP1/PTPRJ/ADA/ITPR1/PPP3CA/TBC1D10C/TRAT1/PPP3CB/CALM3/PPP3R1	13
GO:0042327	positive regulation of phosphorylation	37/942	437/18805	0.0846682	1.69022	3.35251	0.00132106	0.0137561	0.0105082	CD74/PTPRC/IQGAP1/HLA-DRB1/RASGRP1/CAB39/PARP9/PARP14/PIK3CG/PTK2B/PTPRJ/CCL5/MAP3K5/RICTOR/SEMA4D/EZH2/HCLS1/LAT/CRKL/ADNP/MRE11/CCND2/PECAM1/LCP2/PAK2/AGAP2/FAS/DAXX/TBK1/TAB2/PTPN11/XRCC5/CALM3/NEDD9/RAD50/EIF4G1/LATS1	37
GO:1901987	regulation of cell cycle phase transition	39/942	468/18805	0.0833333	1.66357	3.33825	0.00133074	0.013829	0.0105639	PARP9/USP28/CHFR/TAOK1/CDK6/ATP2B4/CDKN2A/ANKRD17/DTX3L/RBL2/ACTB/BARD1/EZH2/MDM2/CRLF3/TAF1/MRE11/CCND2/CCAR2/SMARCA2/DGKZ/MBTPS1/ARID1B/ANAPC4/CDC16/PHF10/DLG1/PTPN11/CUL4A/RAD50/PBRM1/ARID2/FOXN3/TMOD3/PTEN/EIF4G1/USP47/ZNF207/SMARCE1	39
GO:0046474	glycerophospholipid biosynthetic process	21/942	203/18805	0.103448	2.06512	3.50381	0.00134076	0.0139049	0.0106219	PIP4K2A/PIK3CG/INPP5D/ETNK1/INPP4B/SMG1/INPP4A/LPCAT1/PI4KA/PIK3C2A/DGKZ/PIGS/CAPN2/IP6K2/PIK3CD/PIKFYVE/EFR3A/LPIN1/PTEN/AGPAT3/PIK3C3	21
GO:2000045	regulation of G1/S transition of mitotic cell cycle	19/942	176/18805	0.107955	2.15508	3.53547	0.00135349	0.0139845	0.0106827	CDKN2A/ANKRD17/RBL2/ACTB/EZH2/MDM2/CRLF3/CCND2/SMARCA2/DGKZ/ARID1B/PHF10/DLG1/CUL4A/PBRM1/ARID2/PTEN/EIF4G1/SMARCE1	19
GO:0000956	nuclear-transcribed mRNA catabolic process	15/942	124/18805	0.120968	2.41486	3.62993	0.0013593	0.0139845	0.0106827	XRN1/DCP2/SMG1/CAPRIN1/EXOSC9/HNRNPU/NCBP1/SMG7/DIS3/DHX9/UPF1/SYNCRIP/RC3H2/NBAS/CNOT6L	15
GO:0032609	type II interferon production	15/942	124/18805	0.120968	2.41486	3.62993	0.0013593	0.0139845	0.0106827	CD2/HLA-DRB1/SASH3/HAVCR2/HLA-DPA1/HLA-DPB1/BTN3A1/CD244/PDE4B/CD96/PYCARD/IL12RB1/SLAMF6/BTN3A2/SLAMF1	15
GO:0032649	regulation of type II interferon production	15/942	124/18805	0.120968	2.41486	3.62993	0.0013593	0.0139845	0.0106827	CD2/HLA-DRB1/SASH3/HAVCR2/HLA-DPA1/HLA-DPB1/BTN3A1/CD244/PDE4B/CD96/PYCARD/IL12RB1/SLAMF6/BTN3A2/SLAMF1	15
GO:0060236	regulation of mitotic spindle organization	8/942	44/18805	0.181818	3.62961	4.01017	0.00136639	0.0140294	0.010717	CLTC/CHMP7/NUMA1/CHMP1A/CHMP4B/HNRNPU/TACC3/DCTN1	8
GO:0002707	negative regulation of lymphocyte mediated immunity	10/942	65/18805	0.153846	3.07121	3.84122	0.00138409	0.0141828	0.0108341	PTPRC/PDCD1/HAVCR2/NCKAP1L/INPP5D/SPN/CD96/GRB2/PPP3CB/SLAMF1	10
GO:0006900	vesicle budding from membrane	12/942	88/18805	0.136364	2.72221	3.71862	0.00142717	0.0145951	0.0111492	CHMP7/TRAPPC10/DNM2/CHMP4B/ANXA2/AP1G1/SURF4/MX1/TRAPPC12/GBF1/AP3S1/PICALM	12
GO:0044784	metaphase/anaphase transition of cell cycle	13/942	100/18805	0.13	2.59517	3.67284	0.00143978	0.0146949	0.0112254	CHFR/ACTB/SMARCA2/CDC27/ARID1B/ANAPC4/TACC3/CDC16/PHF10/PBRM1/ARID2/ZNF207/SMARCE1	13
GO:0098727	maintenance of cell number	20/942	191/18805	0.104712	2.09035	3.47805	0.00149015	0.0151789	0.0115951	DDX6/EOMES/ACTB/SMC1A/OGT/EZH2/NCOA3/SS18/HDAC1/RIF1/FOXO1/SMARCA2/SMC5/REST/PHF10/CUL4A/RBBP4/MCPH1/SMARCE1/NIPBL	20
GO:0030218	erythrocyte differentiation	16/942	138/18805	0.115942	2.31453	3.55916	0.00150301	0.0152796	0.011672	NCKAP1L/ADAR/CDK6/PTBP3/ETS1/INPP5D/RAC2/IKZF1/HCLS1/STAT1/CASP3/TGFBR3/SP3/MED1/STAT5B/TMOD3	16
GO:0039694	viral RNA genome replication	6/942	26/18805	0.230769	4.60681	4.22617	0.00150952	0.0152854	0.0116764	APOBEC3G/APOBEC3C/APOBEC3H/APOBEC3D/ATG16L1/TOP2B	6
GO:0046629	gamma-delta T cell activation	6/942	26/18805	0.230769	4.60681	4.22617	0.00150952	0.0152854	0.0116764	PTPRC/NCKAP1L/CD3G/ITK/CD247/STAT5B	6
GO:1902806	regulation of cell cycle G1/S phase transition	21/942	205/18805	0.102439	2.04497	3.45461	0.00151586	0.0153194	0.0117024	ATP2B4/CDKN2A/ANKRD17/RBL2/ACTB/EZH2/MDM2/CRLF3/TAF1/CCND2/SMARCA2/DGKZ/ARID1B/PHF10/DLG1/CUL4A/PBRM1/ARID2/PTEN/EIF4G1/SMARCE1	21
GO:0016553	base conversion or substitution editing	5/942	18/18805	0.277778	5.54523	4.43034	0.00154771	0.0155049	0.0118441	APOBEC3G/APOBEC3C/ADAR/APOBEC3H/APOBEC3D	5
GO:0150079	negative regulation of neuroinflammatory response	5/942	18/18805	0.277778	5.54523	4.43034	0.00154771	0.0155049	0.0118441	PTPRC/CD200R1/LDLR/CST7/TNFRSF1B	5
GO:0045869	negative regulation of single stranded viral RNA replication via double stranded DNA intermediate	4/942	11/18805	0.363636	7.25922	4.76848	0.00155531	0.0155049	0.0118441	APOBEC3G/APOBEC3C/APOBEC3H/APOBEC3D	4
GO:0070669	response to interleukin-2	4/942	11/18805	0.363636	7.25922	4.76848	0.00155531	0.0155049	0.0118441	JAK3/IL2RB/STAT5B/IL2RG	4
GO:0070672	response to interleukin-15	4/942	11/18805	0.363636	7.25922	4.76848	0.00155531	0.0155049	0.0118441	JAK3/IL2RB/STAT5B/IL2RG	4
GO:0140507	granzyme-mediated programmed cell death signaling pathway	4/942	11/18805	0.363636	7.25922	4.76848	0.00155531	0.0155049	0.0118441	GZMA/GZMK/NKG7/PRF1	4
GO:2000109	regulation of macrophage apoptotic process	4/942	11/18805	0.363636	7.25922	4.76848	0.00155531	0.0155049	0.0118441	CCR5/CDKN2A/CCL5/ST6GAL1	4
GO:0045744	negative regulation of G protein-coupled receptor signaling pathway	10/942	66/18805	0.151515	3.02467	3.78379	0.00155944	0.015516	0.0118526	PLEK/ATP2B4/CCL5/ARRDC3/ADA/PDE4B/PPP3CA/YWHAB/GRK2/MGRN1	10
GO:0009791	post-embryonic development	12/942	89/18805	0.134831	2.69162	3.67337	0.00157603	0.0156206	0.0119325	PRDM1/KMT2A/IGF2R/ASH1L/TGFBR1/ITPR1/BCL11B/ATRX/IREB2/RC3H2/CHST11/MORC3	12
GO:0043543	protein acylation	12/942	89/18805	0.134831	2.69162	3.67337	0.00157603	0.0156206	0.0119325	TAOK1/EP300/KAT6A/ESCO1/KAT2B/ZDHHC20/FOXO1/ZDHHC3/NAA50/ZDHHC2/DIP2A/PPM1A	12
GO:0032092	positive regulation of protein binding	8/942	45/18805	0.177778	3.54895	3.93119	0.00159005	0.0156991	0.0119925	DTX3L/FKBP1A/MARK3/TAF1/ANXA2/USP9X/USP33/TRIM21	8
GO:0090148	membrane fission	8/942	45/18805	0.177778	3.54895	3.93119	0.00159005	0.0156991	0.0119925	CHMP7/EXOC5/CHMP1A/DNM2/CHMP4B/EXOC4/VPS37B/EXOC2	8
GO:0006874	intracellular calcium ion homeostasis	28/942	306/18805	0.0915033	1.82667	3.34803	0.00160117	0.0157786	0.0120532	CCR5/F2R/PTPRC/CORO1A/ANXA6/CXCR3/DIAPH1/FASLG/ATP2B4/ATP2A3/PTK2B/FKBP1A/CCL5/FLNA/PLCB2/PLCG1/CAMK2D/C19orf12/LIME1/PRKCB/ITPR1/ATP2C1/IMMT/PLCL2/RAP1GDS1/ATP13A3/CALM3/ATP2A2	28
GO:0045637	regulation of myeloid cell differentiation	22/942	220/18805	0.1	1.99628	3.4134	0.00161806	0.0159145	0.012157	CD74/HLA-DRB1/NCKAP1L/CDK6/ETS1/CD101/INPP5D/RBM15/PTK2B/RUNX1/HCLS1/STAT1/NF1/CSF1/CASP8/MED1/EVI2B/PPP3CA/STAT5B/CUL4A/NEDD9/GABPA	22
GO:0000070	mitotic sister chromatid segregation	20/942	193/18805	0.103627	2.06869	3.42694	0.00168968	0.0165242	0.0126227	SKA2/SMC1A/CHMP7/NUMA1/FLNA/TTN/SMC4/KAT2B/CHMP1A/CHMP4B/BAZ1B/HNRNPU/CENPK/KPNB1/CDC16/CLASP1/LSM14A/PPP1CC/ZNF207/NIPBL	20
GO:0007254	JNK cascade	20/942	193/18805	0.103627	2.06869	3.42694	0.00168968	0.0165242	0.0126227	TAOK1/NCOR1/PTK2B/CD27/MAP3K5/CCDC88C/CDC42/PAFAH1B1/CRKL/PJA2/ARHGEF6/PYCARD/MAP4K1/DAXX/MAPK9/MDFIC/XIAP/MYD88/SLAMF1/ITCH	20
GO:0061025	membrane fusion	20/942	193/18805	0.103627	2.06869	3.42694	0.00168968	0.0165242	0.0126227	CORO1A/NSF/PIP4K2A/HUWE1/CHMP7/SAMD9/CHMP1A/CHMP4B/ANXA2/PIKFYVE/STX17/ZNRF1/ZNRF2/RAB14/VPS39/SLAMF1/VCPIP1/STX16/VPS41/OPA1	20
GO:0051017	actin filament bundle assembly	18/942	166/18805	0.108434	2.16465	3.46107	0.00170145	0.0166077	0.0126866	LCP1/PLEK/ROCK1/PTK2B/ZYX/EVL/FLNA/CDC42/TGFBR1/DNM2/PAK2/PFN1/WAS/BAG4/CLASP1/NEDD9/LIMA1/PPFIA1	18
GO:0007623	circadian rhythm	21/942	207/18805	0.101449	2.02522	3.40597	0.00171011	0.0166606	0.0127269	KMT2A/EP300/NCOR1/HUWE1/SETX/PARP1/OGT/EZH2/NCOA2/KDM5A/HDAC1/USP9X/CCAR2/NDUFA9/HNRNPU/PPP1CA/MAPK9/USP7/DYRK1A/PTEN/PPP1CC	21
GO:0061515	myeloid cell development	12/942	90/18805	0.133333	2.66171	3.62874	0.00173745	0.016895	0.012906	NCKAP1L/PIP4K2A/PTBP3/EP300/RAC2/FLNA/PAFAH1B1/ANXA2/MED1/EVI2B/PTPN11/TMOD3	12
GO:0043433	negative regulation of DNA-binding transcription factor activity	16/942	140/18805	0.114286	2.28147	3.49487	0.00174781	0.0169636	0.0129584	HAVCR2/EOMES/CDKN2A/OTULIN/NLRC3/FLNA/ERBIN/GFI1/PYCARD/USP7/TRAF3/COMMD7/ZNF431/CARD8/ITCH/TRIM21	16
GO:0001782	B cell homeostasis	7/942	36/18805	0.194444	3.88166	3.97418	0.00180394	0.0174098	0.0132993	CD74/SASH3/NCKAP1L/CASP3/ADA/DOCK11/RC3H2	7
GO:0002474	antigen processing and presentation of peptide antigen via MHC class I	7/942	36/18805	0.194444	3.88166	3.97418	0.00180394	0.0174098	0.0132993	LNPEP/ERAP2/TAPBP/ERAP1/TAP1/MFSD6/MR1	7
GO:0043369	CD4-positive or CD8-positive, alpha-beta T cell lineage commitment	7/942	36/18805	0.194444	3.88166	3.97418	0.00180394	0.0174098	0.0132993	JAK3/EP300/SPN/IRF4/IL12RB1/SLAMF6/OPA1	7
GO:0044546	NLRP3 inflammasome complex assembly	8/942	46/18805	0.173913	3.4718	3.85443	0.00184173	0.0177081	0.0135271	GBP5/NLRC3/LAMP2/NEK7/PYCARD/MYD88/LATS1/CARD8	8
GO:0045663	positive regulation of myoblast differentiation	8/942	46/18805	0.173913	3.4718	3.85443	0.00184173	0.0177081	0.0135271	ACTB/MAP3K5/SMARCA2/ARID1B/PHF10/PBRM1/ARID2/SMARCE1	8
GO:0008654	phospholipid biosynthetic process	24/942	251/18805	0.0956175	1.9088	3.32858	0.00187459	0.0179852	0.0137388	PIP4K2A/PIK3CG/INPP5D/ETNK1/INPP4B/SMG1/ORMDL3/INPP4A/LPCAT1/SGMS1/PI4KA/PIK3C2A/DGKZ/PIGS/CAPN2/IP6K2/PIK3CD/PIKFYVE/EFR3A/NUS1/LPIN1/PTEN/AGPAT3/PIK3C3	24
GO:0031929	TOR signaling	19/942	181/18805	0.104972	2.09555	3.40101	0.00187754	0.0179852	0.0137388	NCKAP1L/PRR5L/EP300/PREX1/RFFL/SIK3/OGT/RICTOR/VHL/NPC1/RPS6KA1/TMEM127/USP9X/RPS6KA3/MIOS/PRKACB/TBK1/USP7/UBR2	19
GO:0006898	receptor-mediated endocytosis	26/942	280/18805	0.0928571	1.85369	3.30503	0.00188125	0.0179873	0.0137404	CAP1/SYNE1/ITGA4/CANX/ITGB2/IGF2R/CLTC/CBL/AP2B1/MDM2/DNM2/ANXA2/AAK1/PIKFYVE/SCYL2/LDLR/CD81/MX1/GRK2/GRB2/ITSN2/TBC1D5/PPP3R1/SORL1/ITCH/PICALM	26
GO:0097191	extrinsic apoptotic signaling pathway	23/942	237/18805	0.0970464	1.93732	3.33468	0.00190401	0.0181711	0.0138808	PTPRC/ITM2C/BIRC6/FASLG/CD27/RFFL/BCL2L1/CFLAR/HIPK1/TGFBR1/NF1/CASP8/PYCARD/CTNNA1/PHIP/PAK2/ZDHHC3/PPP1CA/FAS/ACSL5/DAXX/TNFRSF1A/TNFRSF1B	23
GO:0022408	negative regulation of cell-cell adhesion	21/942	209/18805	0.100478	2.00584	3.35787	0.00192513	0.0183047	0.0139829	CD74/WNK1/HLA-DRB1/PDCD1/HAVCR2/AKNA/CDKN2A/JAK3/SPN/RUNX1/LAG3/PAG1/CASP3/TMEM131L/TMX1/LAX1/PRKAR1A/DLG1/CTLA4/RC3H2/ITCH	21
GO:0051098	regulation of binding	21/942	209/18805	0.100478	2.00584	3.35787	0.00192513	0.0183047	0.0139829	GZMA/ITGA4/PARP9/ROCK1/ATP2A3/IFI16/DTX3L/FKBP1A/NSD1/MARK3/TAF1/ANXA2/USP9X/MARK2/PYHIN1/CARD16/USP33/NCBP1/ATP2A2/EIF4G1/TRIM21	21
GO:0051057	positive regulation of small GTPase mediated signal transduction	10/942	68/18805	0.147059	2.93571	3.67214	0.00196418	0.0186416	0.0142402	F2R/RASGRP1/PIK3CG/AUTS2/SEMA4D/CRKL/CSF1/AKAP13/ARHGEF3/PICALM	10
GO:0071470	cellular response to osmotic stress	9/942	57/18805	0.157895	3.15203	3.73664	0.00197033	0.0186655	0.0142585	WNK1/CAB39/CASP1/STK39/CASP3/PYCARD/RCSD1/XRCC5/LRRC8C	9
GO:0032006	regulation of TOR signaling	17/942	155/18805	0.109677	2.18947	3.41472	0.00199697	0.0188831	0.0144247	NCKAP1L/EP300/PREX1/RFFL/SIK3/OGT/RICTOR/VHL/NPC1/RPS6KA1/TMEM127/USP9X/MIOS/PRKACB/TBK1/USP7/UBR2	17
GO:0009164	nucleoside catabolic process	5/942	19/18805	0.263158	5.25338	4.25958	0.00201465	0.0189459	0.0144726	APOBEC3G/APOBEC3C/ADA/ADA2/DCTD	5
GO:0050862	positive regulation of T cell receptor signaling pathway	5/942	19/18805	0.263158	5.25338	4.25958	0.00201465	0.0189459	0.0144726	ADA/PRKD2/CD81/TRAT1/UBR2	5
GO:0141086	negative regulation of inflammasome-mediated signaling pathway	5/942	19/18805	0.263158	5.25338	4.25958	0.00201465	0.0189459	0.0144726	IFI16/NLRC3/LAMP2/OGT/CARD8	5
GO:0031109	microtubule polymerization or depolymerization	16/942	142/18805	0.112676	2.24933	3.43167	0.00202517	0.01901	0.0145216	PDE4DIP/TAOK1/NIN/SKA2/CKAP2/NUMA1/CKAP5/CCDC88C/MAP4/HAUS3/CLIP1/PCNT/DCTN1/CLASP1/DYRK1A/ZNF207	16
GO:0032102	negative regulation of response to external stimulus	37/942	448/18805	0.0825893	1.64872	3.19129	0.00203868	0.019102	0.0145919	PTPRC/HLA-DRB1/HAVCR2/PARP14/ADAR/OTULIN/INPP5D/SPN/IFI16/NLRC3/PARP1/AOAH/ASH1L/PLCG1/CD200R1/YTHDF3/ADA/ANXA2/IL10RA/CD96/CARD16/TRAFD1/TMX1/ACP5/LDLR/TRIM38/GRB2/CLASP1/CST7/TNFRSF1A/ST6GAL1/PTEN/CARD8/ITCH/CHD8/TNFRSF1B/TRIM21	37
GO:0006623	protein targeting to vacuole	8/942	47/18805	0.170213	3.39793	3.77977	0.00212379	0.0196725	0.0150277	LAMP2/VPS13C/VPS13D/NCOA4/VPS37B/SORL1/VPS41/PIK3C3	8
GO:0030890	positive regulation of B cell proliferation	8/942	47/18805	0.170213	3.39793	3.77977	0.00212379	0.0196725	0.0150277	CD74/CD38/PTPRC/SASH3/NCKAP1L/NFATC2/ADA/CD81	8
GO:0032480	negative regulation of type I interferon production	8/942	47/18805	0.170213	3.39793	3.77977	0.00212379	0.0196725	0.0150277	HAVCR2/NLRC3/PYCARD/NPLOC4/PTPN11/ITCH/XAF1/MORC3	8
GO:0042789	mRNA transcription by RNA polymerase II	8/942	47/18805	0.170213	3.39793	3.77977	0.00212379	0.0196725	0.0150277	FLNA/NCOA2/TAF1/ANXA2/MED1/HLTF/NCBP1/NCOA1	8
GO:0050798	activated T cell proliferation	8/942	47/18805	0.170213	3.39793	3.77977	0.00212379	0.0196725	0.0150277	BTN3A1/CASP3/PYCARD/PPP3CA/IL12RB1/PRKAR1A/STAT5B/SLAMF1	8
GO:1905521	regulation of macrophage migration	8/942	47/18805	0.170213	3.39793	3.77977	0.00212379	0.0196725	0.0150277	CNN2/PTK2B/PTPRJ/CCL5/CD200R1/CSF1/CD81/SLAMF1	8
GO:0032366	intracellular sterol transport	7/942	37/18805	0.189189	3.77675	3.88242	0.00213016	0.0196725	0.0150277	PIP4K2A/NPC1/ANXA2/GRAMD1B/LDLR/NUS1/ABCG1	7
GO:0046825	regulation of protein export from nucleus	7/942	37/18805	0.189189	3.77675	3.88242	0.00213016	0.0196725	0.0150277	CDKN2A/UHMK1/BARD1/MDM2/XPO1/PTPN11/PPM1A	7
GO:0010508	positive regulation of autophagy	17/942	156/18805	0.108974	2.17544	3.38538	0.00213942	0.0196872	0.015039	PIP4K2A/ROCK1/TRIM22/HUWE1/ORMDL3/PLEKHF1/PAFAH1B2/ATG16L1/TP53INP1/VPS13D/PIK3C2A/FOXO1/TBK1/CALCOCO2/USP20/OPTN/TRIM21	17
GO:0031023	microtubule organizing center organization	17/942	156/18805	0.108974	2.17544	3.38538	0.00213942	0.0196872	0.015039	PDE4DIP/NIN/CKAP5/PPP1R12A/KAT2B/PAFAH1B1/CHMP1A/DNM2/CHMP4B/HAUS3/USP33/XPO1/CEP120/DCTN1/CLASP1/PARD6G/MCPH1	17
GO:0010212	response to ionizing radiation	16/942	143/18805	0.111888	2.23361	3.40047	0.00217707	0.0199979	0.0152763	PTPRC/USP28/IFI16/BCL2L1/PARP1/CBL/BARD1/CASP3/MDM2/CCND2/XRCC5/GRB2/TANK/SPIDR/XRRA1/NIPBL	16
GO:0061572	actin filament bundle organization	18/942	170/18805	0.105882	2.11371	3.3497	0.00221873	0.0203309	0.0155307	LCP1/PLEK/ROCK1/PTK2B/ZYX/EVL/FLNA/CDC42/TGFBR1/DNM2/PAK2/PFN1/WAS/BAG4/CLASP1/NEDD9/LIMA1/PPFIA1	18
GO:0032507	maintenance of protein location in cell	9/942	58/18805	0.155172	3.09768	3.67419	0.00223061	0.0203309	0.0155307	SYNE1/BARD1/VPS13C/HK1/VPS13D/HNRNPU/ANKRD13C/SORL1/MORC3	9
GO:0016554	cytidine to uridine editing	4/942	12/18805	0.333333	6.65428	4.49928	0.00224099	0.0203309	0.0155307	APOBEC3G/APOBEC3C/APOBEC3H/APOBEC3D	4
GO:0035771	interleukin-4-mediated signaling pathway	4/942	12/18805	0.333333	6.65428	4.49928	0.00224099	0.0203309	0.0155307	PTPRC/PARP14/JAK3/IL2RG	4
GO:0043320	natural killer cell degranulation	4/942	12/18805	0.333333	6.65428	4.49928	0.00224099	0.0203309	0.0155307	NKG7/CORO1A/AP1G1/RAB27A	4
GO:0051081	nuclear membrane disassembly	4/942	12/18805	0.333333	6.65428	4.49928	0.00224099	0.0203309	0.0155307	PAFAH1B1/PRKCB/DCTN1/LPIN1	4
GO:0061909	autophagosome-lysosome fusion	4/942	12/18805	0.333333	6.65428	4.49928	0.00224099	0.0203309	0.0155307	PIP4K2A/ZNRF1/ZNRF2/VPS39	4
GO:0010592	positive regulation of lamellipodium assembly	6/942	28/18805	0.214286	4.27775	3.9858	0.00226777	0.0205016	0.0156611	ACTR2/ACTR3/AUTS2/RAC2/CDC42/ARPC2	6
GO:0035357	peroxisome proliferator activated receptor signaling pathway	6/942	28/18805	0.214286	4.27775	3.9858	0.00226777	0.0205016	0.0156611	ACTN4/HUWE1/NCOA2/FAM120B/MED1/NCOA1	6
GO:1903828	negative regulation of protein localization	22/942	226/18805	0.0973451	1.94329	3.27612	0.0022725	0.0205083	0.0156662	WNK1/F2R/GBP1/CLTC/ABI3/BCL2L1/BARD1/MARK3/NF1/FOXO1/CTNNA1/CSK/PPP3CA/REST/MDFIC/PTPN11/BAG4/NDFIP2/LATS1/HMGCR/PICALM/PPFIA1	22
GO:1902373	negative regulation of mRNA catabolic process	11/942	81/18805	0.135802	2.711	3.54379	0.00229692	0.0206924	0.0158068	TENT5C/HNRNPU/TRAF5/TAF15/IREB2/DHX9/ANGEL2/MYD88/SYNCRIP/LARP4B/NBAS	11
GO:0007265	Ras protein signal transduction	14/942	118/18805	0.118644	2.36847	3.42437	0.00232841	0.0209029	0.0159676	RASGRP1/RAPGEF1/CDKN2A/GRAP2/RASAL3/LAT/CRKL/NF1/CSF1/RGL4/NRAS/GRB2/RASA2/PICALM	14
GO:0042177	negative regulation of protein catabolic process	14/942	118/18805	0.118644	2.36847	3.42437	0.00232841	0.0209029	0.0159676	ROCK1/FLNA/OGT/SF3B3/N4BP1/MDM4/ANXA2/USP9X/USP25/CCAR2/AGAP2/USP7/HMGCR/RIC1	14
GO:0031623	receptor internalization	16/942	144/18805	0.111111	2.21809	3.36952	0.00233835	0.0209555	0.0160078	SYNE1/ITGB2/CLTC/AP2B1/MDM2/DNM2/ANXA2/SCYL2/CD81/MX1/GRK2/GRB2/TBC1D5/PPP3R1/ITCH/PICALM	16
GO:0001881	receptor recycling	8/942	48/18805	0.166667	3.32714	3.70711	0.00243872	0.0217037	0.0165794	NSF/ANXA2/USP9X/LDLR/TRAT1/ECE1/SORL1/OPTN	8
GO:0031295	T cell costimulation	8/942	48/18805	0.166667	3.32714	3.70711	0.00243872	0.0217037	0.0165794	CD28/CD5/SPN/CSK/VAV1/CD81/PTPN11/ICOS	8
GO:0090224	regulation of spindle organization	8/942	48/18805	0.166667	3.32714	3.70711	0.00243872	0.0217037	0.0165794	CLTC/CHMP7/NUMA1/CHMP1A/CHMP4B/HNRNPU/TACC3/DCTN1	8
GO:0140632	canonical inflammasome complex assembly	8/942	48/18805	0.166667	3.32714	3.70711	0.00243872	0.0217037	0.0165794	GBP5/NLRC3/LAMP2/NEK7/PYCARD/MYD88/LATS1/CARD8	8
GO:0042552	myelination	17/942	158/18805	0.107595	2.1479	3.32738	0.00244993	0.0217658	0.0166268	CTSC/PLEC/ORMDL3/NRDC/NF1/MIOS/POU3F1/PIKFYVE/NAB1/DICER1/DLG1/GRB2/CST7/LPIN1/PTEN/PPP3R1/TNFRSF1B	17
GO:2000058	regulation of ubiquitin-dependent protein catabolic process	18/942	172/18805	0.104651	2.08913	3.29517	0.00252323	0.0223535	0.0170757	CHFR/CDKN2A/PTK2B/TRIB2/OGT/N4BP1/MDM2/TAF1/USP9X/AGTPBP1/PYHIN1/CCAR2/SOCS4/MAPK9/XPO1/USP7/PTEN/LATS1	18
GO:1902369	negative regulation of RNA catabolic process	12/942	94/18805	0.12766	2.54845	3.45609	0.00252477	0.0223535	0.0170757	TENT5C/HNRNPU/TRAF5/TAF15/IREB2/DHX9/ANGEL2/MYD88/SYNCRIP/LRPPRC/LARP4B/NBAS	12
GO:0034244	negative regulation of transcription elongation by RNA polymerase II	5/942	20/18805	0.25	4.99071	4.10046	0.00257662	0.0226179	0.0172777	PARP1/NELFCD/EZH2/VHL/HNRNPU	5
GO:0043171	peptide catabolic process	5/942	20/18805	0.25	4.99071	4.10046	0.00257662	0.0226179	0.0172777	LNPEP/ERAP2/TPP1/ERAP1/ECE1	5
GO:0045655	regulation of monocyte differentiation	5/942	20/18805	0.25	4.99071	4.10046	0.00257662	0.0226179	0.0172777	CD74/HLA-DRB1/CDK6/INPP5D/CSF1	5
GO:0060216	definitive hemopoiesis	5/942	20/18805	0.25	4.99071	4.10046	0.00257662	0.0226179	0.0172777	KMT2A/ADAR/HIPK1/TGFBR3/SP3	5
GO:0098761	cellular response to interleukin-7	5/942	20/18805	0.25	4.99071	4.10046	0.00257662	0.0226179	0.0172777	JAK3/LSP1/STAT1/CRKL/IL2RG	5
GO:0006650	glycerophospholipid metabolic process	27/942	302/18805	0.089404	1.78476	3.15712	0.00266678	0.0233696	0.0178519	PLEK/PIP4K2A/PIK3CG/INPP5D/ETNK1/INPP4B/SMG1/PLCB2/PLCG1/INPP4A/LPCAT1/PAFAH1B1/PI4KA/PIK3C2A/DGKZ/PIGS/CAPN2/IP6K2/PIK3CD/PIKFYVE/LDLR/EFR3A/PLCL2/LPIN1/PTEN/AGPAT3/PIK3C3	27
GO:0050921	positive regulation of chemotaxis	16/942	146/18805	0.109589	2.18771	3.30838	0.00269083	0.0234714	0.0179297	CD74/WNK1/NCKAP1L/CXCR3/PTK2B/RAC2/PTPRJ/CCL5/STK39/CSF1/IL16/PRKD2/ANO6/ADAM10/NEDD9/SLAMF1	16
GO:1900180	regulation of protein localization to nucleus	16/942	146/18805	0.109589	2.18771	3.30838	0.00269083	0.0234714	0.0179297	PARP9/CDKN2A/EP300/DTX3L/PARP1/ORMDL3/FLNA/HCLS1/MARK3/NF1/PYHIN1/CTNNA1/MDFIC/UBR5/PPP3CB/LATS1	16
GO:0099003	vesicle-mediated transport in synapse	24/942	258/18805	0.0930233	1.85701	3.18296	0.00269209	0.0234714	0.0179297	SYNE1/CANX/ROCK1/ACTB/AP2B1/CASP3/MDM2/DNM2/AP1G1/PRKCB/CAPN2/AAK1/TOR1A/CLSTN1/MX1/PPP3CB/CALM3/ATP2A2/ITSN2/PTEN/PPP3R1/AP3S1/PIK3C3/PICALM	24
GO:0019827	stem cell population maintenance	19/942	187/18805	0.101604	2.02831	3.24528	0.00272336	0.0236073	0.0180335	DDX6/EOMES/ACTB/SMC1A/OGT/NCOA3/SS18/HDAC1/RIF1/FOXO1/SMARCA2/SMC5/REST/PHF10/CUL4A/RBBP4/MCPH1/SMARCE1/NIPBL	19
GO:0008333	endosome to lysosome transport	10/942	71/18805	0.140845	2.81167	3.51209	0.00272604	0.0236073	0.0180335	DTX3L/CHMP7/PLEKHF1/CHMP1A/CHMP4B/LYST/SCYL2/VPS39/MGRN1/VPS41	10
GO:0010611	regulation of cardiac muscle hypertrophy	10/942	71/18805	0.140845	2.81167	3.51209	0.00272604	0.0236073	0.0180335	ATP2B4/ROCK1/PARP1/CAMK2D/NFATC3/FOXO1/PPP3CA/MTPN/TNFRSF1A/TNFRSF1B	10
GO:0018107	peptidyl-threonine phosphorylation	10/942	71/18805	0.140845	2.81167	3.51209	0.00272604	0.0236073	0.0180335	WNK1/CAB39/STK39/CAMK2D/TAF1/PRKD2/TBK1/CALM3/DYRK1A/EIF4G1	10
GO:0090311	regulation of protein deacetylation	6/942	29/18805	0.206897	4.13024	3.87391	0.00273993	0.0236878	0.018095	EP300/KAT2B/DR1/CCAR2/TADA3/DYRK1A	6
GO:0006509	membrane protein ectodomain proteolysis	8/942	49/18805	0.163265	3.25924	3.63633	0.00278905	0.0239012	0.018258	MYH9/ROCK1/ADAM19/SPPL2A/NRDC/ERAP1/ADAM10/TNFRSF1B	8
GO:0031294	lymphocyte costimulation	8/942	49/18805	0.163265	3.25924	3.63633	0.00278905	0.0239012	0.018258	CD28/CD5/SPN/CSK/VAV1/CD81/PTPN11/ICOS	8
GO:0045622	regulation of T-helper cell differentiation	8/942	49/18805	0.163265	3.25924	3.63633	0.00278905	0.0239012	0.018258	HLA-DRB1/HLA-DRA/JAK3/EP300/IRF4/IL12RB1/RC3H2/OPA1	8
GO:0048489	synaptic vesicle transport	8/942	49/18805	0.163265	3.25924	3.63633	0.00278905	0.0239012	0.018258	DNM2/AP1G1/RAB27A/TOR1A/MX1/AP3S1/KIF5B/PICALM	8
GO:0072583	clathrin-dependent endocytosis	8/942	49/18805	0.163265	3.25924	3.63633	0.00278905	0.0239012	0.018258	ITGA4/CANX/CLTC/AP2B1/AAK1/SCYL2/ITSN2/PICALM	8
GO:0007272	ensheathment of neurons	17/942	160/18805	0.10625	2.12105	3.27023	0.00279715	0.0239012	0.018258	CTSC/PLEC/ORMDL3/NRDC/NF1/MIOS/POU3F1/PIKFYVE/NAB1/DICER1/DLG1/GRB2/CST7/LPIN1/PTEN/PPP3R1/TNFRSF1B	17
GO:0008366	axon ensheathment	17/942	160/18805	0.10625	2.12105	3.27023	0.00279715	0.0239012	0.018258	CTSC/PLEC/ORMDL3/NRDC/NF1/MIOS/POU3F1/PIKFYVE/NAB1/DICER1/DLG1/GRB2/CST7/LPIN1/PTEN/PPP3R1/TNFRSF1B	17
GO:0002237	response to molecule of bacterial origin	32/942	379/18805	0.0844327	1.68552	3.09596	0.00282507	0.0240998	0.0184097	CCR5/F2R/GBP5/HAVCR2/CASP1/FASLG/ERBIN/CASP3/HPGD/TNIP3/IL10RA/GFI1/CASP8/PDE4B/RPS6KA3/CD96/PYCARD/GBP3/CARD16/CAPN2/CD6/ACP5/ADH5/FBXO3/TAB2/PTPN11/XIAP/UPF1/MYD88/CASP7/CARD8/TNFRSF1B	32
GO:0001558	regulation of cell growth	34/942	410/18805	0.0829268	1.65546	3.08147	0.00283946	0.0241824	0.0184728	CD38/MACF1/CDKN2A/PTK2B/PTPRJ/PUM2/RICTOR/SEMA4D/CDC42/PAFAH1B1/CAMK2D/RPS6KA1/TGFBR1/CRKL/SPAG9/CRLF3/DNM2/ADNP/RPS6KA3/CCAR2/SMARCA2/EXOSC9/CLSTN3/IP6K2/RNF6/ADAM10/MTPN/NCBP1/CLSTN1/ITSN2/EIF4G1/USP47/ITCH/TRPV2	34
GO:0046486	glycerolipid metabolic process	33/942	395/18805	0.0835443	1.66778	3.08021	0.0028933	0.0246003	0.018792	PLEK/PIP4K2A/PIK3CG/INPP5D/ETNK1/INPP4B/SMG1/TBL1XR1/PLCB2/SEL1L/PLCG1/INPP4A/LPCAT1/PAFAH1B1/PI4KA/PIK3C2A/DGKZ/PIGS/CAPN2/IP6K2/TMX1/PIK3CD/CPT1A/PIKFYVE/LDLR/EFR3A/PLCL2/PTPN11/LPIN1/PTEN/SORL1/AGPAT3/PIK3C3	33
GO:0048255	mRNA stabilization	10/942	72/18805	0.138889	2.77262	3.4606	0.00302683	0.0256931	0.0196268	TENT5C/HNRNPU/TRAF5/TAF15/IREB2/DHX9/ANGEL2/MYD88/SYNCRIP/LARP4B	10
GO:0045017	glycerolipid biosynthetic process	23/942	246/18805	0.0934959	1.86644	3.14126	0.00306272	0.0259549	0.0198268	PIP4K2A/PIK3CG/INPP5D/ETNK1/INPP4B/SMG1/INPP4A/LPCAT1/PI4KA/PIK3C2A/DGKZ/PIGS/CAPN2/IP6K2/TMX1/PIK3CD/PIKFYVE/LDLR/EFR3A/LPIN1/PTEN/AGPAT3/PIK3C3	23
GO:0016185	synaptic vesicle budding from presynaptic endocytic zone membrane	4/942	13/18805	0.307692	6.14241	4.25918	0.00310958	0.0260941	0.0199332	DNM2/MX1/AP3S1/PICALM	4
GO:0030397	membrane disassembly	4/942	13/18805	0.307692	6.14241	4.25918	0.00310958	0.0260941	0.0199332	PAFAH1B1/PRKCB/DCTN1/LPIN1	4
GO:0034086	maintenance of sister chromatid cohesion	4/942	13/18805	0.307692	6.14241	4.25918	0.00310958	0.0260941	0.0199332	SLF1/ATRX/SMC5/NIPBL	4
GO:0034088	maintenance of mitotic sister chromatid cohesion	4/942	13/18805	0.307692	6.14241	4.25918	0.00310958	0.0260941	0.0199332	SLF1/ATRX/SMC5/NIPBL	4
GO:0045006	DNA deamination	4/942	13/18805	0.307692	6.14241	4.25918	0.00310958	0.0260941	0.0199332	APOBEC3G/APOBEC3C/APOBEC3H/APOBEC3D	4
GO:0070863	positive regulation of protein exit from endoplasmic reticulum	4/942	13/18805	0.307692	6.14241	4.25918	0.00310958	0.0260941	0.0199332	TMEM30A/CD81/EDEM1/SORL1	4
GO:0141188	nucleic acid catabolic process	36/942	444/18805	0.0810811	1.61861	3.02923	0.00315465	0.0264153	0.0201785	PRR5L/XRN1/ROCK1/DCP2/TUT7/OAS2/SMG1/NORAD/PUM2/CAPRIN1/NEAT1/WDR82/TENT5C/YTHDF3/EXOSC9/HNRNPU/CELF1/NCBP1/DICER1/RBM33/SMG7/TRAF5/DIS3/TAF15/IREB2/DHX9/ANGEL2/UPF1/MYD88/SYNCRIP/LRPPRC/LARP4B/RC3H2/NBAS/CNOT6L/TNFRSF1B	36
GO:0030521	androgen receptor signaling pathway	8/942	50/18805	0.16	3.19406	3.56736	0.00317742	0.0264153	0.0201785	KDM5D/DDX17/EP300/NCOR1/HDAC1/NCOR2/RNF6/DAXX	8
GO:0035601	protein deacylation	8/942	50/18805	0.16	3.19406	3.56736	0.00317742	0.0264153	0.0201785	EP300/FLNA/HDAC1/KAT2B/DR1/CCAR2/TADA3/DYRK1A	8
GO:0044788	modulation by host of viral process	8/942	50/18805	0.16	3.19406	3.56736	0.00317742	0.0264153	0.0201785	APOBEC3H/IGF2R/CDC42/ZDHHC20/PI4KA/SMC5/SMC6/PIK3C3	8
GO:0043113	receptor clustering	9/942	61/18805	0.147541	2.94534	3.49464	0.00317867	0.0264153	0.0201785	ITGAL/ITGA4/ITGB2/FLNA/CRKL/ITGB7/CD81/DLG1/ZDHHC2	9
GO:0051293	establishment of spindle localization	9/942	61/18805	0.147541	2.94534	3.49464	0.00317867	0.0264153	0.0201785	MYH9/SKA2/NUMA1/MAP4/PAFAH1B1/KPNB1/DCTN1/CLASP1/MCPH1	9
GO:0043086	negative regulation of catalytic activity	27/942	306/18805	0.0882353	1.76143	3.08382	0.00319976	0.0265477	0.0202797	GZMA/WNK1/PTPRC/PARP9/ADAR/ATP2B4/CDKN2A/PREX1/PRKCH/TRIB2/DTX3L/PTPRJ/PPP1R12A/ZFYVE28/GFI1/PYCARD/CCAR2/GMIP/PAK2/SOCS4/ARFGEF1/HNRNPU/CST7/ABCE1/PTEN/LATS1/SERPINB1	27
GO:0009048	dosage compensation by inactivation of X chromosome	5/942	21/18805	0.238095	4.75306	3.95161	0.00324403	0.0267854	0.0204612	LBR/RBM15/SMCHD1/HNRNPU/SUZ12	5
GO:0090713	immunological memory process	5/942	21/18805	0.238095	4.75306	3.95161	0.00324403	0.0267854	0.0204612	HLA-DRB1/HLA-DRA/CD27/IL12RB1/CD81	5
GO:0098760	response to interleukin-7	5/942	21/18805	0.238095	4.75306	3.95161	0.00324403	0.0267854	0.0204612	JAK3/LSP1/STAT1/CRKL/IL2RG	5
GO:0009119	ribonucleoside metabolic process	6/942	30/18805	0.2	3.99257	3.76694	0.00328202	0.0269692	0.0206016	APOBEC3G/APOBEC3C/PTGDR/ADA/ADA2/DCTD	6
GO:0051984	positive regulation of chromosome segregation	6/942	30/18805	0.2	3.99257	3.76694	0.00328202	0.0269692	0.0206016	NUMA1/SMC4/KAT2B/HNRNPU/SMC5/SMC6	6
GO:0060765	regulation of androgen receptor signaling pathway	6/942	30/18805	0.2	3.99257	3.76694	0.00328202	0.0269692	0.0206016	KDM5D/EP300/NCOR1/HDAC1/NCOR2/RNF6	6
GO:0007091	metaphase/anaphase transition of mitotic cell cycle	12/942	97/18805	0.123711	2.46963	3.33237	0.00328827	0.0269775	0.0206079	ACTB/SMARCA2/CDC27/ARID1B/ANAPC4/TACC3/CDC16/PHF10/PBRM1/ARID2/ZNF207/SMARCE1	12
GO:0009988	cell-cell recognition	10/942	73/18805	0.136986	2.73464	3.40997	0.00335349	0.0274687	0.0209832	HAVCR2/DOCK2/PRF1/MSN/ST6GALNAC6/DOCK8/CD6/CD81/DLG1/NEDD9	10
GO:0032418	lysosome localization	11/942	85/18805	0.129412	2.58343	3.35991	0.00337341	0.027588	0.0210743	MYH9/RASGRP1/PTGDR/PIK3CG/RAC2/CBL/LAT/CD84/SPAG9/PIK3CD/KIF5B	11
GO:0048873	homeostasis of number of cells within a tissue	7/942	40/18805	0.175	3.4935	3.62525	0.00338636	0.0276499	0.0211216	F2R/CORO1A/SASH3/KMT2A/CSF1/PTPN11/XIAP	7
GO:0090398	cellular senescence	13/942	110/18805	0.118182	2.35925	3.28326	0.00339727	0.027695	0.0211561	CDK6/CDKN2A/ABI3/KAT6A/MAP3K5/SMC5/MAPK9/SMC6/TOP2B/PTEN/CGAS/OPA1/MORC3	13
GO:0050000	chromosome localization	14/942	123/18805	0.113821	2.27219	3.25063	0.00342283	0.0278593	0.0212815	ACTR2/ACTR3/SKA2/CHMP7/NUMA1/CDC42/KAT2B/CHMP1A/CHMP4B/HNRNPU/NUP98/KPNB1/TRAPPC12/ZNF207	14
GO:0050821	protein stabilization	22/942	234/18805	0.0940171	1.87685	3.09948	0.00348272	0.0283019	0.0216197	CD74/CDKN2A/EP300/LAMP2/FLNA/SEL1L/VHL/MDM4/TAF1/USP9X/PYHIN1/USP33/IP6K2/PFN1/AAK1/USP7/BAG4/PTEN/ZNF207/MFSD1/HCFC1/MORC3	22
GO:0002823	negative regulation of adaptive immune response based on somatic recombination of immune receptors built from immunoglobulin superfamily domains	9/942	62/18805	0.145161	2.89783	3.43722	0.00355685	0.0288587	0.022045	PTPRC/PDCD1/HAVCR2/NCKAP1L/JAK3/SPN/PPP3CB/SLAMF1/RC3H2	9
GO:0032365	intracellular lipid transport	8/942	51/18805	0.156863	3.13143	3.50011	0.00360652	0.0292156	0.0223177	PIP4K2A/NPC1/ANXA2/GRAMD1B/CPT1A/LDLR/NUS1/ABCG1	8
GO:0090150	establishment of protein localization to membrane	25/942	279/18805	0.0896057	1.78879	3.0482	0.00364814	0.0295064	0.0225397	WNK1/MACF1/NSF/ITGB2/GGA2/RAB8B/SPTBN1/RAB10/NPC1/ZDHHC20/CHMP4B/CSK/ZDHHC3/RFTN1/PIKFYVE/ATP2C1/CLSTN1/GORASP2/ZDHHC2/SRP68/VPS37B/SORL1/OPTN/SRP9/SSR1	25
GO:0043500	muscle adaptation	14/942	124/18805	0.112903	2.25387	3.21689	0.00368547	0.0297529	0.0227281	ATP2B4/ROCK1/ASB2/PARP1/CFLAR/EZH2/CAMK2D/NFATC3/FOXO1/PPP3CA/MTPN/TNFRSF1A/ATP2A2/TNFRSF1B	14
GO:1990849	vacuolar localization	11/942	86/18805	0.127907	2.55339	3.31559	0.00369744	0.0297529	0.0227281	MYH9/RASGRP1/PTGDR/PIK3CG/RAC2/CBL/LAT/CD84/SPAG9/PIK3CD/KIF5B	11
GO:0014743	regulation of muscle hypertrophy	10/942	74/18805	0.135135	2.69768	3.3602	0.00370754	0.0297529	0.0227281	ATP2B4/ROCK1/PARP1/CAMK2D/NFATC3/FOXO1/PPP3CA/MTPN/TNFRSF1A/TNFRSF1B	10
GO:0032732	positive regulation of interleukin-1 production	10/942	74/18805	0.135135	2.69768	3.3602	0.00370754	0.0297529	0.0227281	GBP5/HAVCR2/CASP1/IFI16/HK1/IL16/CASP8/PYCARD/MYD88/CARD8	10
GO:2000036	regulation of stem cell population maintenance	10/942	74/18805	0.135135	2.69768	3.3602	0.00370754	0.0297529	0.0227281	ACTB/OGT/NCOA3/SS18/HDAC1/SMARCA2/REST/PHF10/RBBP4/SMARCE1	10
GO:0042982	amyloid precursor protein metabolic process	12/942	99/18805	0.121212	2.41974	3.25244	0.00389368	0.031198	0.023832	ITM2C/ROCK1/ADAM19/FKBP1A/CASP3/ITM2A/ADAM10/ABCG1/DLG1/DYRK1A/SORL1/PICALM	12
GO:0033028	myeloid cell apoptotic process	7/942	41/18805	0.170732	3.40829	3.54496	0.00391038	0.0312345	0.0238598	CCR5/CDKN2A/CCL5/NF1/PIK3CD/STAT5B/ST6GAL1	7
GO:0072539	T-helper 17 cell differentiation	7/942	41/18805	0.170732	3.40829	3.54496	0.00391038	0.0312345	0.0238598	JAK3/EP300/IRF4/IL12RB1/SLAMF6/RC3H2/OPA1	7
GO:1905517	macrophage migration	9/942	63/18805	0.142857	2.85184	3.38094	0.00396943	0.031657	0.0241826	CNN2/PTK2B/PTPRJ/CCL5/CD200R1/CSF1/CD81/MCOLN2/SLAMF1	9
GO:0006402	mRNA catabolic process	30/942	357/18805	0.0840336	1.67755	2.96807	0.00402382	0.031921	0.0243842	PRR5L/XRN1/ROCK1/DCP2/TUT7/SMG1/NORAD/PUM2/CAPRIN1/TENT5C/YTHDF3/EXOSC9/HNRNPU/CELF1/NCBP1/RBM33/SMG7/TRAF5/DIS3/TAF15/IREB2/DHX9/ANGEL2/UPF1/MYD88/SYNCRIP/LARP4B/RC3H2/NBAS/CNOT6L	30
GO:0000212	meiotic spindle organization	5/942	22/18805	0.227273	4.53701	3.81187	0.00402735	0.031921	0.0243842	MYH9/SKA2/ATRX/WASHC5/PTEN	5
GO:0043555	regulation of translation in response to stress	5/942	22/18805	0.227273	4.53701	3.81187	0.00402735	0.031921	0.0243842	PRKCH/RPS6KA1/RPS6KA3/PPP1CA/EIF4G1	5
GO:1902774	late endosome to lysosome transport	5/942	22/18805	0.227273	4.53701	3.81187	0.00402735	0.031921	0.0243842	CHMP7/CHMP1A/CHMP4B/VPS39/VPS41	5
GO:0009299	mRNA transcription	8/942	52/18805	0.153846	3.07121	3.4345	0.00407912	0.0319885	0.0244358	FLNA/NCOA2/TAF1/ANXA2/MED1/HLTF/NCBP1/NCOA1	8
GO:0003281	ventricular septum development	10/942	75/18805	0.133333	2.66171	3.31124	0.00409057	0.0319885	0.0244358	PRDM1/TGFBR2/RBM15/AP2B1/MDM2/MDM4/TGFBR1/DCTN5/TGFBR3/CNTRL	10
GO:0006406	mRNA export from nucleus	10/942	75/18805	0.133333	2.66171	3.31124	0.00409057	0.0319885	0.0244358	WNK1/SMG1/NEAT1/HNRNPA2B1/MCM3AP/NCBP1/XPO1/SMG7/UPF1/DDX39B	10
GO:0010833	telomere maintenance via telomere lengthening	10/942	75/18805	0.133333	2.66171	3.31124	0.00409057	0.0319885	0.0244358	XRN1/DCP2/PARP1/NEK7/TNKS2/HNRNPA2B1/MRE11/HNRNPU/XRCC5/RAD50	10
GO:0042130	negative regulation of T cell proliferation	10/942	75/18805	0.133333	2.66171	3.31124	0.00409057	0.0319885	0.0244358	HLA-DRB1/HAVCR2/CDKN2A/SPN/CASP3/TMEM131L/PRKAR1A/DLG1/CTLA4/ITCH	10
GO:0071479	cellular response to ionizing radiation	10/942	75/18805	0.133333	2.66171	3.31124	0.00409057	0.0319885	0.0244358	IFI16/BCL2L1/BARD1/MDM2/CCND2/XRCC5/GRB2/TANK/SPIDR/NIPBL	10
GO:0090307	mitotic spindle assembly	10/942	75/18805	0.133333	2.66171	3.31124	0.00409057	0.0319885	0.0244358	SMC1A/CHMP7/FLNA/CHMP1A/CHMP4B/HNRNPU/KPNB1/CLASP1/LSM14A/ZNF207	10
GO:0000725	recombinational repair	19/942	194/18805	0.0979381	1.95512	3.07078	0.00409184	0.0319885	0.0244358	ACTR2/SLF1/HELB/PARP1/ACTB/RIF1/MRE11/SMCHD1/SMC5/RECQL/MCM3/WAS/SMC6/XRCC5/RAD50/ARID2/SPIDR/CGAS/NIPBL	19
GO:0021543	pallium development	19/942	194/18805	0.0979381	1.95512	3.07078	0.00409184	0.0319885	0.0244358	SYNE2/CCDC141/EOMES/CDK6/ATP2B4/FLNA/EZH2/CASP3/HDAC1/PAFAH1B1/CRKL/ATG16L1/NF1/TACC3/CEP120/TACC1/PTEN/MCPH1/NCOA1	19
GO:0030048	actin filament-based movement	15/942	139/18805	0.107914	2.15426	3.13661	0.00416416	0.0323497	0.0247118	MYH9/ACTN4/SYNE2/WIPF1/ROCK1/MYO9B/MYO1G/FLNA/CCDC88C/MYO5A/CAMK2D/PDE4B/WAS/DLG1/ATP2A2	15
GO:0046328	regulation of JNK cascade	15/942	139/18805	0.107914	2.15426	3.13661	0.00416416	0.0323497	0.0247118	TAOK1/NCOR1/PTK2B/CD27/MAP3K5/CCDC88C/CDC42/PAFAH1B1/PJA2/PYCARD/MDFIC/XIAP/MYD88/SLAMF1/ITCH	15
GO:0070646	protein modification by small protein removal	15/942	139/18805	0.107914	2.15426	3.13661	0.00416416	0.0323497	0.0247118	USP28/OTULIN/SENP7/USP9X/USP25/USP33/TOR1A/USP7/TANK/USP20/USP34/USP47/VCPIP1/ITCH/TRIM21	15
GO:0009755	hormone-mediated signaling pathway	21/942	223/18805	0.0941704	1.87991	3.03541	0.00416978	0.0323497	0.0247118	KDM5D/ACTN4/DDX17/EP300/NCOR1/PARP1/EZH2/NCOA3/HDAC1/CRKL/CALCOCO1/NCOA4/NCOR2/MED1/RNF6/DAXX/TADA3/PTPN11/UBR5/LATS1/NCOA1	21
GO:0010820	positive regulation of T cell chemotaxis	4/942	14/18805	0.285714	5.70367	4.04296	0.0041824	0.0323497	0.0247118	WNK1/CCL5/STK39/ADAM10	4
GO:0070493	thrombin-activated receptor signaling pathway	4/942	14/18805	0.285714	5.70367	4.04296	0.0041824	0.0323497	0.0247118	F2R/PLEK/HPGD/IQGAP2	4
GO:0071888	macrophage apoptotic process	4/942	14/18805	0.285714	5.70367	4.04296	0.0041824	0.0323497	0.0247118	CCR5/CDKN2A/CCL5/ST6GAL1	4
GO:0001818	negative regulation of cytokine production	32/942	389/18805	0.0822622	1.64219	2.93909	0.00418836	0.0323497	0.0247118	PTPRC/HLA-DRB1/HAVCR2/NCKAP1L/GPR174/ADCY7/GBP1/JAK3/INPP5D/NLRC3/TRIB2/LAG3/EZH2/CD84/N4BP1/ERBIN/CASP3/CD200R1/CD96/PYCARD/CSK/CARD16/ACP5/DICER1/NPLOC4/PTPN11/SLAMF1/CARD8/ITCH/XAF1/SERPINB1/MORC3	32
GO:0002220	innate immune response activating cell surface receptor signaling pathway	12/942	100/18805	0.12	2.39554	3.2132	0.00422831	0.0324633	0.0247985	EP300/KLRC4/PIK3AP1/TNIP3/PJA2/PAK2/IFI35/TBK1/ZNRF1/TRAF3/MYD88/WDFY1	12
GO:0031110	regulation of microtubule polymerization or depolymerization	12/942	100/18805	0.12	2.39554	3.2132	0.00422831	0.0324633	0.0247985	PDE4DIP/TAOK1/SKA2/CKAP2/NUMA1/CKAP5/CCDC88C/HAUS3/CLIP1/DCTN1/CLASP1/DYRK1A	12
GO:0045824	negative regulation of innate immune response	12/942	100/18805	0.12	2.39554	3.2132	0.00422831	0.0324633	0.0247985	HAVCR2/PARP14/ADAR/INPP5D/IFI16/NLRC3/PARP1/YTHDF3/CD96/TRAFD1/GRB2/TRIM21	12
GO:0070664	negative regulation of leukocyte proliferation	12/942	100/18805	0.12	2.39554	3.2132	0.00422831	0.0324633	0.0247985	HLA-DRB1/HAVCR2/CDKN2A/INPP5D/SPN/CASP3/NF1/TMEM131L/PRKAR1A/DLG1/CTLA4/ITCH	12
GO:0010811	positive regulation of cell-substrate adhesion	14/942	126/18805	0.111111	2.21809	3.15038	0.00426	0.0326579	0.0249472	CDK6/ROCK1/PREX1/PTK2B/PTPRJ/FLNA/CDC42/PLEKHA2/CRKL/CSF1/UTRN/ARPC2/NEDD9/SKAP1	14
GO:0033619	membrane protein proteolysis	9/942	64/18805	0.140625	2.80728	3.32576	0.0044185	0.0337334	0.0257688	MYH9/ROCK1/ADAM19/SPPL2A/NRDC/ERAP1/MBTPS1/ADAM10/TNFRSF1B	9
GO:0097479	synaptic vesicle localization	9/942	64/18805	0.140625	2.80728	3.32576	0.0044185	0.0337334	0.0257688	DNM2/AP1G1/RAB27A/TOR1A/MX1/PTEN/AP3S1/KIF5B/PICALM	9
GO:0072665	protein localization to vacuole	11/942	88/18805	0.125	2.49536	3.2288	0.00441997	0.0337334	0.0257688	GBP1/LAMP2/VPS13C/VPS13D/NCOA4/CD81/VPS37B/SORL1/MFSD1/VPS41/PIK3C3	11
GO:0002360	T cell lineage commitment	7/942	42/18805	0.166667	3.32714	3.46713	0.00449364	0.0341942	0.0261208	JAK3/EP300/SPN/IRF4/IL12RB1/SLAMF6/OPA1	7
GO:0030851	granulocyte differentiation	7/942	42/18805	0.166667	3.32714	3.46713	0.00449364	0.0341942	0.0261208	INPP5D/LBR/RUNX1/HCLS1/SP3/EVI2B/CUL4A	7
GO:0000380	alternative mRNA splicing, via spliceosome	10/942	76/18805	0.131579	2.62669	3.26308	0.00450417	0.0342237	0.0261433	DDX17/RBM15/HNRNPU/CELF1/NCBP1/REST/HNRNPM/SRSF9/CELF2/DHX9	10
GO:0046785	microtubule polymerization	12/942	101/18805	0.118812	2.37182	3.17442	0.00458559	0.0346471	0.0264667	PDE4DIP/NIN/NUMA1/CKAP5/MAP4/HAUS3/CLIP1/PCNT/DCTN1/CLASP1/DYRK1A/ZNF207	12
GO:0043303	mast cell degranulation	8/942	53/18805	0.150943	3.01326	3.37045	0.00459803	0.0346471	0.0264667	RASGRP1/PTGDR/PIK3CG/RAC2/CBL/LAT/CD84/PIK3CD	8
GO:0097720	calcineurin-mediated signaling	8/942	53/18805	0.150943	3.01326	3.37045	0.00459803	0.0346471	0.0264667	ATP2B4/NFATC2/NFATC3/PPP3CA/TBC1D10C/PPP3CB/CALM3/PPP3R1	8
GO:0001911	negative regulation of leukocyte mediated cytotoxicity	6/942	32/18805	0.1875	3.74303	3.56626	0.0046003	0.0346471	0.0264667	PTPRC/HAVCR2/NCKAP1L/INPP5D/GRB2/PPP3CB	6
GO:0002710	negative regulation of T cell mediated immunity	6/942	32/18805	0.1875	3.74303	3.56626	0.0046003	0.0346471	0.0264667	PTPRC/PDCD1/NCKAP1L/SPN/PPP3CB/SLAMF1	6
GO:0099022	vesicle tethering	6/942	32/18805	0.1875	3.74303	3.56626	0.0046003	0.0346471	0.0264667	FAM91A1/EXOC5/TRAPPC10/TRAPPC12/EXOC4/EXOC2	6
GO:0030038	contractile actin filament bundle assembly	13/942	114/18805	0.114035	2.27646	3.1392	0.00462589	0.0346874	0.0264975	ROCK1/PTK2B/ZYX/EVL/CDC42/TGFBR1/DNM2/PAK2/PFN1/WAS/BAG4/CLASP1/PPFIA1	13
GO:0043149	stress fiber assembly	13/942	114/18805	0.114035	2.27646	3.1392	0.00462589	0.0346874	0.0264975	ROCK1/PTK2B/ZYX/EVL/CDC42/TGFBR1/DNM2/PAK2/PFN1/WAS/BAG4/CLASP1/PPFIA1	13
GO:0045445	myoblast differentiation	13/942	114/18805	0.114035	2.27646	3.1392	0.00462589	0.0346874	0.0264975	DDX17/ACTB/PLEC/MAP3K5/MBNL1/SMARCA2/ARID1B/REST/PHF10/NRAS/PBRM1/ARID2/SMARCE1	13
[truncated: 110 more rows]

## Sheet: Table S8
ID	Description	GeneRatio	BgRatio	RichFactor	FoldEnrichment	zScore	pvalue	p.adjust	qvalue	geneID	Count
[truncated: 481 more rows]

[truncated: 8 more sheets: Table S9 , Table S10 , Table S11, TableS12 , Table S13, Table S14, Table S15, Table S16]
